# Supplementary material for: Evolutionary Tinkering with Conserved Components of a Transcriptional Regulatory Network
Source: PLoS Biol. 2010 Mar 9;8(3):e1000329. doi: 10.1371/journal.pbio.1000329 (PMC2834713; doi:10.1371/journal.pbio.1000329)
Supplement: Dataset S1 — Targets of C. albicans Cbf1, Hmo1, Rap1, Fhl1, Ifh1, and Tbf1 transcription factors determined by full-genome tiling arrays. (1.09 MB XLS) [file pbio.1000329.s001.xls]

## Sheet: Sheet1
	Peak location	Peak seq_+-_150bp	log2_fold enrichment	5'ORF_information-2	5'ORF_information-1	5'ORF_name_common	5'ORF_name_systematic	5'ORF_orientation	Peak location	3'ORF_orientation	3'ORF_name_systematic	3'ORF_name_common	3'ORF_information-1	3'ORF_information-2
ca_Tbf1	Ca21Chr3_539852	gtagcactacaaaagaaagaatttttatacctgtatataaatattcatgtgcgctagggttatagccctaactagagccctaaataagaattaagcttcaatattgaaagttatttgtaaaaattaaacaataacattataattataacaatacaacgagatcttcaattatactcacaattagtctttcaaactttttcatatattttgaatatatattagaagttaacaacgacctatgtaatcagaataatgtattgtttttttttttgttttttttttcatttaaacctacttattc	4.49278	|orf19.236(RPL9B)[538943]	<orf19.236(RPL9B)[539518]	RPL9B	orf19.236	<	Ca21Chr3_539852		orf19.238	CCP1	|orf19.238(CCP1)[539997]	<orf19.238(CCP1)[541097]
ca_Tbf1	Ca21Chr5_342705	aaccagaagggaaaaaaaaagtctagaagtatactaaattggttgcgtatatagtcacgtgtatttttcttatttagggctatagccctaatgattgtgtgggagtgcatataaagtttttgcttttgctcttatactacgcacaatcttaacactcgaatttttttttccttctcattttttctttggtacacacaaaccaagtgagaattatactatacactcccatagacttactgccactcgcacagtattgtaggtttgactcgcacgaagacacactaaccaaaaaaaaaaaata	4.41345	|orf19.4148[340787]	<orf19.4148[342235]		orf19.4148	<	Ca21Chr5_342705	>	orf19.4149.1		orf19.4149.1>[342918]	|orf19.4149[343418]
ca_Tbf1	Ca21Chr1_632012	gcgaaatatatctgtactggaaaccaccagaaaaaaaaaaaacctatgctcaaaactatatgtactgtacacaatctagggctatagccctaatattgtacaggaagaactttaactatggtgcgaagagcgtttccaattttttttttttcaggtgtagtctgttctatggcaatactgttgttagtagagagtgtctcgcactaacagaacatttttttcagaacaggaaaatttttgaaatctaacatcttttactgaaagccaagcatcaacacaataatgtcaacccaatctgttc	4.40416	|orf19.2994(RPL13)[631075]	<orf19.2994(RPL13)[631683]	RPL13	orf19.2994	<	Ca21Chr1_632012	>	orf19.2994.1	RPS16A	orf19.2994.1(RPS16A)>[632144]	orf19.2994.1(RPS16A)|[632899]
ca_Tbf1	Ca21Chr3_362767	gccctaatgcaaatgatttgtttgttatcattaccaggattagactgtggtagtcaacaataaacacaattgtatttgaatatactgtttgtaatttaactatgtacaatattaaaaaaaaaaaaaagaatccaacactactcaacttgatcttctactttaatatccctatttaatcgttttgtttcttgtttcaaagctttcaataaatcttcttttaaattagtcaattcaaatttttcaacaatttgattaatggtatcttcattaataatcacagtttcttcatcatcttcaattg	4.39534	orf19.1677|[361455]	|orf19.1676[362754]		orf19.1676		Ca21Chr3_362767		orf19.1676		<orf19.1676[363860]	orf19.1675>[365369]
ca_Tbf1	Ca21Chr1_520902	agatgagacaactgacgacattatttatcatctcttaaagtcgcattttagggctatagccctaacttggcaagagaaaaaaccattgttgcgcatatacacgaccacattactaagcatttcctttccttttgccattttccattttgtctggtgttgcgttttctcacacattgacaaaaaaaaactggattttcaaaaaaatctctttcctgacctatacttaaccaaagtaaagaaggtatgtttcaatagactaccgtatagtattgttaatatttatgaagaaatgggagagatt	4.37013	|orf19.2934[520113]	<orf19.2934[520643]		orf19.2934	<	Ca21Chr1_520902	>	orf19.2935	RPL10	orf19.2935(RPL10)>[521345]	orf19.2935(RPL10)|[522007]
ca_Tbf1	Ca21Chr2_1168401	aagcaaagtgtgcgtgcacacaagtcagtgcgactaaatgtgtgcagtaatatttatactttcacaacctgtatataatagccctactttattgcacgtgatagccctaatcttgtaagttgcagtagacaaaaaaaaaagatactgcgtttctattcgaaaattgattgcaaatgatatactgatttgtaatccttctatagtaaactgtttatatttaaatgatgtactactattataaacattattttacgaaattgaaaaaacctactctaaattcatttaaaagactatttctttt	4.31559	|orf19.6882.1[1167282]	<orf19.6882.1[1168061]		orf19.6882.1	<	Ca21Chr2_1168401		orf19.6883		|orf19.6883[1168533]	<orf19.6883[1169825]
ca_Tbf1	Ca21Chr2_831518	ttttgcgaattaacgagaaaacccaagatttgtaaaatattaatcagtgtgcaaaattagggctatagccctaatgatgtttgttctgcacgagaaaaaagtagtgtagtaatgaccaataattagtatgggagatgggttgagacaaacatagtgcgaacacacacatcctctttcctcttcacacaattcccatactctcgcaatacacacagtaatttcgttcagggaaaaaaaagtaaatttttttcaaaaacttttctataatcaaccatcagttaatattagatcaagtatacaa	4.30429	orf19.828>[830504]	orf19.828|[831301]		orf19.828		Ca21Chr2_831518	>	orf19.827.1	RPL39	orf19.827.1(RPL39)>[831672]	orf19.827.1(RPL39)|[832396]
ca_Tbf1	Ca21Chr3_992939	atacactcactattttttcgcaaagaaatttttttttcggctggaagaaaaagtgtaccatgcaaaatactgcacattaaagaaagcattagggctacagccctaacttactgcatattgctttaatctcacacaaagatatacatacactcttatttttttcttcttgtagtctctgtgagataatttttcatcttgtaaggaagcagaagacagaaaaaaaaataccttctacagagttttactagcttgtctattataatcttttcacaaatcaaaggatagtctgccgtttgtttgc	4.29986	|orf19.5927(RPS15)[991873]	<orf19.5927(RPS15)[992676]	RPS15	orf19.5927	<	Ca21Chr3_992939	>	orf19.5928	RPP2B	orf19.5928(RPP2B)>[993133]	orf19.5928(RPP2B)|[993468]
ca_Tbf1	Ca21Chr1_2839772	cggaaaaaaagaataaaagacaagcaaaaatatgtcagccatgttaaattctaaaaaagtgtgatgagctaaaacccattagggctatagccctagcacgtgcaatagaaaagtgaatttttgttctgcttggctatatacaggtttgtcatcgtgtttagtgtaacaattttctctctttcttttagtgtctctctctcatacagcgcagttttttttttctcgctctctccgtttcgttactaacgcacagagagattctcgcaggttctgagtctatactgagaaaaaatcttaatca	4.29867	|orf19.4931[2836579]	<orf19.4931[2838924]		orf19.4931	<	Ca21Chr1_2839772	>	orf19.4931.1		orf19.4931.1>[2839978]	orf19.4931.1|[2840727]
ca_Tbf1	Ca21Chr2_805613	tgtgcttgtcatactaagaggtgtgcagaagaggagataaaataaactatgtagttctgtatataaattagggctatagccctagaattcaaattgtaaattaatgtgtttcttgcaaccaataccacggataccgaagagtgtatcaccttgaaatatatccgtttatcgttcttatcttagagcgcaatgtcaaaactattggcaagctctacattgttgtaatattattattggaaagttgtaaaccaatatattgatattaaaagaaaagttttatttatgtttatataaattacag	4.28732	|orf19.840(RPL21A)[804489]	<orf19.840(RPL21A)[805301]	RPL21A	orf19.840	<	Ca21Chr2_805613		orf19.838.1	RPS9B	|orf19.838.1(RPS9B)[805787]	<orf19.838.1(RPS9B)[806844]
ca_Tbf1	Ca21ChrR_841075	gtatgacaaaaaatttgatggttactagcatagaaaaaaggacgtgcgcagtggacaaatttcttttcttcctataaacatctcacgttttagggctatagccctaatcaagatgtcagcattttttttggctagtttggcttgtacaagcaagtattaacgaattattgatagagactacttaatatctcatcgatataataccaataccaaatgagttagtataatactacagagtttcttactgggctacatcatattaatatgagtatcttttttcgttcataagcatataaaaact	4.23902	|orf19.4375.1(RPS30)[840289]	<orf19.4375.1(RPS30)[840816]	RPS30	orf19.4375.1	<	Ca21ChrR_841075		orf19.4376		|orf19.4376[841239]	<orf19.4376[841976]
ca_Tbf1	Ca21Chr7_202010	tgttataaactgaaatttgatttacaaccaaaacccgtgtcacgtgtaagtaattagggcttttagggctttctatatacaggcaccagaatttttttttatgggcgatagaaataatgtatgcgcgcgattcttcctgctagaggtttttctttttgtatgtctgtaacagtgcgactcacatagttaagtaattttaaagccagagattgtgtacagtcgcacgccccctaatcacatagttaattctcaaactttctctctttctctctttgcttttctcctaaggaaaaaaaaaatt	4.23512	orf19.7019(YML6)>[200873]	orf19.7019(YML6)|[201709]	YML6	orf19.7019		Ca21Chr7_202010	>	orf19.7018	RPS18	orf19.7018(RPS18)>[202218]	orf19.7018(RPS18)|[203083]
ca_Tbf1	Ca21Chr6_403947	tcactatagtgagagtatgtgagaaggaaaaaaagtaagtttttttttcaatggttgtaaattgcacgactatttttcttacacgtgcataatgttgattattagggctacagccctagtatgctaaataatctcacaccaagttttttttagtctaatatgcctagtaatttgagatatatatatatatgaaggcgtatatatgtacaagaatagctgtaaaagaataatatatcttcggatgattgagtagctcccattcccccctacaaacgacgtaatttctttggtctatcaccac	4.23023	|orf19.687.1(RPL25)[402831]	<orf19.687.1(RPL25)[403704]	RPL25	orf19.687.1	<	Ca21Chr6_403947		orf19.688		|orf19.688[404063]	<orf19.688[404710]
ca_Tbf1	Ca21Chr5_682733	acaaaaacttgttgtatagttcctagttatcaaatagtgaaccatctatacataaaatcctgtacctgactagacgcactcattagggctatagccctaatactgtatataatcacatccaaacatcaatagttaatgcgacctcgcactaaaaattttttttttcttctcactccctaactaagtggatcttctaatatgcataaccctcacaaacttaacaacaataataacatagtgagagagagagagagagaaaaaaattagtgcctcaatactgagagtgtgtgtacccaatagt	4.21136	|orf19.4335(TNA1)[679566]	<orf19.4335(TNA1)[681098]	TNA1	orf19.4335	<	Ca21Chr5_682733	>	orf19.4336	RPS5	orf19.4336(RPS5)>[683013]	orf19.4336(RPS5)|[683690]
ca_Tbf1	Ca21Chr5_998115	tactaacaaaaaaacaaaattgcttaatgtgcgaggtgcaagtgaatcaaataaaccagtcacgtgtataaaaattgttttagggctacagccctaaatgtcaaatcaactaaaaccattttagatctgtactatgtctaaaaattgtaaactgtctccactgtagccacatgtgtattataaataaagtaaactagaaactataacttcttatacaaaattgaaaaaaaaaactaaataaaccaaaagaagagaaaagacaataaaaaactgctaccaaagtttcaattctaaccttaga	4.2062	|orf19.3942.1(RPL43A)[997159]	<orf19.3942.1(RPL43A)[997808]	RPL43A	orf19.3942.1	<	Ca21Chr5_998115		orf19.3944	GRR1	|orf19.3944(GRR1)[998293]	<orf19.3944(GRR1)[1000635]
ca_Tbf1	Ca21Chr3_457755	gtgagttgtatcatagtaacattagtagaggatggctatgattaacactaagaagaggctagggctatagccctaatctacatgcagtataatactatgcactctatgaggctttgtgtcagaaaaaaaccatacaacagacaaacaacagtgacagtctctcatttttttcttctcgcgcacaaccaaggaaaagaaaaaaaaatttcaaattttgcttttagttgaaagagaggtttttagaagaagttcttttatcatagaccatatagaaactaatcaaagatgcctccaaaatttg	4.16785	orf19.1636(STE50)>[456180]	orf19.1636(STE50)|[457562]	STE50	orf19.1636		Ca21Chr3_457755	>	orf19.1635	RPL12	orf19.1635(RPL12)>[457890]	orf19.1635(RPL12)|[458387]
ca_Tbf1	Ca21Chr1_1377053	aagaaaaaaaatgtcaaatttcaagtttgcacaatatagtgcgcgcacgtgtaaaaaaggggagttagggttataaccctaaacttcgttatttttcagaactgtcaatattcagttggtttaatatacgaacatttacagttaacatacccacactttcatacgtgattattagttatcaaaatgatatattaaaaatgctacaatacttttttatacatgtaatctagtaaacgaaacctaagattttaccagaaacgtgctttcttctagcttcttcgtggtccatgataccagcaga	4.14293	|orf19.6265.1(RPS14B)[1375936]	<orf19.6265.1(RPS14B)[1376764]	RPS14B	orf19.6265.1	<	Ca21Chr1_1377053		orf19.6265	RPS22A	|orf19.6265(RPS22A)[1377129]	<orf19.6265(RPS22A)[1377521]
ca_Tbf1	Ca21Chr6_466318	tttgtttgttgaaaattttccacagaaaggaattttggcgcctacacaaaaaaaaaacgtgatcacgtgtacgtattatcattagggctatagccctaaggtggagtaagcttttttgtttctctcgtaaacaccctcatcttgaagattatgacgcgttggtgttaattacaaactaaacataaacatacttgatgaacagcagttattccatttaccataaagtagtatactattaatgaacataagaggattgttggcttgatatatatataatgatatggaatacctacaaatacat	4.13379	|orf19.3465(RPL10A)[465380]	<orf19.3465(RPL10A)[466033]	RPL10A	orf19.3465	<	Ca21Chr6_466318	>	orf19.3466		orf19.3466>[466443]	orf19.3466|[467582]
ca_Tbf1	Ca21Chr3_1194737	aaaaaaaaaaaatttattgtgtgcgcatagttaaagatagtaagatctcaacatcaatacaaacaatatatacagtacgttatagggctaaagccctaatggataaatctttgcacgtgcatcaaaaataattattgtgttgctaccatatgttatatttgacctcatattaatacaccactaactatgaagataaaaagaaaagtatagtgaacaataccagaaagtgtgtgagagtagagctattgtagactataccagctgtttggcttatatagctagattttgcattttcgaatgt	4.12863	|orf19.6975(YST1)[1193149]	<orf19.6975(YST1)[1194325]	YST1	orf19.6975	<	Ca21Chr3_1194737	>	orf19.6976		orf19.6976>[1195458]	orf19.6976|[1197299]
ca_Tbf1	Ca21Chr1_2433892	tcgatgctaagcatagttgaaaaatgctcttttgtctcgtttttgcaacttttcaaaattagggctatagccctaagcttatttttggtgaagacacaccgagcacttttttttttctgagtgtaggtgagcatgcgagccattgagttaaacaaaaaatttatcaagagtttttcttcacaggtattgttttgctagtatcatcagtatcgattaagtgtatgtgaagattcaggaaacaaaggagatataaatcacgaccagggattaataagactaagataaaaaggtcaaagaatga	4.12342	orf19.2311(RPL82)>[2432490]	orf19.2311(RPL82)|[2433609]	RPL82	orf19.2311		Ca21Chr1_2433892	>	orf19.2310.1	RPL29	orf19.2310.1(RPL29)>[2434165]	orf19.2310.1(RPL29)|[2434356]
ca_Tbf1	Ca21Chr1_649912	gtttatcattaattgtatagtacttatgtacatgcttgtatatgttgcccacgttctagatcgattagatatacatgaagttaaaattagtgagttggaaaattagggctatagccctaaagatatgtgcaggactcctgaatgttgtgttactttactttattcttttttttctttttctcttttcaaaatatttcgcactaacgaagtttctggttcaggtcagtaaatggtaatatgcacactacgctcttggtgtgagggaatacacacacacacaatactagcgaggaaaaaaagc	4.10498	orf19.3003>[645170]	orf19.3003|[649616]		orf19.3003		Ca21Chr1_649912	>	orf19.3003.1	RPL6	orf19.3003.1(RPL6)>[650131]	orf19.3003.1(RPL6)|[651023]
ca_Tbf1	Ca21ChrR_1772229	aactaaagaaaggtcacgataactttttaatgatgggggtgcgtgtgtgctgatttctgctaactaataattttagggctatagccctaaagcaatttttttttttagattttttttttcttttgcgtgcgaaagagtttacgaagttatgccctcattctatgatacaaaatttttcaccaagtctagtaccacttttgtagagactttcctttcctttcttttcttctctaacaacgtcaacttagaaacaagcaataatgtctgccccaatcaacaaggaaaaagtcgaacaagaagc	4.09475	orf19.6374>[1770213]	orf19.6374|[1771343]		orf19.6374		Ca21ChrR_1772229	>	orf19.6375	RPS20	orf19.6375(RPS20)>[1772339]	orf19.6375(RPS20)|[1772698]
ca_Tbf1	Ca21ChrR_921320	taagggaaacagaaaaaatctaagagcctacacgtaaaatctattttgtgtaatttagggcaagtaccctatttttgcttgctgcacgtgactgtaggatatacgacaattatttatcgccttgatagatttcactagtttatcattattatagaatgaaatgatattgttgtaatcactgcagagaaacacccttcattgttttctattattaactatcaataaatatagttgtcgttagctgttcagatgctgatttcttgtaaaaatgacattgttatgtttatattaatagagtatt	4.07472	|orf19.493(RPL15A)[920420]	<orf19.493(RPL15A)[921034]	RPL15A	orf19.493	<	Ca21ChrR_921320	>	orf19.494		orf19.494>[921828]	orf19.494|[923573]
ca_Tbf1	Ca21Chr1_31697	atatatgttgaactcgggaatcaatatttctttttggctgctaaattttttgttgtgtggattagggctatagccctaacctgcacacacactttttcttagtggtgaccattatcacccaatgcgcactgtttttccggttttttactggttacaaccaccaacttttacagtttcgcactggagctgagtagttttttttctctcctacagtcgttttccctatagtaaaaaattcttttttttttttttgaaaacttcctttaacctttccttctatcttaatcaatcaaccatgtcc	4.06862	orf19.6086(LEU4)>[29804]	orf19.6086(LEU4)|[31543]	LEU4	orf19.6086		Ca21Chr1_31697	>	orf19.6085	RPL16A	orf19.6085(RPL16A)>[31842]	orf19.6085(RPL16A)|[32444]
ca_Tbf1	Ca21Chr3_942798	aggatgagccataatgtaaacataaacataaactgactaattacttctcactaacaaaaaaaaaaaacacaaacatttggcctgcagataaatctatagggctatagccctagtcatatcacgtgaacattaaactatgcttatagtttttttttttggactgctctctttctgcgcttatcatcttgcatctcatctcaccttaacactaagttctccaatttgaatcacagagtctaaccacaactttatctgtccatatttaatataccacgccggtgaagcaaaacaaaagagtaaa	4.06334	|orf19.5904(RPL19A)[941398]	<orf19.5904(RPL19A)[942406]	RPL19A	orf19.5904	<	Ca21Chr3_942798	>	orf19.5905		orf19.5905>[942971]	orf19.5905|[943273]
ca_Tbf1	Ca21Chr2_1634404	gaaaatttttttactagtagtgtagaaaaatcaagaaacatacacgtgcatgttttgccattagggctatagccctgaggtttaatgtctgcaaaaaaaaaaaaagcgggaatctaatagaaacaggaatctaatagaaacacaaaatcaaagaaactaccattgctttgcaagttgtgttcttagatcactaccataatcataagttacaaccaagtttgattaaataattattaaaacatttcattattgctataaacattaaagcgcgagtacatatatatatagttctaaacagcta	4.04783	|orf19.2179.2(RPS10)[1633439]	<orf19.2179.2(RPS10)[1634114]	RPS10	orf19.2179.2	<	Ca21Chr2_1634404		orf19.2179	SIT1	|orf19.2179(SIT1)[1634544]	<orf19.2179(SIT1)[1636358]
ca_Tbf1	Ca21Chr2_962536	tactaagaatctatgcaggatgaaatactggattagggctatagccctaaagtatcgtttgaccagaaagaaaaaaaaaaaatttgctgcaaaaaaagattagtagagtgattatacttacttgtgatagagattaagtccggggaagtttattacgaagtcactgttatcaacttgtttacagattggacacatataatcctctaaatctagcaccaaataagtagaaaaaactattaattcaagtttcgctaaacagtgtcgttttttttatttgttccaaaagattatgatcaggtcg	4.03015	|orf19.4490(RPL17B)[961423]	<orf19.4490(RPL17B)[961980]	RPL17B	orf19.4490	<	Ca21Chr2_962536	>	orf19.4488		orf19.4488>[965485]	orf19.4488|[968400]
ca_Tbf1	Ca21Chr1_642993	tttgtttacattttgagacttcaggtacgacccagggttgcgacaaagtttaggtagtttgtcgtctgaatgtcgcaacaaaatagggctgtagccctagtcatgtgatgtgaattaacagaacaagaagaactgctggtgcgcaaaaagattatgtgtattttatgtgcgttgttatcctgcacactaaaattgagcagtgtacacacacacatcttgggctgtatttttattcttgtttttctggtgttctctcactgttaagctctaagtgaatttgtgtgtgctgtaatagtgtgtg	4.02565	|orf19.3001(TEM1)[642027]	<orf19.3001(TEM1)[642707]	TEM1	orf19.3001	<	Ca21Chr1_642993	>	orf19.3002	RPS1	orf19.3002(RPS1)>[643291]	orf19.3002(RPS1)|[644061]
ca_Tbf1	Ca21Chr1_2491980	tatgttttacgatttctttttttttcaggttgtacaaaaacaatattctcaaaatagggcttcagccctagtagcctttattttgcacgtgcgtacttttttttgcttttaaaacactaccaattttcttcaccattttacactactaacattttttttttccttctttcgctaccactaacaaacttctgttcgctgtattggtatgtgcgaacagtgagaggttttccccttctctgtgcacaacacaccgcaaatttttgttagaggtaaagaaaaaaaaaattttgaaaattcatag	4.00198	|orf19.668[2489941]	<orf19.668[2491419]		orf19.668	<	Ca21Chr1_2491980	>	orf19.667.1	RPL37B	orf19.667.1(RPL37B)>[2492171]	orf19.667.1(RPL37B)|[2492795]
ca_Tbf1	Ca21Chr1_2301066	agttttttttcttccctcgttgttgttaatcacactttccagctcttttttttttcgcttctgtttttcaccgcacaaattttaaagcatcaatcaattatatacaggcattagggctagagccctaaaccaagaaattccaaaagtctcctgttttttttttgctatcatttctgctttggtagctccttccaaatttgtatgatccgaccagctgcaaaatatcaaaacacaaagaaggaccaacaaaaaaaatacatcacaattacatgaataatggaacatcaaattaaataattac	3.99367	|orf19.4909.1(RPL42)[2300064]	<orf19.4909.1(RPL42)[2300742]	RPL42	orf19.4909.1	<	Ca21Chr1_2301066		orf19.4910	FGR41	|orf19.4910(FGR41)[2301318]	<orf19.4910(FGR41)[2302070]
ca_Tbf1	Ca21Chr2_28488	tataagtataaagaggttgattagttttaaagagagagtatataataatgcacgtgattagtttagtaattttttgcgggttagggctatagccctaagacattcacacaactaacaaaaaggaagttctcacgcacataatgtgtaacccacataaagaaaaaaaaaatttcctttgaaaaaattcacatcacgctttaaccacttcaacctataacaactccaaccatggctagagaaatcaaggatatcaaagaattcgtcgaattggctagaagatcagacatcaaatctgctattg	3.98109	orf19.2112>[27586]	orf19.2112|[28398]		orf19.2112		Ca21Chr2_28488	>	orf19.2111.2	RPL38	orf19.2111.2(RPL38)>[28566]	orf19.2111.2(RPL38)|[28802]
ca_Tbf1	Ca21Chr4_936785	ctaaggcaagtgtgtcagtggttatttttgtcatacaattaggctgtctagggctatagccctagagttgcatttgcacgtgatgtaatatttaagctgcttttttttcttgtggtgagcatcccatacaaaactattcgtcgcgcgttaacttctggcactacacatcttcgtgaagcacatagttaatgtatgagaaaaatggtttgagtgcgaatgctagttccagtcgcaaatggtgaaaaaaaaaaatttttcaagtttattttcctttggtttgatatctagttatcaatactat	3.9712	|orf19.1409(VAC7)[931114]	<orf19.1409(VAC7)[933453]	VAC7	orf19.1409	<	Ca21Chr4_936785	>	orf19.1409.1		orf19.1409.1>[936948]	orf19.1409.1|[937896]
ca_Tbf1	Ca21Chr5_234743	atcaagagagagaaacagggggtgaaaaatgtggaccagaaaaaaggaagttgatatcgcagagttccatttcttgccattatacacgagtcttagggctacagccctaaccatagattattgtagatttagttttggttgcaaaagaaataagcataatactctttacaaccaaatatccatctcaccataatcataaacatatatttttatagtcattcgattgaaaatctaataaaagaagtaatcaaacgctccaaacctcgtctatctataaattaaccacaccatctttaaccaa	3.96494	|orf19.1963[229549]	<orf19.1963[231072]		orf19.1963	<	Ca21Chr5_234743		orf19.1961		|orf19.1961[234864]	<orf19.1961[236456]
ca_Tbf1	Ca21Chr2_1692303	ataacagcacaatataatttcaatcgcacaaaaaaatcaacagtacacgtgcagatcacgagaaataaaaaataattagggctacagccccatttacgatgtctaaaaataatacaatttttttgttagcgaatatacagctagttttttctacttcgtttactggcatgccgtatcagcgtttacacaagcacagctgatccatccaatttctctaataatctttcttggttgatcattgattcgttgtcttgataccttatttgagacatcagatcctcttcaattgtaacatctggat	3.95645	|orf19.1435(TEF1)[1690552]	<orf19.1435(TEF1)[1691928]	TEF1	orf19.1435	<	Ca21Chr2_1692303		orf19.1434		|orf19.1434[1692335]	<orf19.1434[1694482]
ca_Tbf1	Ca21Chr3_317238	gaataaacaaaaaccccccaatcggcatgcatcggaattctttcagcccaattaccttatttttgcccacttcttttggattagggcaatagccctaatactcgtgttttagccctttatatgcagtcttttttatttttctctttttttttggctgttggtaaactttttttttttcgcaggtgttgaaaaaaaatcatttttacagtttacatttctctaacctgcaaaaagctctcgtttttttgtagtgagagttactcgttcacaatagtatactttacaggggagttcttttctt	3.95482	|orf19.1701[316053]	<orf19.1701[316775]		orf19.1701	<	Ca21Chr3_317238	>	orf19.1700	RPS7A	orf19.1700(RPS7A)>[317442]	orf19.1700(RPS7A)|[318002]
ca_Tbf1	Ca21Chr1_270282	atactaagtggaaggaaaaaaaaaaagagctgtgtgcagttaccattttcatctttgagttaatggacacgcacattagggctatagccctattcctacttttgactctacttttttttgcaactaacaagaaagaactcagaaactactaaatttattaacaacatccatagtatactattaaaatcaatgtatattatttattttctttcaatgacaatactgcaacagtctcaacgtgatgggtttgtgggaaaaaatcaaaccctttaatactttctacgtaatactgattaccatt	3.95368	|orf19.3325.3(RPS21B)[269380]	<orf19.3325.3(RPS21B)[270020]	RPS21B	orf19.3325.3	<	Ca21Chr1_270282		orf19.3327		|orf19.3327[270328]	<orf19.3327[271983]
ca_Tbf1	Ca21Chr1_2437418	taacattaataatttcaatgatttttttttgcttcactactaaaatgtatgcaggattaaagtaaaaatgagttagggctacagccccaatttgttttttctgcacgtgcgtaattgtaacaaacacaatagaagataacttgacttaggttataacacgcaagctaaatactgacacttttcataggctagttcctgaatgggctgcaatgatgttattaatatctggatatttcaagtcagtgaaataccgtaaagctgtatttttgatcattgttaattgttcatagtttcatttact	3.95186	|orf19.2309.2[2435910]	<orf19.2309.2[2437078]		orf19.2309.2	<	Ca21Chr1_2437418	>	orf19.2309		orf19.2309>[2438235]	orf19.2309|[2440350]
ca_Tbf1	Ca21Chr7_132366	tgttcttggtgtagaatattaatctttgtatcttttgttagtgcgcgtagttgagcacatcacgtgcaactttgttttttctagggctacaaccccaaaaacacgcgcgctaccaaaaaccgttcaatttgccgacattgccacatttgtttttgatcacgtgcctttatagttttttagttttgttgaagacgacattgtagtaagacatttttgttgctggaagaagagaatgatttgtgtgttctgtttttgtttatgtaggtgtagggagaaaaaactacaacaccaaggcttttca	3.94526	orf19.7048.1(RPS28B)>[131585]	orf19.7048.1(RPS28B)|[131860]	RPS28B	orf19.7048.1		Ca21Chr7_132366	>	orf19.7047	RTF1	orf19.7047(RTF1)>[132567]	orf19.7047(RTF1)|[134273]
ca_Tbf1	Ca21Chr1_2699544	acacaatacaattttgttagtattaattttttcgcactctccttaacttagtgtgaaaaattacagtgcgcgcacactatacattatattatttacttatgagatgaccaattaatgtatgcgactgcatatactattagggctatagccctaacacgtgatgcgccatactaatcagaatttgatattttcagtatcgtttagaaatattccaagatgaatattctcgtatacaagatttacttacagcacgttaaagctttgttaatatggttctttatcatttcttttatttatttgc	3.93632	|orf19.5225.2(RPL27A)[2698390]	<orf19.5225.2(RPL27A)[2699216]	RPL27A	orf19.5225.2	<	Ca21Chr1_2699544		orf19.5225		|orf19.5225[2699767]	<orf19.5225[2700144]
ca_Tbf1	Ca21Chr3_1067718	acaattgcctattgttgtgtggaataaatttaaaatccttcttattggtgtctagactttgctttttgtggtgattagggctttagccctatcacgtgaaatactgtatataaaaaattctttatagcgcgataaaacatattttttttccgtattaacaaatatgtgtgaagttttgtcctggtgttttctcactgtttttccttttttttctggtagtatcaattaacgcttagatccaatacagttttggtaacttgtacacgaacaaaatctcaaatttgttactgtgtgaaccaac	3.93305	orf19.5964>[1066249]	orf19.5964|[1066794]		orf19.5964		Ca21Chr3_1067718	>	orf19.5964.2	RPL35	orf19.5964.2(RPL35)>[1067960]	orf19.5964.2(RPL35)|[1068762]
ca_Tbf1	Ca21Chr4_1585491	agtacccctagagatatgaaaggggggtcaaacgtagcaaagagatatggttagggtcatggcacagtattatatgtctttgaccaggctttgacatgtatctactttccaaggtaagtcggaggattagggcttaaccctaattttttgcacgtgacccgcacaaaacaatttttcaagctcttttttttttctgatgagatacaaatactggtgcgccaccaatatagttttcaaaactttttttcacttcttttttttcactaatcccacttttttggtaagaaagaagcatagctat	3.9034	orf19.3088>[1584040]	orf19.3088|[1584579]		orf19.3088		Ca21Chr4_1585491	>	orf19.3087	UBI3	orf19.3087(UBI3)>[1585537]	orf19.3087(UBI3)|[1586118]
ca_Tbf1	Ca21Chr2_1110196	gatatatagaatttatttaattacaatttcagttggtattagattccacttttttcttttgcaatcaaaaacaatcaagggctataaccctaataattgatggtttgcacgtgcttaaaatttatatgcacttcctaaataaataaattattttttctcctctagctagtatgtaacttatttaactgtgatgtgtaaataatgtcgcacaaaaccaatatttggctggtgcactactacactactaatgagtattagtttgtgtgtatgagcgagtcttttcacatagtgcgtgaaaaaa	3.88425	orf19.3572>[1108737]	orf19.3572|[1110032]		orf19.3572		Ca21Chr2_1110196	>	orf19.3572.3		orf19.3572.3>[1110514]	orf19.3572.3|[1111334]
ca_Tbf1	Ca21Chr6_356771	gcctgtagatatttttttgcaacactccagcaatccacaaaatgtaaacttgtataaagattggtgaatacagtcacgtgaaaatatgtttagggctatagccctaatatacgtgtccttgtacaaatttttggtgtgtctttttttactagttagcaacaatgcgcatcattttttacaagttatagaatgtatgtatattttttctgcttcaatgagaaagcgagaaactgacattttacttaaaggcaagaagtttgagctcagcgcacacacacacacaaacgcattggagaaaaaa	3.87372	orf19.3417(ACF2)>[354221]	orf19.3417(ACF2)|[356425]	ACF2	orf19.3417		Ca21Chr6_356771	>	orf19.3415.1	RPL32	orf19.3415.1(RPL32)>[357019]	orf19.3415.1(RPL32)|[357856]
ca_Tbf1	Ca21Chr3_1097973	aaacagctataactactggaaaaaaaaaatcaagctcaattcgcacaatatcgttttagggctatagccctatttgactgagccgcagatattaccaaacaagtaatgtatttgagatacgttattagactcagaagtcccgcacagtacaaagtagaacaaaacgaatctaagcaccgtatttgccattctccaaacaacaacatcctcacgataaagatcaatggctcaactaactcctatacgagggtttaccaacactcctgtaacacgatcgatatgtatgatatcgactgttgtg	3.86212	|orf19.5982(RPL18)[1096677]	<orf19.5982(RPL18)[1097696]	RPL18	orf19.5982	<	Ca21Chr3_1097973	>	orf19.5984		orf19.5984>[1098046]	orf19.5984|[1099047]
ca_Tbf1	Ca21Chr1_290758	atgatattttgaaatttttttttttttctctcttcctcttccacctcgtaactcgcgcatgcagaaaaatagtttagggcaacagccctaataaaatgttttgcacgtgagtgcgtagtttcttcacatacaattctttctcagagatactagtagttgcaaaggatatgaattaataatcataatacataattgaaagttgcaaatcaaagcttgtaagacaagttttaaacagatgcaaactactagtcgtacgatgttaattgattttgtatgaagtactgtcacggacagaggtgat	3.85526	|orf19.3334(RPS21)[289711]	<orf19.3334(RPS21)[290460]	RPS21	orf19.3334	<	Ca21Chr1_290758	>	orf19.3335		orf19.3335>[291859]	orf19.3335|[292461]
ca_Tbf1	Ca21Chr1_1195152	aaccgaagtctattaaagattagttttgtttttgctgaaccagcgctaccatactcgatttaaaatctagggctatagccctaatactattttttttaatttgagctttccacacgactagcattttttctcttgagaccatcgcacaactgaatcttacaaaagaaaactgaaacgaacaaaaatttttcacttgaccttgttctcttttcctctagtaatcaaccaacaagttccaaaaatggctacgtatgtcatcgacttccatattgtctagtaaccaaaacgaacaccaagttca	3.8381	|orf19.2479(UGA4)[1192583]	<orf19.2479(UGA4)[1194256]	UGA4	orf19.2479	<	Ca21Chr1_1195152	>	orf19.2478.1		orf19.2478.1>[1195243]	orf19.2478.1|[1196780]
ca_Tbf1	Ca21Chr1_2406440	tgtgataaaaacgaaagaaaaaaaaatgcacttacatcacgtgagtgggtttgctaggtttatagccctaaatttgaagcttttcacctgactcaattatatgcagttttgttttttgttttttttttctcagtctggtgtccttttttttttccagctcatactttccaactttgttagacgcacacactatcaagtatttttgtgctagtgtacacgtccctcttttgtcgcacctggattgagtatacacagaaaaaatcagtagtatcaaattttgaaaattctttctgtttgatat	3.83314	|orf19.2331(ADA2)[2404483]	<orf19.2331(ADA2)[2405820]	ADA2	orf19.2331	<	Ca21Chr1_2406440	>	orf19.2329.1	RPS17B	orf19.2329.1(RPS17B)>[2406627]	orf19.2329.1(RPS17B)|[2407419]
ca_Tbf1	Ca21Chr3_1154279	taccaaacgagattgagtaagatgggaaatacaatgtgcgaagaagaagaaggatcatcaaattcccaaccaaaaaaaaaaaaaattaaaggttagggctatagccctaatttaaaaagtgcgacaattcttaatgtcgtactactataatacaccttgtcaaatgtcggatttattcatttgttcttccgtcgggttgcaaaaaaaaaaccttaaaggctaacttaaatcaaactcataatacaatacttaaattcctaaattgtattattaaatattaaaacctatatgaataattata	3.82896	|orf19.6002(RPL8B)[1153268]	<orf19.6002(RPL8B)[1154056]	RPL8B	orf19.6002	<	Ca21Chr3_1154279		orf19.6003		|orf19.6003[1154543]	<orf19.6003[1156330]
ca_Tbf1	Ca21Chr7_211659	tcccctttggtcctttaaatattctgataaccataatattgtaggatacatacttttaaaaaagtgcgcggggttatcaacaagggttaaagccctaaagaaaaaatcctacacgtgactgcattttatttgtattatcacactatcaagatgttcgcactcctagctactcacttttgataatttttttttttttcaccaacagttgtttaaacgtccttttcttctttttttgcttcgtcagtaatttataccattaaattcctatcgtcaattaataaaacaaagtcgaaatgggtgg	3.82654	orf19.7016(PHM5)>[209135]	orf19.7016(PHM5)|[211123]	PHM5	orf19.7016		Ca21Chr7_211659	>	orf19.7015	RPP0	orf19.7015(RPP0)>[211802]	|orf19.7014[211828]
ca_Tbf1	Ca21Chr2_1143141	gtgaagagcaaaaaatgctataggacaatctcgctgcctgtatattatgtgcacacgtgtaaacaaaactttccagggctaaagccctaatttgaaaaattgctttttcgcctggacttaattatgacacagcttttgtgttacgtgaccccgatgttatcgttaaaaaaaaataaatgaaaaaaaactattcaaaacaaaaataaagatggaatcatagattatcactaaagttataaccacactcacataggtatagcattttttttgtgtagaaggagaactaaaagaaatatggaaa	3.8052	|orf19.6873(RPS8A)[1141759]	<orf19.6873(RPS8A)[1142379]	RPS8A	orf19.6873	<	Ca21Chr2_1143141	>	orf19.6873.1		orf19.6873.1>[1143285]	orf19.6873.1|[1143497]
ca_Tbf1	Ca21Chr4_208919	gaatcgacaaaagtgtgcgtgaactgtgaaggtttgtgcgtcaatcacagtagaaaaatagaacaaatggtgcacgactgcacaaaattgtttttttaggtttaaaactaacgcacgtgcaataggtctatagccctaaatagtatgtcgcaattgagcgacatcacatttgcatgcgacattgcatgctcacaattctcaaaagaaaaacaatttacccaacctcaatgaccgagacacgaacaaaaacaaatgttgaaagcatcagattaattacaaccaaatctatcaatcaatctta	3.80424	|orf19.4684.2[208483]	<orf19.4684.2[208641]		orf19.4684.2	<	Ca21Chr4_208919	>	orf19.4683	MLP1	orf19.4683(MLP1)>[209112]	orf19.4683(MLP1)|[214610]
ca_Tbf1	Ca21Chr6_426289	atgatggaagtgcgaactaatgtatagagccagacaaactagtaataaattaaagagcgaaatttcttagtgtaaaaaaggcgggtaaattttgagcagaaaaaaataatttatatagagattaaagctatagccctaaacatgaatagtccaaatttgtatgcgattgattgattgttgcaaaaaaaagataaaggatgtttgtttatacatttgtaattgcaaagttaagttccaattataattcctctacacaatttcacatattcaattggaatttaaatacttactagtaataatt	3.77341	orf19.3503|[425896]	<orf19.3504(RPL23A)[425977]	RPL23A	orf19.3504	<	Ca21Chr6_426289		orf19.3501		|orf19.3501[426551]	<orf19.3501[429691]
ca_Tbf1	Ca21Chr2_288813	acaaaagaaaacctattcaaatttcaaatctgaaaatttttttgtaagagtgcgaatgttcctctcccataacggcatagtgtagagataaaacaaagcgtagcgtacggtataaagaagtagaaaaaagctgtgtgcgtgtaaaagtgcacaaattttgtttttagggctatagccctaattcttttttttttggtttctctcagaatttcatttggtgatatattgtggtaataacgatggatggtataaggcattagtgaaaacatatgaattcagttaagatacacgtctttcacgc	3.76778	|orf19.1470(RPS26A)[287872]	<orf19.1470(RPS26A)[288231]	RPS26A	orf19.1470	<	Ca21Chr2_288813	>	orf19.1471	COX4	orf19.1471(COX4)>[289908]	orf19.1471(COX4)|[290381]
ca_Tbf1	Ca21Chr1_1408805	agtaattgtttaaaaataatcgatgcagcagtctgccactaaataaataaaatgtcatattgacatgataaggatttatcaatactgttaggtctatagccctaactttaatcatttacacgtgatacaaaaaagttgtttgatcccgcacgactatgagtacgcactcactaattatagcctgaaaaaaaaaatttccacatagtaaggggattttgtatggtggtgcgctcgcctaagacgtctgcatacattttctaaagtcacactgatatagggatgttgtggtagtgattgtgtg	3.76482	orf19.6254>[1407355]	orf19.6254|[1408392]		orf19.6254		Ca21Chr1_1408805	>	orf19.6253	RPS23A	orf19.6253(RPS23A)>[1409070]	orf19.6253(RPS23A)|[1409396]
ca_Tbf1	Ca21Chr2_1396798	gaacaacatcgtctcactaataaattttcaccatagaaaaaaaactcaatgtgtgcaggaataaataaatcaacatcacgtgcaacctgttagggcttttgagccctaatcacgtgacacaggatactttcaattgttgcataatagttactgtagtttattatcagatttgtaaatttatattaatgaatccattctttttttatacaatcaacttactttatccatctacatttacaaatgattgttccttttctttaacttcccaaaagagatcaccaacattgaaattaccatgata	3.75679	|orf19.2232(RPL11)[1395591]	<orf19.2232(RPL11)[1396508]	RPL11	orf19.2232	<	Ca21Chr2_1396798		orf19.2233	PRE2	|orf19.2233(PRE2)[1396868]	<orf19.2233(PRE2)[1397725]
ca_Tbf1	Ca21Chr2_2189887	agaggaaaagcttactaaattgataaagcaggcaaatagaaatagtacttggttcaaatggaataaatagtttgtgtgttgatttcgcgaaaaagaaatgtaaagtaatactgattagggctatagccctaactggtttctcgcactcttttcactaccaattactaaaaaaaaaaaatttggtgaaaaaaaaaaattatctaccactcctataccatcatcatcaacaataaaccacaatgggtagaggtccaaagaaacacttgaaaagattagcagctccatctcactggatgttgga	3.7216	orf19.5340>[2188160]	orf19.5340|[2189806]		orf19.5340		Ca21Chr2_2189887	>	orf19.5341	RPS4A	orf19.5341(RPS4A)>[2189976]	orf19.5341(RPS4A)|[2190764]
ca_Tbf1	Ca21Chr4_1055295	aaaaaagcttagtatgagaacaagacagaggaaaaaaagcgacaacttccattctaaatgctaacataatcctgcatatatcacaaaacctagccctaaccctaacttattgcacgtgacaccataacaaccgtaaatattttttagtcgtgctggaatggacaacaaacaattttttttctttccaaacctctttctcactcagtgtggtttaggcttcgcatagaaacaaaaatttttcacacactagatttcaattatacttggtatttctttctttctttcactacaccaagaccgg	3.70411	|orf19.3789(RPL24A)[1054177]	<orf19.3789(RPL24A)[1054644]	RPL24A	orf19.3789	<	Ca21Chr4_1055295	>	orf19.3788.1	RPL30	orf19.3788.1(RPL30)>[1055468]	orf19.3788.1(RPL30)|[1055969]
ca_Tbf1	Ca21Chr3_1637457	agagagagagtacagtgtcagtgcctcaaggattctaagaaagaaaaaaaaaaaaattgtaagtcgtgtggtgcacaaactaaatagggctatagccctaacgcgctaccaatatttctacttcgtaatttttctgctctattcacgtgactgtatatacacaattatatatctcacatgtacacaaaaaaacaacacacttgtatcaaaaaacttcaatataattgcttgtgacaaaggtatgttaatattgttgttaatgaaacttttggaagttaaattaggaaactttaaaactaca	3.69003	|orf19.6785(RPS12)[1636689]	<orf19.6785(RPS12)[1637120]	RPS12	orf19.6785	<	Ca21Chr3_1637457	>	orf19.6784	PGA32	orf19.6784(PGA32)>[1638025]	orf19.6784(PGA32)|[1639317]
ca_Tbf1	Ca21ChrR_1832335	ccaacattaccagtgcgatacacatgattggaaaataaattatacagtagtgcacataagaattctttgctattctcaaaatcattcacgtgataagggctccgtagccctaattgtttgcacgtgaccaactttttactagctccatacattttttttttcttcttacattgatccaagctcatcgcacaaatatgtttttacatactggtaatctcgtatactatcagatcgtgctatagttgtccttatacatttaaatcgactttcgtcagtcatacaagtagccatagggtatata	3.6508	|orf19.6415.1[1831225]	<orf19.6415.1[1831395]		orf19.6415.1	<	Ca21ChrR_1832335	>	orf19.6417		orf19.6417>[1832500]	orf19.6417|[1835028]
ca_Tbf1	Ca21Chr4_255419	ttcatttgcaaccaatgtgcgtgacttagggctatagccctacttttacttgtacgatactgcatattttgttgttgtgcgaatagttagcgtaataatctttttttttgtgtgtgtgcggtttacttactcttcttctcttcgcacatattttattagagcttacagttgtttgtatagtgagagtttcactaacacaaagcttcaacaatactaacaaattttcgcacgctgtggaaggagaaacttacactgtacactacactacactgtacactatacaccaccaacagaaaaaaaa	3.63699	orf19.4662(RLM1)>[253044]	orf19.4662(RLM1)|[254879]	RLM1	orf19.4662		Ca21Chr4_255419	>	orf19.4660	RPS6A	orf19.4660(RPS6A)>[255670]	orf19.4660(RPS6A)|[256805]
ca_Tbf1	Ca21Chr3_1130140	ctttaccaccacatttctgagtgtgcacgttttctatatacctaataaacacgctttacaataatgtaataatcttgaaaaacagtcaaatcaatataaaataatccaaacatctctactagtttgattggtggttgttttctgcttctattaaagaatgtattgcattaaatcaaaaagtactataaattagggctatagccctaattatatatgctattttgcacgaccaaatggaatttattgaaatttttttctcattctctctcagtagtctcgcacgaagcttgtgtataattta	3.62576	|orf19.5995(MCA1)[1127585]	<orf19.5995(MCA1)[1128931]	MCA1	orf19.5995	<	Ca21Chr3_1130140	>	orf19.5996.1	RPS19A	orf19.5996.1(RPS19A)>[1130374]	orf19.5996.1(RPS19A)|[1131178]
ca_Tbf1	Ca21ChrR_693879	attttcattcccttataattctaatatgcagtattttgcatgtattatttttttcaaacaaagtacactactatcaattagggctttagccctaacgcaactttagacacaaaacacaatgaacaccatatatactggaagtaactaccgtttaattccagacttcctggtacgaatgcttaccctttgtctcaggaactttagtcttgataaaccatacactgrcacaacacattacagtaaaaataaagtagactgacccgcctaaccattcctttaaaactgggaaagtatagccaac	3.614	|orf19.2864.1(RPL28)[692738]	<orf19.2864.1(RPL28)[693538]	RPL28	orf19.2864.1	<	Ca21ChrR_693879		orf19.2425	HGT18	|orf19.2425(HGT18)[693880]	<orf19.2425(HGT18)[695370]
ca_Tbf1	Ca21Chr3_15808	tttcaatttatagtcgtagggtccaacttctccatggggttgaaaaattttagtagtgcgtgacttagggctatagccctaatccatcacgtgcagcccttaactttttttctactcacaactcactcacacaaatttttttttttctgcagtacttcctcacacaccctcactcttagtcaataaaaaaattgtctgccaaaaatttcacacctctttatcctatcacaacccaaatcaacaatgagtgacgccgttaccatcagaactagaaaggttatttccaacccattattggcca	3.54977	orf19.5467(TLO7)>[13756]	orf19.5467(TLO7)|[14265]	TLO7	orf19.5467		Ca21Chr3_15808	>	orf19.5466	RPS24	orf19.5466(RPS24)>[15901]	orf19.5466(RPS24)|[16308]
ca_Tbf1	Ca21ChrR_1809729	cagttattttttttttcatgttgattgaggtttggtagaaagtgtttgtactgggactgcatatacactttagggctatagccctgtttacgctaccatatggtcacgttttcccttgtgcggttagaaggcaaagcctacagtacattcttgaagtacaatttgaccaaaaacgaatagtgttcagcaatgatctgcgtgattcgatattgcttagtcttacagaagaattttgccagatgtgtgattgtttggtttcctacatttgctgttgatttgttcacaactctggcaattttcc	3.51776	|orf19.6403.1(RPP2A)[1808852]	<orf19.6403.1(RPP2A)[1809523]	RPP2A	orf19.6403.1	<	Ca21ChrR_1809729	>	orf19.6404	GSH2	orf19.6404(GSH2)>[1810389]	orf19.6404(GSH2)|[1811846]
ca_Tbf1	Ca21Chr5_794386	tggtgagagtttaactatggtagtgtatagagtgtcaaaaaagttttttttctcactgctctatacattaagttattctgtgtgtcacgtgcattttattagggctcttagggtttcatgcgatgttgtttttttctctcgtatcctctcacaattcacatttgttttgactttgtttgctatttcgtttgtgagaattcatagtgaatgggttaagcgtataacactagtacacctcatcacctgtatcacttattttaacacagtgcagtcatggcaaaaagagttgcagatgagcaaa	3.50857	|orf19.6663(RPS25B)[793475]	<orf19.6663(RPS25B)[793792]	RPS25B	orf19.6663	<	Ca21Chr5_794386	>	orf19.6665		orf19.6665>[794551]	orf19.6665|[796929]
ca_Tbf1	Ca21Chr4_317019	cacactgcttaagaaaaaaaaaagaattaatgcgacacacttccatacaaaaaactgttaacaaaacaatttacacctaatgataaaaaaattgttcagtatttcctgtacataacactttagtcacatgttagggctatagccctaatttcattttgctgcaaaaaaaagatgtcagaggtcatatgccgctgtgtattgtattgcttggtgtatttccttgtttgtatagctaaaaactctacattcttacttgtatttctctctatatcttttattcttgcaaaaaaaaaaaaaaacc	3.48922	|orf19.4632(RPL20B)[315761]	<orf19.4632(RPL20B)[316279]	RPL20B	orf19.4632	<	Ca21Chr4_317019		orf19.4631	ERG251	|orf19.4631(ERG251)[317228]	<orf19.4631(ERG251)[318193]
ca_Tbf1	Ca21Chr1_1469603	taggatgtaggctcgcactatggaaaaagagtgagaaaaaaaaaagcctgtaccgatgccatacattcacacaaaaaatggtgtgcatataaattgaaaaaaatatgttagggctatagccctaaatgtgaattaatgaagtaaaaagaactagctggtattatgttcactcaagttgctaccacctgtaaagctagcctttttacactacccaaaagtatcacgtgaaccttcaactgcttatatttatgtgttctagtttaaaaatatcctaactacttataatttggtgtcatccttt	3.47404	|orf19.6220.4[1468560]	<orf19.6220.4[1469370]		orf19.6220.4	<	Ca21Chr1_1469603		orf19.6220.3	MMD1	|orf19.6220.3(MMD1)[1469732]	<orf19.6220.3(MMD1)[1470369]
ca_Tbf1	Ca21ChrR_1658358	aacaattagggctattagggctcaacattttttttttcaattgtgaaacaaccaaaactaaaactgcaaaaagtgtcaagaatagcttttcaatggttgagccaatattttatttgatcagtaaactcattttaagcagagaatactgtcccaaggttgaattcttctactaccaatttgagatgtgacttattggatatatattttgcaccttcctacagtccacattctacacaatgcctacaaatgaaaaagtactcactatgatagagtattctgtttcagcactactaaatatgca	3.4491	|orf19.6286.2(RPS27)[1657281]	<orf19.6286.2(RPS27)[1657959]	RPS27	orf19.6286.2	<	Ca21ChrR_1658358		orf19.6286		|orf19.6286[1658623]	<orf19.6286[1659219]
ca_Tbf1	Ca21Chr1_630173	gcaactaaagtaattagggctaaaaccctaagaaatgtattaatgcacgtgcgcaatattgtatttctactatgggcgagatccaatagtttgaccaaaactgtctttcacgcagacaacaaaagaaaaaaaaaatatttcacacagtttaacagagtcttctccatatcaacaaactaagaatagtctgctttgcttaatttgattatctctagttaattccttattacaatgtctactgaatctgcattatcatacgccgctttaatcttagctgacgccgaagttgaaatcacttctg	3.41855	orf19.2991(HOL1)>[628107]	orf19.2991(HOL1)|[629867]	HOL1	orf19.2991		Ca21Chr1_630173	>	orf19.2992	RPP1A	orf19.2992(RPP1A)>[630254]	orf19.2992(RPP1A)|[630574]
ca_Tbf1	Ca21Chr1_332618	atcaataaggctagagttgtgttgcatatctaatcttgtatagcttacgtttttgttaattgtactttgaagctcagggctatagccctaatatatatttacccggtgagaatgtggtatcttttttcttttttgtttattgcacactttccaatgcagtttaataaaaaatatttcaagttttccaaaaatataaccaactttaacactttttttttctttttctttctttttcattcattaactaagtacaattataaatcacaaaaaatggcaagaggcccgtatgtcatcatcataa	3.33019	orf19.3353>[331371]	orf19.3353|[332054]		orf19.3353		Ca21Chr1_332618	>	orf19.3354		orf19.3354>[332738]	orf19.3354|[334095]
ca_Tbf1	Ca21Chr7_862027	gaaaaaagcttgatagttggttggttggttggtgcacgcaaattagggctactgggccctatttttttccacgtgactaaaaaatccacacttttaataaactttacttatttacattcaaactatttacttataggcaactcacaacaaaacaaagagagagagagacatagatatatatatgtgtatatacaagactagagaaacgatcactagatcatttcttaattaaaattcgacttaagcatcaaatgatttatttgaaaaacttgttaacagagttcaaccaatttctgtattc	3.19821	|orf19.7188(RPP1B)[861453]	<orf19.7188(RPP1B)[861779]	RPP1B	orf19.7188	<	Ca21Chr7_862027		orf19.7187	MAM33	|orf19.7187(MAM33)[862133]	<orf19.7187(MAM33)[862927]
ca_Tbf1	Ca21Chr1_488509	gctcctctactcaaaaaaaaaaaaatatatatatataatgtatttggtaagacaaactgtgcgtaacaaaagtatttctgatactgcatatacagtacattagggctatagccctaacacacatttaaaatttggcatttaccaaatcaacatcaaatttcttaaaaaaatataaaacgaatagaaaaaaaaagacttttagtgagctatacttattacagtcttctctatattgccaaaaaaaaaaaaaaaagaagccagggaatactcttatttcattataatgtgaaagaaaatttgg	3.16782	|orf19.3690.2[487386]	<orf19.3690.2[488235]		orf19.3690.2	<	Ca21Chr1_488509				|tR(CCG)1[488685]	<tR(CCG)1[488789]
ca_Tbf1	Ca21ChrR_1889957	gctctatttagccaaaccaaccattacgggtgtgttgtttggtgttgtctgaccatgggtataccatttgttagtgtatagctgcactgttttatgtttttcgatttttccacataaaaggagtactcctatactaataacaaacactccactataattggcaaccacaattatgcctggggaaatattttccactccgagtgtacatacatttttggtgtgttgttggtggttgaaaattgtgtgggtcacgtgcatttaattagggttagggctacggtttgtgtgcagtaccacgttc	2.6666	RDN5(RDN5)>[1889117]	RDN5(RDN5)|[1889237]	RDN5	RDN5		Ca21ChrR_1889957	>	RDN18	RDN18	RDN18(RDN18)>[1891419]	RDN18(RDN18)|[1893205]
ca_Tbf1	Ca21Chr2_2032627	tggtttgacgattggttaaagtagtgtaagatggttaggcttatagccctaaagtcacgttggcaaaacgctaccacctgaacaggaaaatatttatgatgttaatcctaaaacccaatgtttattgtaatcaattgaaaaggtgaatagggttatatatatagttgttaaaattttagtttaattgatggtagactttataacaagaaagccgtatagttcaataagtgcaaatataaaatatagtttagttctttactataactacattaattttttttttcttttttttctttttgat	2.56855	orf19.1358(GCN4)>[2031300]	orf19.1358(GCN4)|[2032271]	GCN4	orf19.1358		Ca21Chr2_2032627	>	orf19.1357	FCY21	orf19.1357(FCY21)>[2034841]	orf19.1357(FCY21)|[2036385]
ca_Tbf1	Ca21ChrR_1885506	acaacgttatatgggggagctcgtaggaggcttgtagaaggtttttatgaggtttctgatatggagttgttgataggggttgggtggaaataagggttggtggaaataaggttggtggaaataaggttggtggaaattatggttagtgaaaatttttcaattagggctataaccctaaaggtggttaagagttagtggttggttagggttataaccctaatggtaagagacaagtaaacgatcaagagaaacggttggtggttggtggttggctatttaagatatataatagctacataac	2.55739	|tG(GCC)6[1882751]	<tG(GCC)6[1882821]			<	Ca21ChrR_1885506	>	RDN5	RDN5	RDN5(RDN5)>[1889117]	RDN5(RDN5)|[1889237]
ca_Tbf1	Ca21Chr1_630744	atatggtcaacatctgttttactgggtacttgtattattaagaattttgggtatttttatgaaagatgggtatttttaaagaatcacatttaacataaaacaatttaaactgggttctttatattaatatagtctacgatatctttggaatacacattcaaacttaatcaaattaactagcatattcaacctctatgtagatctaatttgcacatatttcgcaaccgtaatgataaataatgagcctttgtttaacgatttgcttgtaacatacatactattctgcatcaataagtacaat	2.10324	orf19.2992(RPP1A)>[630254]	orf19.2992(RPP1A)|[630574]	RPP1A	orf19.2992		Ca21Chr1_630744		orf19.2994	RPL13	|orf19.2994(RPL13)[631075]	<orf19.2994(RPL13)[631683]
ca_Tbf1	Ca21Chr3_1153622	agttttcttgtgaaccaaagttcccaatctagctttacctttaacaatagcataaggaacacccatttttttacataaggctggtaaaaagacaactaattcaattggatcaacatcattagcaattaaaactaatttagcctttttgttttcaattaatgaaacaacatggttcaaaccatatttgacaacaactggttttggtgaaacatctttagcggttttaccttcagcaatagcagcagcttctttagttaatctttctttcttttcagcagaagtttctggtctatatttgttt	2.03004	orf19.6001(SAP3)|[1152969]	|orf19.6002(RPL8B)[1153268]	RPL8B	orf19.6002		Ca21Chr3_1153622		orf19.6002	RPL8B	<orf19.6002(RPL8B)[1154056]	|orf19.6003[1154543]
ca_Tbf1	Ca21Chr1_333504	tcattggatgttggacaaattgtccggtacctatgctccaagaccatctgctggtccacacaaattgagagaatcattaccattggttgtctttttaagaaacagattgaagtatgctttgaacggtagagaagtcaaagccatcatgatgcaacaacacgttcaagttgacggtaaagtcagaactgacactacttacccagctggtttcatggatgtcatcactttggaagctaccaacgaacatttcagattagtctacgatgttaaaggtaaattcgccgttcacagaatttctgct	1.96463	orf19.3353|[332054]	orf19.3354>[332738]		orf19.3354		Ca21Chr1_333504		orf19.3354		orf19.3354|[334095]	orf19.3355(ISN1)>[334661]
ca_Tbf1	Ca21Chr3_458568	aatcattctgtacaaaaaagaaaaatgtgttttaatagggtttttaattgatatttaacgattacttttgaaaaaaaaaagagacaaagagatgacaatcaatttgtatgggaaatgtggattcatatatttgcatgaccattcaagctgtaagtctttcttttctctctgaatctttattggattacttgcaatttggaaattagagttaatggatatatgtgaaaacgaaagaagaaaaactgaaagattagaaaaacaaaaacaaataaactacactgtttgccaacactctggtgcc	1.81955	orf19.1635(RPL12)>[457890]	orf19.1635(RPL12)|[458387]	RPL12	orf19.1635		Ca21Chr3_458568	>	orf19.1634		orf19.1634>[459398]	orf19.1634|[460598]
ca_Tbf1	Ca21Chr2_2190531	gttccatacgttgttacccacgacggtagaactatcagatacccagatccattgatcagagctaacgataccgttaagatcgatttggctaccggtaagattgatgatttcatcaaattcgacactggtagattagttatggttactggtggtagaaatttgggtagagttggtgttattgtccacagagaaaaacacgaaggaggtttcgatttggtccacatcaaagatgctttggaaaacactttcgttaccagattgtctaacgtttttgttattggtactgaagccggtaaaccat	1.78832	orf19.5340|[2189806]	orf19.5341(RPS4A)>[2189976]	RPS4A	orf19.5341		Ca21Chr2_2190531		orf19.5341	RPS4A	orf19.5341(RPS4A)|[2190764]	orf19.5342>[2190857]
ca_Tbf1	Ca21Chr1_751607	ccgatcatctaataaacgaaacccaaaattttacctgaaacatgctttcttctagcttcttcatggtccatgataccagcagaagtggttaagatgacataaccgaattgtctagctggtaacaagttatcagtccatctttcaatgtcgttaattttaacgttgaatcttggttggataacaccacatttgtttaatctaccgtttaattgaacaacaatcttacctgatctgtgatcgtcaatgtattcaaattcaccaatatagcctaattcaagtttgctagtaatgagttcttttt	1.73198	<orf19.3061[751160]	|orf19.3061.1[751465]		orf19.3061.1		Ca21Chr1_751607		orf19.3061.1		<orf19.3061.1[752186]	orf19.3062>[752853]
ca_Tbf1	Ca21Chr4_964286	atctaactatttctattatttgtatatgactttttttgttagggttttcaatcacttttgaaatttccaatatgaacattcgaaattcgcataacacctaaactcgttgctcaatccattcttgtgttctgggaaaaagtctgtcatctcggtatctgggtagtttttcttagtgaccaattcgaacattctttcaccagtagaagtaatcaacttatacttgttatctccatattttgttttctcggtcttattctgaaccaacaagttcttggctgcttgactcgactttgtttgacac	1.69348	<orf19.3838(EFB1)[963786]	|orf19.3836[964187]		orf19.3836		Ca21Chr4_964286		orf19.3836		<orf19.3836[964939]	orf19.3833>[965221]
ca_Tbf1	Ca21Chr1_2436438	ggttctacctaaagcacctctgtcaccaactttttcttcaacattggagacaatggtaccttctggacaagcacccaatggcaagatgttaccaacgttcaaggaagcttttttaccggcgtaaataaattgaccagtgtagacaccttcgttagcaatgaaagtttcttctctcaatttgtacttgtatgggtctctgaaagcaactttggctaatggagcacctctacctgggtcatggatgatttgtttaacaacaccacggatgtaaccatgacgttcagcataatccaaggttctt	1.66068	orf19.2310|[2435670]	|orf19.2309.2[2435910]		orf19.2309.2		Ca21Chr1_2436438		orf19.2309.2		<orf19.2309.2[2437078]	orf19.2309>[2438235]
ca_Tbf1	Ca21Chr3_1366618	tatctaagctaagcctagtctaacaaagacatctctttgcatttaagatgattctagcaatggtggtagctgctccaccacgaagctcccagccctaacaaaattgcgaaactacaacttccggtttaactgtttttacacgactttcattttttccctatgccacaccttcagtgaacaacgagagaaaaaatttttcaatacatctcttcaaacattccagttttttctcttatatatatatatcgtcaattgtttaatttcattaaaacattttcataatgtcacaaggtactttata	1.64594	orf19.7381>[1362637]	orf19.7381|[1364511]		orf19.7381		Ca21Chr3_1366618	>	orf19.7382	CAM1	orf19.7382(CAM1)>[1366749]	orf19.7382(CAM1)|[1368216]
ca_Tbf1	Ca21Chr1_1409721	aaatataatacgataaagttataaaggattatcattgattgtgttctttttaagagaaagacatatttcagaagaaggaagtgtataaatatatttcaatacaattgcacatttttactataggaacagtgagtctttgcttttgctattttttactttgaagcatttgtaaaaacattccattactctagtctatttggttacaataaattatgaccagttatctattttagatatgtttacatttgtttgcgattatacaatcttattacattgttcaactatacaagggagctttaca	1.55506	orf19.6253(RPS23A)>[1409070]	orf19.6253(RPS23A)|[1409396]	RPS23A	orf19.6253		Ca21Chr1_1409721		orf19.6252		|orf19.6252[1409867]	<orf19.6252[1411069]
ca_Tbf1	Ca21Chr5_776586	catttccagggggttcacattgtccctggaatgtaagctatcatgcaattattatttttattattcttgcactcaatgcatgcttcgcagccctaacaaaaatactgaactcatcgatataggataagtcgtgtaatgccaaatatttttcattataaaaagacaaattttggagaccattaaaaaaaaaatttttcatttacatcttcacacatctttttcttctttgaatatacctacaaccattcatcaagatatataaattaatggattagagaattttcatggttcttgtaaatca	1.51413	orf19.2638>[772050]	orf19.2638|[772877]		orf19.2638		Ca21Chr5_776586		orf19.2637		|orf19.2637[777352]	<orf19.2637[778365]
ca_Tbf1	Ca21Chr1_2698607	ttgacaacttttttagcttcttctctttgagatggttcttctaaagcttcagaagtgacagcagatttgaatgattcaacatctaatgagtatctagttggcattaaatggttgtagtttactaatttaacaaatggcttgactttagttcttttagtaacttttttagcatccatcttcttggtaaccttcaatggagctctttcgataccagcaacaatggcatgtgggaatgggtgagatttggtaccttcatcatgtggtttcacaatgactacttttttaccagcgtaacgacctc	1.51057	<orf19.5226(WRS1)[2697907]	|orf19.5225.2(RPL27A)[2698390]	RPL27A	orf19.5225.2		Ca21Chr1_2698607		orf19.5225.2	RPL27A	<orf19.5225.2(RPL27A)[2699216]	|orf19.5225[2699767]
ca_Tbf1	Ca21Chr1_633145	caactacttccccctccccctttattagtgtgttaggtttctagggatattttcttaggtttactttttaatacataagacacagaaaatatttaatggataaatctgttattgatttgtagaaacacaaagtgcaaaaattagtagtagacgttgtaattggtttggcagcacttggttgtacgatcaaaagtttaccattattatatgttccttgtgtattcatgttacctctaatttttgatcttgagtttgtaatattattttcagaaaaatactttgaatcttggaaaatgttcca	1.49999	orf19.2994.1(RPS16A)>[632144]	orf19.2994.1(RPS16A)|[632899]	RPS16A	orf19.2994.1		Ca21Chr1_633145	>	orf19.2995		orf19.2995>[633827]	orf19.2995|[634585]
ca_Tbf1	Ca21Chr3_1193980	tggtttgttgtgaacctaaaaaaaaaaaaatgaattgttagtaaacgatatttccataaattaatatttgggtaaaatgggcattaaggaaaagagcaaaaaaaaatttattcttgaaaggttcaagaatactatgttgcattgttcattaaacggattgaacttgatttgatataccaaatgcattaaatatatcatataatccatatagttcttacaattgatctgctagtttccatagatcattggcaacattttattattcccatttttccaataaaattaaaactgaatatctatc	1.48681	<orf19.6973[1190760]	|orf19.6975(YST1)[1193149]	YST1	orf19.6975		Ca21Chr3_1193980		orf19.6975	YST1	<orf19.6975(YST1)[1194325]	orf19.6976>[1195458]
ca_Tbf1	Ca21Chr4_256357	gtgactcagttggagatgaattcaaaggttacatcttcaaaatcactggtggtaacgataaacaaggtttcccaatgaaacaaggtgttatgcacccaaccagagttagattattattatctaaaggtcactcttgttacagaccaagaagaactggtgaaagaaaaagaaaatccgttagaggttgtattgttgctcaagatttgtcagttttggctttgtctattgttaaacaaggtgacaatgaaattgaaggattaactgacaccactgttccaaaaagattaggtccaaagagagc	1.47869	orf19.4662(RLM1)|[254879]	orf19.4660(RPS6A)>[255670]	RPS6A	orf19.4660		Ca21Chr4_256357		orf19.4660	RPS6A	orf19.4660(RPS6A)|[256805]	|orf19.4659[257069]
ca_Tbf1	Ca21ChrR_1325248	tatccgggtaaattctgtggttgttttttctgaagattttattagggctcccgaatgcgtacaacaaactagtactggtgtaaaacttggacttgtttctgggttttgctattggaatatggttgtcgtcttgtagaggtggctcaggattgtatattatataagtttttcaacttgaagataggtacaggactatagatggtgagtttaacacaaccacaatttttagtgtaggtgtcaaaacttgagagatggcttgcaattatagataatagttagatctagtaaacgtttaatcggc	1.45004	orf19.3873(ARC40)>[1322932]	orf19.3873(ARC40)|[1324086]	ARC40	orf19.3873		Ca21ChrR_1325248	>	orf19.3874		orf19.3874>[1326382]	orf19.3874|[1328232]
ca_Tbf1	Ca21Chr5_350301	tctggatcagccatgttggcaaagttgtttttcaaacctggcaacaatttgtccataaatggagcaacaatttgtggatcttcgaccaatttacacatgttatcaacaataacagcagctttacgtttgatagcagtgtctctttcagctaaacctctagacaacaatggagccataatcgacaaagtggccatggtaacttcagaaacaaaagtggtagcacccaacaagtggacggtttctggaacttcagttggtttggcaatacaagaaatcaattgaggaatgaatttttcaatat	1.41865	<orf19.4151(SPO1)[347572]	|orf19.4152(CEF3)[347921]	CEF3	orf19.4152		Ca21Chr5_350301		orf19.4152	CEF3	<orf19.4152(CEF3)[351073]	orf19.4153>[353435]
ca_Tbf1	Ca21Chr1_1952071	ttgtatttggataaagttatagatcaggtgattcaattattaatgttgaatttgattgaaatttttactagaaccttcttcttcttttgattagggttagggttaatatgtggaatatactagaaaacaattagggcttatggagttctatccgggtaaacaaataatgagtgagtttttgtttattgagtgaaaaaaaaattttgggtataaatttgatgcgatgaagagaagagagaagaaaaaatttttttactcagcttgatttacttcttcttttcttttcttccttagtcattca	1.41044	orf19.4753(PFK26)>[1948293]	orf19.4753(PFK26)|[1951733]	PFK26	orf19.4753		Ca21Chr1_1952071		orf19.4754	ZWF1	|orf19.4754(ZWF1)[1953403]	<orf19.4754(ZWF1)[1954926]
ca_Tbf1	Ca21Chr2_961671	cttcttcagtcaaagttaattcaatgtgggaaggagtagattgataagcattaattctaccatgagctctataagttcttcttctttgttttggagcatgattgacttgaatatgagaaataactaatttactagaatccaaacctttagcttcagcattagcttgagcatttcttaataaatctttgacaaaattgacagatttagcaggccatctagctttagtaacaccaaattctttaccttgaccagttctaccaatagatgaattgtatcttctaaatggaatggctctttgatg	1.40996	<orf19.4490.2(QCR8)[960234]	|orf19.4490(RPL17B)[961423]	RPL17B	orf19.4490		Ca21Chr2_961671		orf19.4490	RPL17B	<orf19.4490(RPL17B)[961980]	orf19.4488>[965485]
ca_Tbf1	Ca21Chr1_521942	gaaggtttaagaagagctagatacaagttcccaggtcaacaaaaaattattatttctaagaaatggggtttcactccattgaacagagatgaatatattgccaagaagactaacggtgaagttatcgatgatggtgcttacgttaaattcttgtcaagaaaaggtaacttggaagctaacttgcaacaattcccaaactaccaatactctgcctaattttaattagagatgtatttaataaataaataacttttctgtttaaattattagtagaaaagtgtgttattcgttgatcaattag	1.36331	<orf19.2934[520643]	orf19.2935(RPL10)>[521345]	RPL10	orf19.2935		Ca21Chr1_521942		orf19.2935	RPL10	orf19.2935(RPL10)|[522007]	orf19.2936>[522672]
ca_Tbf1	Ca21Chr2_1922578	caagaagactccattgtctcaaaagaaagctcacttggctgaaatccaaatcaacggtggttccgtctccgacaaagttgactgggccaaagaacactttgaaaaagaagtttctgttgactctgttttcgaacaagatgaaatgattgatgtcattgctgtcaccaaaggtcacggtttcgagggtgtcacccacagatggggtaccaagaaattgccaagaaagacccacagaggtttgagaaaggttgcttgtattggtgcttggcatccagctaacgttaactggaccgttgccaga	1.35048	orf19.1600|[1921407]	orf19.1601(RPL3)>[1921931]	RPL3	orf19.1601		Ca21Chr2_1922578		orf19.1601	RPL3	orf19.1601(RPL3)|[1923100]	CEN2>[1927252]
ca_Tbf1	Ca21Chr1_650862	ccattgagaagagttaacgctagatacgttatcgccacgtccaccaaagtcaacgtttctggtgttgatgtttctaaattcaacgtcgaatactttgctagagaaaaatcttctaaatctaaaaaatccgaagctgaattcttcaatgaatctcaaccaaagaaagaaatcaaagctgaaagagttgctgaccaaaaatctgtcgatgctgctttattaagtgaaatcaaaaagaccccattattgaaacaatacttggccgcctcattctctttgaagaacggtgacagaccacacttgt	1.34808	orf19.3003|[649616]	orf19.3003.1(RPL6)>[650131]	RPL6	orf19.3003.1		Ca21Chr1_650862		orf19.3003.1	RPL6	orf19.3003.1(RPL6)|[651023]	orf19.3004>[651969]
ca_Tbf1	Ca21Chr1_2830718	ttgataaccaaagtactaaatcattttattaatcagatcaatcaaatatcatctgctatacctctggaagatcataattatcatttgcaaccctaataaaaaaaccagagtaaatattttgtcgtgtcctgtgttgaaaaacgaaatgcgaattaatttcaccatacaaaaaccacctgaaaaaaatttttctcttctcttttccatacactttttctttttggtttctttctaacagcaacgattcttctttgaactattgtactagattaattgattaggatgtctcattcaatttgaa	1.34799	|orf19.4928[2827377]	<orf19.4928[2829632]		orf19.4928	<	Ca21Chr1_2830718	>	orf19.4929		orf19.4929>[2832124]	orf19.4929|[2835648]
ca_Tbf1	Ca21Chr1_3186148	gtagatttaccggtattgatctttttcatctaaactatataacgtttgatttcctccccctttttcaaagggtaagaaatcctatctaattcagaactgaatgtatcagtttgattaccctgggcgttatgtccgatttcgttttaccagatttcacatctgagtgaatgcttctaacactatgtaagtccagtcgtagagtataatagaaataaatttattattgttacatgagtggaggctaggccttaactgagttagacttataagctgaagataaagagccattgttcaatgaacg	1.34558	|orf19.7275(FGR24)[3184617]	<orf19.7275(FGR24)[3185938]	FGR24	orf19.7275	<	Ca21Chr1_3186148		orf19.7276.1	TLO4	|orf19.7276.1(TLO4)[3186699]	<orf19.7276.1(TLO4)[3186899]
ca_Tbf1	Ca21Chr3_1131202	tgtccaagctttacaaaagattggtgttttggaaatctctccaaaaggtggtagaagaatctctgaaaacggtcaaagagatttggaccgtattgctgcccaaactttggaagaagatgacgaataaattatttaatcaagaattaatataccagactacaatttggtttatacatttgtaatatagtgttcataaaaaaagaaaaatggtaaatttagggggggttataattgcatatctatctgttaatatattttttttttcagggacaatattattataaaagtatcaaatcttgta	1.3352	orf19.5996.1(RPS19A)>[1130374]	orf19.5996.1(RPS19A)|[1131178]	RPS19A	orf19.5996.1		Ca21Chr3_1131202		orf19.5999	DYN1	|orf19.5999(DYN1)[1131408]
ca_Tbf1	Ca21Chr7_258736	ataatgaaacaatgaaagggaattgaagcgttggaaagtgatgcacttttctttctgctttttttgttttttttttggggaaactgttttatactaactaatttcaactaatttagtcatgggacttagctgactactctgtcaacgctgacttcattggtcacaccggttacatttcatgtatcactttatccccagatggttcattatgcgcctctgctggtaaagatggtgtcatcatcttgtgggatttgaacaaaaacaaaaccttgtacactttggaagccaaggccgaagttca	1.31391	<orf19.6905[256809]	orf19.6906(ASC1)>[257915]	ASC1	orf19.6906		Ca21Chr7_258736		orf19.6906	ASC1	orf19.6906(ASC1)|[259127]	|orf19.6907[259277]
ca_Tbf1	Ca21Chr5_344003	aaagttaagtattgatatatatatatatatatgtatatgtgtatatttgtacatgactttaacttctgtattaaggaggtgtatattattagtttattaatgttacattagttttttataaagagtaatatgagaaagtgtttctctctccagggtgattaagtatttattaccatgtctacgtgtttactatatgtttacttaccagttgtattgagtacatatttatataatggaggaaccaatgtaataaatattaggaaatgtttaggcatttgatggggtattcttctttgcaact	1.30384	orf19.4149.1|[343768]	<orf19.4149[343906]		orf19.4149	<	Ca21Chr5_344003		orf19.4150		|orf19.4150[344120]	<orf19.4150[344809]
ca_Tbf1	Ca21Chr3_865837	tagttatagttatttaagtatatgggttgatggaggaataagtttaaaatgattagggttattttccactttttttttttcagtgaaaaactgaggtttgttcgtcgacaacaattgagaaatgaagcaaaatttgggtggtgtcgttgagccctaaaaaaaaatgaaaatttttctttttcacctcaaacatatttacccggtaaacctaccctcatcagagcactataaatagaccatctcattatcaaaatttttttttctgtttttccccttcttttttcttttctctgtcgacgta	1.2918	|orf19.5858(EGD2)[865151]	<orf19.5858(EGD2)[865687]	EGD2	orf19.5858	<	Ca21Chr3_865837	>	orf19.5859	DAL8	orf19.5859(DAL8)>[867162]	orf19.5859(DAL8)|[868742]
ca_Tbf1	Ca21Chr7_203224	tggtcgttaaatttaattctacatttatgtcaaatgttagaataagttgatgagaacaaaacaaagccaaaagaataattgtatagtttaatagtgtgaaatatatcatacatcatttcataatttatctatatcatagagttattttattgttattaatgtattttacttgtattgttagtagtgggattgcatgtctagtagattttggcgataccgattttcaaagagtatacaaatccaagcaagaaacactaaagtcaataaagctttccgtagtggtgcgctttttactagacac	1.29074	orf19.7018(RPS18)>[202218]	orf19.7018(RPS18)|[203083]	RPS18	orf19.7018		Ca21Chr7_203224		orf19.7017		|orf19.7017[205034]	<orf19.7017[206041]
ca_Tbf1	Ca21Chr1_644176	tctggtttcaaagatgttgttttagaatctgtttaaggataatgataactgaagagaagaattagttttttcaagtgtataatatagtttctctctattaccttttccaataatagcattttaagttttctattttattttgtataaaaaacataatgaaaaatacgtataagtaatataaatgagtgtgggattaagtgaatacgagatgttgtagtgataataggggaaactctttggcgaaactacaagagagagtgatgtgctaataatgaacgaagaaatatgtgatttttgtatg	1.27643	orf19.3002(RPS1)>[643291]	orf19.3002(RPS1)|[644061]	RPS1	orf19.3002		Ca21Chr1_644176	>	orf19.3003		orf19.3003>[645170]	orf19.3003|[649616]
ca_Tbf1	Ca21Chr4_316039	tttctaattcaacaactttcaaaatatggatacttctaaatctagctctgtgtctagcagctaaatcttggtacatggtttcaacagcaccaactctagtaacatctctgtattctttgtacatgttatgaataccagatctggattcatatcttaaccaaataccaaaagttttaactttagttggtttagcttcagaaataatgttgacagatacaatttcaccagaagcttttttaactttatgcaatttttgcaagaaataccaatatcttgatttggcaacaacggtgtttggagc	1.27276	orf19.4633|[315392]	|orf19.4632(RPL20B)[315761]	RPL20B	orf19.4632		Ca21Chr4_316039		orf19.4632	RPL20B	<orf19.4632(RPL20B)[316279]	|orf19.4631(ERG251)[317228]
ca_Tbf1	Ca21Chr6_425495	tgacggctaaaacgtacaagtttctggcaccagagttatcagcacaattcataactgcaccaactggtaaagctaactatagtaaaaaaaaatattttgttagtaatgttgactcgttactttagtggtaataatcaattaaatggtaaatgatggaaggaaggttgcaggagatttaaacttatccacatgttgctttattggtttccttttaagttggtaaaattcaacccttgaaacattatgagtaaagtttatcgtattcaaaatctctttcatagcgtaattatccatgctttga	1.26492	orf19.3505|[424733]	|orf19.3504(RPL23A)[425049]	RPL23A	orf19.3504		Ca21Chr6_425495	>	orf19.3503		orf19.3503>[425588]	orf19.3503|[425896]
ca_Tbf1	Ca21Chr1_1842763	aagtatacattttatataatcaatcatgggtaaagaaaaaactcacgttaacgttgttgttattggtcacgtcgattccggtaaatctactaccaccggtcacttaatttacaagtgtggtggtattgataaaagaaccattgaaaagttcgaaaaagaagctgctgaattgggtaaaggttctttcaaatacgcttgggtcttggacaaattgaaggctgaaagagaaagaggtatcaccattgatatcgctttgtggaaattcgaaactccaaaataccacgttaccgtcattgatgct	1.25673	orf19.5118(SDS24)|[1841257]	orf19.382(TEF2)>[1842638]	TEF2	orf19.382		Ca21Chr1_1842763		orf19.382	TEF2	orf19.382(TEF2)|[1844014]	|orf19.384[1844248]
ca_Tbf1	Ca21Chr3_942014	ttagcgttggcaatttcagtggtttcgtttgggtccaaccaaacttttctcttaccaacaccaatgacactagcagcaagtctcttttgagttctcaagttagccctaaataaaaaaaactattgttagtattcttgatgtacccttagtttgaaaatatgattacattgggagatggcaaagtatacgtcactacaatttgagatagtatgtcccagaataaaaaacactcctagtagatttttcataaatctttacaagtacttgaatcacagtatcattctattgtatccattccaaa	1.25086	orf19.5903(RAX1)|[940920]	|orf19.5904(RPL19A)[941398]	RPL19A	orf19.5904		Ca21Chr3_942014		orf19.5904	RPL19A	<orf19.5904(RPL19A)[942406]	orf19.5905>[942971]
ca_Tbf1	Ca21Chr2_1142187	tttcgtaccattgtctgaatggagtagcatcaatttgaacaacagcagatttggtcaaggtgttggttctaaccaattcgttattagatggatggtaaacgacaccagcaattctggtttttctggaaacaccttcggaaccccaagagaagttaccggtttcaactctcaaagctctgaatttttggttaccacctctggttctgacagagtgaattctttttggaccaatcttggtgttggctggttgtctacctaattcaaactttctcttctttctgaattgggctcttttggcacc	1.22732	<orf19.6872[1140234]	|orf19.6873(RPS8A)[1141759]	RPS8A	orf19.6873		Ca21Chr2_1142187		orf19.6873	RPS8A	<orf19.6873(RPS8A)[1142379]	orf19.6873.1>[1143285]
ca_Tbf1	Ca21Chr1_2407263	tgaaatcgctgtcattcaatctaaaagattaagaaacaagattgctggttacaccacccacttgatgaagagaattcaaaaaggtccagttagaggtatttctttcaaattacaagaagaagaaagagaaagaaaagatcaatacgttccagaagtttctgctttggacttgtctcacactaatggtcaattagaaattgatgctgatactgctgatttggtcaaatctttgggtttcaagattccagttcaaactgtttcaatctctgctcaaagaggtccaagaagatttgctaaaaga	1.22171	<orf19.2331(ADA2)[2405820]	orf19.2329.1(RPS17B)>[2406627]	RPS17B	orf19.2329.1		Ca21Chr1_2407263		orf19.2329.1	RPS17B	orf19.2329.1(RPS17B)|[2407419]	orf19.2330>[2407892]
ca_Tbf1	Ca21Chr2_1111132	attatacattctgacaaataaactatcaaggaaatatcaaatactaacaaatcgtttgttttttttagttacacggtgtcaatttcaaaaagagagctccaaaagctgtcaaagaaatcaagaaattcgccactttacacatgggtaccactgatgttagattagacccaaaattgaacattgccatttggaaaagaggtgttcaaggtgttgaaaacagaatgagattaagaatttccagaaaaagaaatgatgaagaagatgctaaagaaaaattatttgcttacgttgaaccagttat	1.21606	orf19.3572|[1110032]	orf19.3572.3>[1110514]		orf19.3572.3		Ca21Chr2_1111132		orf19.3572.3		orf19.3572.3|[1111334]	|tI(AAU)3[1112280]
ca_Tbf1	Ca21Chr1_1196920	aaatgaactaagtttaatgtatcatttcaaacttaccttatctacctactacacctcacaccctttttttttcctaagaagattcaaagttaagagaataatattttctcaatgtgtataattgattaataaattttaatttatctttctatgaacctttttatttttttattcatttctttttgtactgcactagttttttttgatgtatttagtttattaatgggatttacaatcattatttttatatttatttttcattatgtgtctctaataatttgagttgctatttatttattta	1.21154	orf19.2478.1>[1195243]	orf19.2478.1|[1196780]		orf19.2478.1		Ca21Chr1_1196920		orf19.2478		|orf19.2478[1197068]	<orf19.2478[1198210]
ca_Tbf1	Ca21Chr1_269380	ccaactcgtttgaaaaccatttctattctttttttttattatgttaagacattaaatatacacagaagaaagattaaaattaatttgcaatataaaaaaagtaatttcttaaaatacccaattatcaattttgtctattcttctattctcttaacgagagtaagaccagacgttcttcaataaaccgtcttgttgagccaatctgtttaatgagtcatcagcttcacctctacctctaacgtaaccacttaaagcgtaagtgatgttttcaccagcaatagctctaccgtcttcatcaact	1.20943	|orf19.3325[265490]	<orf19.3325[267472]		orf19.3325	<	Ca21Chr1_269380		orf19.3325.3	RPS21B	|orf19.3325.3(RPS21B)[269380]	<orf19.3325.3(RPS21B)[270020]
ca_Tbf1	Ca21Chr1_2883135	aacactgtgctacttgtcggagttagcaggtacaaaaaggaaagcggacttaatgaagatgtgcgtgtatagaagtacaaaaaatgaaaatttatttgatgtcttgggagccctaattatttttcttcttcattaatctttgatctcatcgccaaaccatgagatgcttctaaatttcgcgcactataaatagaccatctcatcatcaaaatttttttttctgttttttttcccctttcttttttcttttctttgtcgacgtacttcataggatcatttctataggtcacgtccctctttg	1.19519	<orf19.4948[2882714]	|orf19.4949[2883101]		orf19.4949		Ca21Chr1_2883135		orf19.4949		<orf19.4949[2883403]	|orf19.4950(AKR1)[2883857]
ca_Tbf1	Ca21Chr1_1378536	ctaatgatggttatattttgtttttaacttctggtatttgttaagaatccccccctttttccaatctgtataactttataatgggtgtttaatacgacaaaaagaatttataatatttagcattagaacaatgacaaagtcctgtactttacaaactgtagtttattcgtaaaacaaaaaggttctataaaatcttctgagaaaaaagaatatattgcattaaaaacaaatagagaactagtaatacttgtaattcaattgaaatgtatataaccccacagacaccttgaaaccttgaaac	1.18931	orf19.6264.4>[1377905]	orf19.6264.4|[1378291]		orf19.6264.4		Ca21Chr1_1378536		orf19.6264.3		|orf19.6264.3[1378708]	<orf19.6264.3[1379316]
ca_Tbf1	Ca21Chr4_208005	aaatcaatcaagatcttttaacccagaccctgctttattcttcagttgaagcataacagaatgtctatacttattgtagtacatccaacacaagtgaaagagaaattactatccaatagtgaaaatttcgagtattcattcgatctacagtttcaagatatttcttcacacaaatgagccagacttattctaggtagtcatgaatttggtgactcaacatagaaacaccccaagataactttttctaaacgtgaaaccttttttttattaaacatacaaaaaaatataataagttatcgtg	1.18843	orf19.4685>[206795]	orf19.4685|[207112]		orf19.4685		Ca21Chr4_208005		orf19.4684.2		|orf19.4684.2[208483]	<orf19.4684.2[208641]
ca_Tbf1	Ca21Chr1_3121229	cacacgacctgtttggatctgaaaagttgatcctttttttcattagggtttctagacattgttgtcaagatctgcacaattaggtatttgttattcaatgtcgtctacattatcaagtaaagtagaaccattgaagaactggttgaataaaaactcattttggcgagaggacttgatcataaaggaatcaccttatggaggaattggggtgttcagtcaaggtccgatcgatatcgaagaagacccattattgttacgtataccgaaagccaacttgttagctcctaagaactcttatatt	1.1751	<orf19.7222[3120363]	orf19.7223>[3121176]		orf19.7223		Ca21Chr1_3121229		orf19.7223		orf19.7223|[3122930]	orf19.7224>[3123292]
ca_Tbf1	Ca21ChrR_1808835	tccaattagatagtttttatgtacattaccgttagtctttctattttgccaatattacattaaaattgaaaataaagtacacgatggtgaatgaaataaaaatgatacaattttattccaatgtttgttttccttatgctgtgatcttgagatgcctgttgactcgtttaatcgaataaaccgaaacccatatcgtcatcagattcttcagcagcttcttcttcagcagcttcttcagcggcttcaccaccggcggcagcagaagcaccaccagcagcagcagctggagcaccagatggga	1.17035	orf19.6403>[1807411]	orf19.6403|[1808655]		orf19.6403		Ca21ChrR_1808835		orf19.6403.1	RPP2A	|orf19.6403.1(RPP2A)[1808852]	<orf19.6403.1(RPP2A)[1809523]
ca_Tbf1	Ca21Chr5_349563	ttccaaccaccagataaggattgaattggcatgttgatcatttcatcggaaaaattgaattctctcaatttgtcaacaacaacgtctttggtcaaaccaacttcaccatcttcaatgacgaattcaacaacggttgtgtcggcgtgagtaccatcgatatcgtgttcaacgtaaacggttttacattcgtcttgggttgggaaaccttcaacttgaccgttagcaatagctctcatcaaagtagatttaccagcaccatttggaccacacaaaccatatcttctgtttctctttaatctga	1.1368	<orf19.4151(SPO1)[347572]	|orf19.4152(CEF3)[347921]	CEF3	orf19.4152		Ca21Chr5_349563		orf19.4152	CEF3	<orf19.4152(CEF3)[351073]	orf19.4153>[353435]
ca_Tbf1	Ca21Chr3_941410	attatcaatcaaacattattctttacttgtgatatggtgataaaattagaaatgcccacttagaaaatatacaaactaaaaaacataaaggaaataaaagctatacaacctttaattaatcgagttacactctcaaacttagttggcggcttcagcaaataaagcttctttcttttcagccaatctttgttgtcttctttctctagcagctctgtttctaactcttctagcttcagcttcttctttaagagccttttcacgcaaggcttcggctttagcagcaataatgtgttcaactaaa	1.12424	orf19.5903(RAX1)|[940920]	|orf19.5904(RPL19A)[941398]	RPL19A	orf19.5904		Ca21Chr3_941410		orf19.5904	RPL19A	<orf19.5904(RPL19A)[942406]	orf19.5905>[942971]
ca_Tbf1	Ca21Chr1_1843299	aaacctccaacttcgtcaagaaggttggttacaacccaaagactgttccattcgttccaatctctggttggaatggtgacaacatgattgaaccatccaccaactgtccatggtacaagggttgggaaaaggaaaccaaatccggtaaagttactggtaagaccttgttagaagctattgacgctattgaaccaccaaccagaccaaccgacaaaccattgagattgccattgcaagatgtttacaagatcggtggtattggtactgtgccagtcggtagagttgaaactggtatcatcaa	1.11931	orf19.5118(SDS24)|[1841257]	orf19.382(TEF2)>[1842638]	TEF2	orf19.382		Ca21Chr1_1843299		orf19.382	TEF2	orf19.382(TEF2)|[1844014]	|orf19.384[1844248]
ca_Tbf1	Ca21Chr2_1691468	gtggatggttcaatcatgttgtcaccattccaaccagagattggaacgaatggaacagtctttgggttgtaaccaaccttcttgacgaaattggaggtttccttgatgatttcttcaaatctgtttttatcccatttgacagagtccatcttgttgacagcaacaatcaattgtttgacacccaaagtgtaagccaacaaagcgtgttctctggtttgaccatccttagaaataccggcttcgaattcaccagtaccaccagcaataatcaaaatagcacaatcagcttgagaagtaccag	1.11851	<orf19.5121(OPT5)[1688406]	|orf19.1435(TEF1)[1690552]	TEF1	orf19.1435		Ca21Chr2_1691468		orf19.1435	TEF1	<orf19.1435(TEF1)[1691928]	|orf19.1434[1692335]
ca_Tbf1	Ca21Chr3_1192710	tattctttttgaaatattttttagtcacgatccttgattaattaaaaaagaagaagaagaagaagaagaaaaaggtttcatgaaaaattttatttttggtgatgcctgaaagaatttcatttttatagtgtgttaaaagttagtacttctagcgtgcccattttccagaaatcaactatttagggctaccgtttacaacaataccatatctaaatatgaacggatgcctaaaaacaggtttactgtagagatcacatacttaacttttaaaatgtacaaatatatgaaataatactataat	1.11798	|orf19.6973[1186984]	<orf19.6973[1190760]		orf19.6973	<	Ca21Chr3_1192710		orf19.6975	YST1	|orf19.6975(YST1)[1193149]	<orf19.6975(YST1)[1194325]
ca_Tbf1	Ca21Chr4_1054145	agttgagtttccataattaataatacgttgtacatctatatataaaagtaaaatacacatatacaaccatgaataaaccactctctaaatgtacacagaagttgttttggctttatttatttttaaatttctttatgtcattagttcaagtttcccttatccgtatttacaatcaattaaatttaacgggaggtagctttaactttttggaaagaacctttagcttgttgtttagaaacaacagaagcaccggaagcaacagccttagccttttcagcttttctggcagctttagcagctt	1.09569	orf19.3791(FGR10)>[1053047]	orf19.3791(FGR10)|[1053994]	FGR10	orf19.3791		Ca21Chr4_1054145		orf19.3789	RPL24A	|orf19.3789(RPL24A)[1054177]	<orf19.3789(RPL24A)[1054644]
ca_Tbf1	Ca21ChrR_516424	aagtgaaaagaccaaatggaaatgtccgatcctagaaaagaagtaattataactttaaagcgctttataaaatatgcatcggacaattaaatcaatcaaagaaatagctgcaacactgcaattcgttattttttagggttactaagtgtattttttttttcctggaagaatctctacttctcactttcacactttcatatttaactagaaaactgaaaaaattttttttcttcctcttcttcatcacttttctttcgtattgtctttaaccaatcatatgagtatgcattacatttccttt	1.08685	|tV(AAC)3[515751]	<tV(AAC)3[515824]			<	Ca21ChrR_516424		orf19.3736	KAR4	|orf19.3736(KAR4)[516766]	<orf19.3736(KAR4)[517875]
ca_Fhl1	Ca21Chr5_682737	aaacttgttgtatagttcctagttatcaaatagtgaaccatctatacataaaatcctgtacctgactagacgcactcattagggctatagccctaatactgtatataatcacatccaaacatcaatagttaatgcgacctcgcactaaaaattttttttttcttctcactccctaactaagtggatcttctaatatgcataaccctcacaaacttaacaacaataataacatagtgagagagagagagagagaaaaaaattagtgcctcaatactgagagtgtgtgtacccaatagtgtgt	2.49373	|orf19.4335(TNA1)[679566]	<orf19.4335(TNA1)[681098]	TNA1	orf19.4335	<	Ca21Chr5_682737	>	orf19.4336	RPS5	orf19.4336(RPS5)>[683013]	orf19.4336(RPS5)|[683690]
ca_Fhl1	Ca21Chr2_1143127	tgcgagtttttattgtgaagagcaaaaaatgctataggacaatctcgctgcctgtatattatgtgcacacgtgtaaacaaaactttccagggctaaagccctaatttgaaaaattgctttttcgcctggacttaattatgacacagcttttgtgttacgtgaccccgatgttatcgttaaaaaaaaataaatgaaaaaaaactattcaaaacaaaaataaagatggaatcatagattatcactaaagttataaccacactcacataggtatagcattttttttgtgtagaaggagaactaa	2.47936	|orf19.6873(RPS8A)[1141759]	<orf19.6873(RPS8A)[1142379]	RPS8A	orf19.6873	<	Ca21Chr2_1143127	>	orf19.6873.1		orf19.6873.1>[1143285]	orf19.6873.1|[1143497]
ca_Fhl1	Ca21Chr1_2406460	aaaaaatgcacttacatcacgtgagtgggtttgctaggtttatagccctaaatttgaagcttttcacctgactcaattatatgcagttttgttttttgttttttttttctcagtctggtgtccttttttttttccagctcatactttccaactttgttagacgcacacactatcaagtatttttgtgctagtgtacacgtccctcttttgtcgcacctggattgagtatacacagaaaaaatcagtagtatcaaattttgaaaattctttctgtttgatattgaataatagtataatatag	2.45613	|orf19.2331(ADA2)[2404483]	<orf19.2331(ADA2)[2405820]	ADA2	orf19.2331	<	Ca21Chr1_2406460	>	orf19.2329.1	RPS17B	orf19.2329.1(RPS17B)>[2406627]	orf19.2329.1(RPS17B)|[2407419]
ca_Fhl1	Ca21Chr2_1168357	tgactgttactacagaagctactaacaaaaaaaaataatacaaaaagcaaagtgtgcgtgcacacaagtcagtgcgactaaatgtgtgcagtaatatttatactttcacaacctgtatataatagccctactttattgcacgtgatagccctaatcttgtaagttgcagtagacaaaaaaaaaagatactgcgtttctattcgaaaattgattgcaaatgatatactgatttgtaatccttctatagtaaactgtttatatttaaatgatgtactactattataaacattattttacgaaa	2.41312	|orf19.6882.1[1167282]	<orf19.6882.1[1168061]		orf19.6882.1	<	Ca21Chr2_1168357		orf19.6883		|orf19.6883[1168533]	<orf19.6883[1169825]
ca_Fhl1	Ca21Chr1_2699517	tttcgctctgcccaatagccacacacaacacaatacaattttgttagtattaattttttcgcactctccttaacttagtgtgaaaaattacagtgcgcgcacactatacattatattatttacttatgagatgaccaattaatgtatgcgactgcatatactattagggctatagccctaacacgtgatgcgccatactaatcagaatttgatattttcagtatcgtttagaaatattccaagatgaatattctcgtatacaagatttacttacagcacgttaaagctttgttaatatggt	2.40639	|orf19.5225.2(RPL27A)[2698390]	<orf19.5225.2(RPL27A)[2699216]	RPL27A	orf19.5225.2	<	Ca21Chr1_2699517		orf19.5225		|orf19.5225[2699767]	<orf19.5225[2700144]
ca_Fhl1	Ca21ChrR_841088	tttgatggttactagcatagaaaaaaggacgtgcgcagtggacaaatttcttttcttcctataaacatctcacgttttagggctatagccctaatcaagatgtcagcattttttttggctagtttggcttgtacaagcaagtattaacgaattattgatagagactacttaatatctcatcgatataataccaataccaaatgagttagtataatactacagagtttcttactgggctacatcatattaatatgagtatcttttttcgttcataagcatataaaaactgtttactgtatta	2.39966	|orf19.4375.1(RPS30)[840289]	<orf19.4375.1(RPS30)[840816]	RPS30	orf19.4375.1	<	Ca21ChrR_841088		orf19.4376		|orf19.4376[841239]	<orf19.4376[841976]
ca_Fhl1	Ca21Chr1_520857	tcacaaacaaaatgagaggagatgagcttgtcccctaataataacagatgagacaactgacgacattatttatcatctcttaaagtcgcattttagggctatagccctaacttggcaagagaaaaaaccattgttgcgcatatacacgaccacattactaagcatttcctttccttttgccattttccattttgtctggtgttgcgttttctcacacattgacaaaaaaaaactggattttcaaaaaaatctctttcctgacctatacttaaccaaagtaaagaaggtatgtttcaataga	2.38812	|orf19.2934[520113]	<orf19.2934[520643]		orf19.2934	<	Ca21Chr1_520857	>	orf19.2935	RPL10	orf19.2935(RPL10)>[521345]	orf19.2935(RPL10)|[522007]
ca_Fhl1	Ca21Chr4_1055283	gtgtgagccaaaaaaaaagcttagtatgagaacaagacagaggaaaaaaagcgacaacttccattctaaatgctaacataatcctgcatatatcacaaaacctagccctaaccctaacttattgcacgtgacaccataacaaccgtaaatattttttagtcgtgctggaatggacaacaaacaattttttttctttccaaacctctttctcactcagtgtggtttaggcttcgcatagaaacaaaaatttttcacacactagatttcaattatacttggtatttctttctttctttcacta	2.37878	|orf19.3789(RPL24A)[1054177]	<orf19.3789(RPL24A)[1054644]	RPL24A	orf19.3789	<	Ca21Chr4_1055283	>	orf19.3788.1	RPL30	orf19.3788.1(RPL30)>[1055468]	orf19.3788.1(RPL30)|[1055969]
ca_Fhl1	Ca21Chr6_356834	gtgaatacagtcacgtgaaaatatgtttagggctatagccctaatatacgtgtccttgtacaaatttttggtgtgtctttttttactagttagcaacaatgcgcatcattttttacaagttatagaatgtatgtatattttttctgcttcaatgagaaagcgagaaactgacattttacttaaaggcaagaagtttgagctcagcgcacacacacacacaaacgcattggagaaaaaaaaattttctattgactttggatagtattgaaaaattcttttgaaaagagaaattccccttttt	2.37486	orf19.3417(ACF2)>[354221]	orf19.3417(ACF2)|[356425]	ACF2	orf19.3417		Ca21Chr6_356834	>	orf19.3415.1	RPL32	orf19.3415.1(RPL32)>[357019]	orf19.3415.1(RPL32)|[357856]
ca_Fhl1	Ca21Chr3_992938	catacactcactattttttcgcaaagaaatttttttttcggctggaagaaaaagtgtaccatgcaaaatactgcacattaaagaaagcattagggctacagccctaacttactgcatattgctttaatctcacacaaagatatacatacactcttatttttttcttcttgtagtctctgtgagataatttttcatcttgtaaggaagcagaagacagaaaaaaaaataccttctacagagttttactagcttgtctattataatcttttcacaaatcaaaggatagtctgccgtttgtttg	2.37212	|orf19.5927(RPS15)[991873]	<orf19.5927(RPS15)[992676]	RPS15	orf19.5927	<	Ca21Chr3_992938	>	orf19.5928	RPP2B	orf19.5928(RPP2B)>[993133]	orf19.5928(RPP2B)|[993468]
ca_Fhl1	Ca21Chr5_234648	ttatctatttaacactcttgttatatcaattgattattgtgtttagtgaaacttgtactgcttcacaaaatcaatataaattccgaaatttggcaatcaagagagagaaacagggggtgaaaaatgtggaccagaaaaaaggaagttgatatcgcagagttccatttcttgccattatacacgagtcttagggctacagccctaaccatagattattgtagatttagttttggttgcaaaagaaataagcataatactctttacaaccaaatatccatctcaccataatcataaacatata	2.3659	|orf19.1963[229549]	<orf19.1963[231072]		orf19.1963	<	Ca21Chr5_234648		orf19.1961		|orf19.1961[234864]	<orf19.1961[236456]
ca_Fhl1	Ca21Chr3_1194737	aaaaaaaaaaaatttattgtgtgcgcatagttaaagatagtaagatctcaacatcaatacaaacaatatatacagtacgttatagggctaaagccctaatggataaatctttgcacgtgcatcaaaaataattattgtgttgctaccatatgttatatttgacctcatattaatacaccactaactatgaagataaaaagaaaagtatagtgaacaataccagaaagtgtgtgagagtagagctattgtagactataccagctgtttggcttatatagctagattttgcattttcgaatgt	2.36097	|orf19.6975(YST1)[1193149]	<orf19.6975(YST1)[1194325]	YST1	orf19.6975	<	Ca21Chr3_1194737	>	orf19.6976		orf19.6976>[1195458]	orf19.6976|[1197299]
ca_Fhl1	Ca21Chr5_342701	atgaaaccagaagggaaaaaaaaagtctagaagtatactaaattggttgcgtatatagtcacgtgtatttttcttatttagggctatagccctaatgattgtgtgggagtgcatataaagtttttgcttttgctcttatactacgcacaatcttaacactcgaatttttttttccttctcattttttctttggtacacacaaaccaagtgagaattatactatacactcccatagacttactgccactcgcacagtattgtaggtttgactcgcacgaagacacactaaccaaaaaaaaaa	2.35914	|orf19.4148[340787]	<orf19.4148[342235]		orf19.4148	<	Ca21Chr5_342701	>	orf19.4149.1		orf19.4149.1>[342918]	|orf19.4149[343418]
ca_Fhl1	Ca21Chr3_317276	tctttcagcccaattaccttatttttgcccacttcttttggattagggcaatagccctaatactcgtgttttagccctttatatgcagtcttttttatttttctctttttttttggctgttggtaaactttttttttttcgcaggtgttgaaaaaaaatcatttttacagtttacatttctctaacctgcaaaaagctctcgtttttttgtagtgagagttactcgttcacaatagtatactttacaggggagttcttttcttttggaatagtcaaccaacagcaaatagccaaggatcaa	2.35715	|orf19.1701[316053]	<orf19.1701[316775]		orf19.1701	<	Ca21Chr3_317276	>	orf19.1700	RPS7A	orf19.1700(RPS7A)>[317442]	orf19.1700(RPS7A)|[318002]
ca_Fhl1	Ca21Chr1_2839818	aattctaaaaaagtgtgatgagctaaaacccattagggctatagccctagcacgtgcaatagaaaagtgaatttttgttctgcttggctatatacaggtttgtcatcgtgtttagtgtaacaattttctctctttcttttagtgtctctctctcatacagcgcagttttttttttctcgctctctccgtttcgttactaacgcacagagagattctcgcaggttctgagtctatactgagaaaaaatcttaatcaataaaactacatttttcagttttcaatacccagcaactacatataa	2.35176	|orf19.4931[2836579]	<orf19.4931[2838924]		orf19.4931	<	Ca21Chr1_2839818	>	orf19.4931.1		orf19.4931.1>[2839978]	orf19.4931.1|[2840727]
ca_Fhl1	Ca21Chr1_630116	tactaacaaggtgctagtatcgagtcaagttcacttagatagttaacttttttttttgcaactaaagtaattagggctaaaaccctaagaaatgtattaatgcacgtgcgcaatattgtatttctactatgggcgagatccaatagtttgaccaaaactgtctttcacgcagacaacaaaagaaaaaaaaaatatttcacacagtttaacagagtcttctccatatcaacaaactaagaatagtctgctttgcttaatttgattatctctagttaattccttattacaatgtctactgaat	2.29703	orf19.2991(HOL1)>[628107]	orf19.2991(HOL1)|[629867]	HOL1	orf19.2991		Ca21Chr1_630116	>	orf19.2992	RPP1A	orf19.2992(RPP1A)>[630254]	orf19.2992(RPP1A)|[630574]
ca_Fhl1	Ca21Chr1_631976	cactgtctgtaatacaaaatttcccttagtgaaaatgcgaaatatatctgtactggaaaccaccagaaaaaaaaaaaacctatgctcaaaactatatgtactgtacacaatctagggctatagccctaatattgtacaggaagaactttaactatggtgcgaagagcgtttccaattttttttttttcaggtgtagtctgttctatggcaatactgttgttagtagagagtgtctcgcactaacagaacatttttttcagaacaggaaaatttttgaaatctaacatcttttactgaaagc	2.28972	|orf19.2994(RPL13)[631075]	<orf19.2994(RPL13)[631683]	RPL13	orf19.2994	<	Ca21Chr1_631976	>	orf19.2994.1	RPS16A	orf19.2994.1(RPS16A)>[632144]	orf19.2994.1(RPS16A)|[632899]
ca_Fhl1	Ca21Chr5_998087	taaagtatagcaccttcgcactcgtcattactaacaaaaaaacaaaattgcttaatgtgcgaggtgcaagtgaatcaaataaaccagtcacgtgtataaaaattgttttagggctacagccctaaatgtcaaatcaactaaaaccattttagatctgtactatgtctaaaaattgtaaactgtctccactgtagccacatgtgtattataaataaagtaaactagaaactataacttcttatacaaaattgaaaaaaaaaactaaataaaccaaaagaagagaaaagacaataaaaaactg	2.27577	|orf19.3942.1(RPL43A)[997159]	<orf19.3942.1(RPL43A)[997808]	RPL43A	orf19.3942.1	<	Ca21Chr5_998087		orf19.3944	GRR1	|orf19.3944(GRR1)[998293]	<orf19.3944(GRR1)[1000635]
ca_Fhl1	Ca21Chr3_457738	caagtgtttaacaaaaggtgagttgtatcatagtaacattagtagaggatggctatgattaacactaagaagaggctagggctatagccctaatctacatgcagtataatactatgcactctatgaggctttgtgtcagaaaaaaaccatacaacagacaaacaacagtgacagtctctcatttttttcttctcgcgcacaaccaaggaaaagaaaaaaaaatttcaaattttgcttttagttgaaagagaggtttttagaagaagttcttttatcatagaccatatagaaactaatcaaa	2.27019	orf19.1636(STE50)>[456180]	orf19.1636(STE50)|[457562]	STE50	orf19.1636		Ca21Chr3_457738	>	orf19.1635	RPL12	orf19.1635(RPL12)>[457890]	orf19.1635(RPL12)|[458387]
ca_Fhl1	Ca21Chr1_642996	gtttacattttgagacttcaggtacgacccagggttgcgacaaagtttaggtagtttgtcgtctgaatgtcgcaacaaaatagggctgtagccctagtcatgtgatgtgaattaacagaacaagaagaactgctggtgcgcaaaaagattatgtgtattttatgtgcgttgttatcctgcacactaaaattgagcagtgtacacacacacatcttgggctgtatttttattcttgtttttctggtgttctctcactgttaagctctaagtgaatttgtgtgtgctgtaatagtgtgtgtgt	2.26978	|orf19.3001(TEM1)[642027]	<orf19.3001(TEM1)[642707]	TEM1	orf19.3001	<	Ca21Chr1_642996	>	orf19.3002	RPS1	orf19.3002(RPS1)>[643291]	orf19.3002(RPS1)|[644061]
ca_Fhl1	Ca21Chr3_539818	atcattgactgaaactaacaaatttgtacatttggtagcactacaaaagaaagaatttttatacctgtatataaatattcatgtgcgctagggttatagccctaactagagccctaaataagaattaagcttcaatattgaaagttatttgtaaaaattaaacaataacattataattataacaatacaacgagatcttcaattatactcacaattagtctttcaaactttttcatatattttgaatatatattagaagttaacaacgacctatgtaatcagaataatgtattgttttttt	2.26241	|orf19.236(RPL9B)[538943]	<orf19.236(RPL9B)[539518]	RPL9B	orf19.236	<	Ca21Chr3_539818		orf19.238	CCP1	|orf19.238(CCP1)[539997]	<orf19.238(CCP1)[541097]
ca_Fhl1	Ca21Chr4_208900	gcctgtgagagaggtttgagaatcgacaaaagtgtgcgtgaactgtgaaggtttgtgcgtcaatcacagtagaaaaatagaacaaatggtgcacgactgcacaaaattgtttttttaggtttaaaactaacgcacgtgcaataggtctatagccctaaatagtatgtcgcaattgagcgacatcacatttgcatgcgacattgcatgctcacaattctcaaaagaaaaacaatttacccaacctcaatgaccgagacacgaacaaaaacaaatgttgaaagcatcagattaattacaacca	2.2504	|orf19.4684.2[208483]	<orf19.4684.2[208641]		orf19.4684.2	<	Ca21Chr4_208900	>	orf19.4683	MLP1	orf19.4683(MLP1)>[209112]	orf19.4683(MLP1)|[214610]
ca_Fhl1	Ca21Chr1_31720	atatttctttttggctgctaaattttttgttgtgtggattagggctatagccctaacctgcacacacactttttcttagtggtgaccattatcacccaatgcgcactgtttttccggttttttactggttacaaccaccaacttttacagtttcgcactggagctgagtagttttttttctctcctacagtcgttttccctatagtaaaaaattcttttttttttttttgaaaacttcctttaacctttccttctatcttaatcaatcaaccatgtcctcatttgaaaaagttgttgttat	2.24703	orf19.6086(LEU4)>[29804]	orf19.6086(LEU4)|[31543]	LEU4	orf19.6086		Ca21Chr1_31720	>	orf19.6085	RPL16A	orf19.6085(RPL16A)>[31842]	orf19.6085(RPL16A)|[32444]
ca_Fhl1	Ca21Chr6_466312	tgtttttttgtttgttgaaaattttccacagaaaggaattttggcgcctacacaaaaaaaaaacgtgatcacgtgtacgtattatcattagggctatagccctaaggtggagtaagcttttttgtttctctcgtaaacaccctcatcttgaagattatgacgcgttggtgttaattacaaactaaacataaacatacttgatgaacagcagttattccatttaccataaagtagtatactattaatgaacataagaggattgttggcttgatatatatataatgatatggaatacctacaa	2.24457	|orf19.3465(RPL10A)[465380]	<orf19.3465(RPL10A)[466033]	RPL10A	orf19.3465	<	Ca21Chr6_466312	>	orf19.3466		orf19.3466>[466443]	orf19.3466|[467582]
ca_Fhl1	Ca21Chr3_362740	aaatcacgtgcaaacaattagggttatgccctaatgcaaatgatttgtttgttatcattaccaggattagactgtggtagtcaacaataaacacaattgtatttgaatatactgtttgtaatttaactatgtacaatattaaaaaaaaaaaaaagaatccaacactactcaacttgatcttctactttaatatccctatttaatcgttttgtttcttgtttcaaagctttcaataaatcttcttttaaattagtcaattcaaatttttcaacaatttgattaatggtatcttcattaataa	2.23186	orf19.1677>[360658]	orf19.1677|[361455]		orf19.1677		Ca21Chr3_362740		orf19.1676		|orf19.1676[362754]	<orf19.1676[363860]
ca_Fhl1	Ca21Chr1_649875	ttgatttggaaattcacttgtttgatatttttatttcgtttatcattaattgtatagtacttatgtacatgcttgtatatgttgcccacgttctagatcgattagatatacatgaagttaaaattagtgagttggaaaattagggctatagccctaaagatatgtgcaggactcctgaatgttgtgttactttactttattcttttttttctttttctcttttcaaaatatttcgcactaacgaagtttctggttcaggtcagtaaatggtaatatgcacactacgctcttggtgtgaggg	2.23019	orf19.3003>[645170]	orf19.3003|[649616]		orf19.3003		Ca21Chr1_649875	>	orf19.3003.1	RPL6	orf19.3003.1(RPL6)>[650131]	orf19.3003.1(RPL6)|[651023]
ca_Fhl1	Ca21ChrR_1658278	attgggggaagaagttagtttttttttgtttgtgtgtgtacaaatgtacacttttcactcaaagcaatacatcacgtgcaaacaattagggctattagggctcaacattttttttttcaattgtgaaacaaccaaaactaaaactgcaaaaagtgtcaagaatagcttttcaatggttgagccaatattttatttgatcagtaaactcattttaagcagagaatactgtcccaaggttgaattcttctactaccaatttgagatgtgacttattggatatatattttgcaccttcctacag	2.22375	|orf19.6286.2(RPS27)[1657281]	<orf19.6286.2(RPS27)[1657959]	RPS27	orf19.6286.2	<	Ca21ChrR_1658278		orf19.6286		|orf19.6286[1658623]	<orf19.6286[1659219]
ca_Fhl1	Ca21Chr3_1067736	gtggaataaatttaaaatccttcttattggtgtctagactttgctttttgtggtgattagggctttagccctatcacgtgaaatactgtatataaaaaattctttatagcgcgataaaacatattttttttccgtattaacaaatatgtgtgaagttttgtcctggtgttttctcactgtttttccttttttttctggtagtatcaattaacgcttagatccaatacagttttggtaacttgtacacgaacaaaatctcaaatttgttactgtgtgaaccaacaaggaagagaaaaaaaaa	2.22318	orf19.5964>[1066249]	orf19.5964|[1066794]		orf19.5964		Ca21Chr3_1067736	>	orf19.5964.2	RPL35	orf19.5964.2(RPL35)>[1067960]	orf19.5964.2(RPL35)|[1068762]
ca_Fhl1	Ca21Chr4_255449	gctatagccctacttttacttgtacgatactgcatattttgttgttgtgcgaatagttagcgtaataatctttttttttgtgtgtgtgcggtttacttactcttcttctcttcgcacatattttattagagcttacagttgtttgtatagtgagagtttcactaacacaaagcttcaacaatactaacaaattttcgcacgctgtggaaggagaaacttacactgtacactacactacactgtacactatacaccaccaacagaaaaaaaaaattatcaaattttcaaccttgagagaaaa	2.21713	orf19.4662(RLM1)>[253044]	orf19.4662(RLM1)|[254879]	RLM1	orf19.4662		Ca21Chr4_255449	>	orf19.4660	RPS6A	orf19.4660(RPS6A)>[255670]	orf19.4660(RPS6A)|[256805]
ca_Fhl1	Ca21Chr2_962539	taagaatctatgcaggatgaaatactggattagggctatagccctaaagtatcgtttgaccagaaagaaaaaaaaaaaatttgctgcaaaaaaagattagtagagtgattatacttacttgtgatagagattaagtccggggaagtttattacgaagtcactgttatcaacttgtttacagattggacacatataatcctctaaatctagcaccaaataagtagaaaaaactattaattcaagtttcgctaaacagtgtcgttttttttatttgttccaaaagattatgatcaggtcgaag	2.17936	|orf19.4490(RPL17B)[961423]	<orf19.4490(RPL17B)[961980]	RPL17B	orf19.4490	<	Ca21Chr2_962539	>	orf19.4488		orf19.4488>[965485]	orf19.4488|[968400]
ca_Fhl1	Ca21Chr3_942785	ttaactatgagaaaggatgagccataatgtaaacataaacataaactgactaattacttctcactaacaaaaaaaaaaaacacaaacatttggcctgcagataaatctatagggctatagccctagtcatatcacgtgaacattaaactatgcttatagtttttttttttggactgctctctttctgcgcttatcatcttgcatctcatctcaccttaacactaagttctccaatttgaatcacagagtctaaccacaactttatctgtccatatttaatataccacgccggtgaagcaaa	2.17551	|orf19.5904(RPL19A)[941398]	<orf19.5904(RPL19A)[942406]	RPL19A	orf19.5904	<	Ca21Chr3_942785	>	orf19.5905		orf19.5905>[942971]	orf19.5905|[943273]
ca_Fhl1	Ca21Chr3_1130219	aaacagtcaaatcaatataaaataatccaaacatctctactagtttgattggtggttgttttctgcttctattaaagaatgtattgcattaaatcaaaaagtactataaattagggctatagccctaattatatatgctattttgcacgaccaaatggaatttattgaaatttttttctcattctctctcagtagtctcgcacgaagcttgtgtataatttaatttgtggactgaaaaaaaaatacaccaaaactcttttgtttcttctcttcttcttcaccacttaatatagccaataga	2.15151	|orf19.5995(MCA1)[1127585]	<orf19.5995(MCA1)[1128931]	MCA1	orf19.5995	<	Ca21Chr3_1130219	>	orf19.5996.1	RPS19A	orf19.5996.1(RPS19A)>[1130374]	orf19.5996.1(RPS19A)|[1131178]
ca_Fhl1	Ca21Chr4_316990	agtcccacgcactcactcactgtctatcacacactgcttaagaaaaaaaaaagaattaatgcgacacacttccatacaaaaaactgttaacaaaacaatttacacctaatgataaaaaaattgttcagtatttcctgtacataacactttagtcacatgttagggctatagccctaatttcattttgctgcaaaaaaaagatgtcagaggtcatatgccgctgtgtattgtattgcttggtgtatttccttgtttgtatagctaaaaactctacattcttacttgtatttctctctatatc	2.14357	|orf19.4632(RPL20B)[315761]	<orf19.4632(RPL20B)[316279]	RPL20B	orf19.4632	<	Ca21Chr4_316990		orf19.4631	ERG251	|orf19.4631(ERG251)[317228]	<orf19.4631(ERG251)[318193]
ca_Fhl1	Ca21Chr7_201965	aattatgatgctgttacagcaaaaactggtttgagtattggagaatgttataaactgaaatttgatttacaaccaaaacccgtgtcacgtgtaagtaattagggcttttagggctttctatatacaggcaccagaatttttttttatgggcgatagaaataatgtatgcgcgcgattcttcctgctagaggtttttctttttgtatgtctgtaacagtgcgactcacatagttaagtaattttaaagccagagattgtgtacagtcgcacgccccctaatcacatagttaattctcaaact	2.12937	orf19.7019(YML6)>[200873]	orf19.7019(YML6)|[201709]	YML6	orf19.7019		Ca21Chr7_201965	>	orf19.7018	RPS18	orf19.7018(RPS18)>[202218]	orf19.7018(RPS18)|[203083]
ca_Fhl1	Ca21Chr6_426277	taaactgtgacaatgatggaagtgcgaactaatgtatagagccagacaaactagtaataaattaaagagcgaaatttcttagtgtaaaaaaggcgggtaaattttgagcagaaaaaaataatttatatagagattaaagctatagccctaaacatgaatagtccaaatttgtatgcgattgattgattgttgcaaaaaaaagataaaggatgtttgtttatacatttgtaattgcaaagttaagttccaattataattcctctacacaatttcacatattcaattggaatttaaatactta	2.12623	orf19.3503|[425896]	<orf19.3504(RPL23A)[425977]	RPL23A	orf19.3504	<	Ca21Chr6_426277		orf19.3501		|orf19.3501[426551]	<orf19.3501[429691]
ca_Fhl1	Ca21Chr1_2301009	accaattgaaaattgtgcatgtacacgctcacacattaatttttgttcacctaattaagttttttttcttccctcgttgttgttaatcacactttccagctcttttttttttcgcttctgtttttcaccgcacaaattttaaagcatcaatcaattatatacaggcattagggctagagccctaaaccaagaaattccaaaagtctcctgttttttttttgctatcatttctgctttggtagctccttccaaatttgtatgatccgaccagctgcaaaatatcaaaacacaaagaaggacc	2.12382	|orf19.4909.1(RPL42)[2300064]	<orf19.4909.1(RPL42)[2300742]	RPL42	orf19.4909.1	<	Ca21Chr1_2301009		orf19.4910	FGR41	|orf19.4910(FGR41)[2301318]	<orf19.4910(FGR41)[2302070]
ca_Fhl1	Ca21Chr1_270241	gttgattctttttttttcacgctcactatagaagagttggcatactaagtggaaggaaaaaaaaaaagagctgtgtgcagttaccattttcatctttgagttaatggacacgcacattagggctatagccctattcctacttttgactctacttttttttgcaactaacaagaaagaactcagaaactactaaatttattaacaacatccatagtatactattaaaatcaatgtatattatttattttctttcaatgacaatactgcaacagtctcaacgtgatgggtttgtgggaaaaaa	2.12179	|orf19.3325.3(RPS21B)[269380]	<orf19.3325.3(RPS21B)[270020]	RPS21B	orf19.3325.3	<	Ca21Chr1_270241		orf19.3327		|orf19.3327[270328]	<orf19.3327[271983]
ca_Fhl1	Ca21Chr2_1110241	ccacttttttcttttgcaatcaaaaacaatcaagggctataaccctaataattgatggtttgcacgtgcttaaaatttatatgcacttcctaaataaataaattattttttctcctctagctagtatgtaacttatttaactgtgatgtgtaaataatgtcgcacaaaaccaatatttggctggtgcactactacactactaatgagtattagtttgtgtgtatgagcgagtcttttcacatagtgcgtgaaaaaatgtatgggctttgtttgtttgttaggtgcgaaatctttccctcca	2.11721	orf19.3572>[1108737]	orf19.3572|[1110032]		orf19.3572		Ca21Chr2_1110241	>	orf19.3572.3		orf19.3572.3>[1110514]	orf19.3572.3|[1111334]
ca_Fhl1	Ca21ChrR_1772189	aaaaaattccgtcttgcatagctttgtaggtctcctctttaactaaagaaaggtcacgataactttttaatgatgggggtgcgtgtgtgctgatttctgctaactaataattttagggctatagccctaaagcaatttttttttttagattttttttttcttttgcgtgcgaaagagtttacgaagttatgccctcattctatgatacaaaatttttcaccaagtctagtaccacttttgtagagactttcctttcctttcttttcttctctaacaacgtcaacttagaaacaagcaataa	2.11312	orf19.6374>[1770213]	orf19.6374|[1771343]		orf19.6374		Ca21ChrR_1772189	>	orf19.6375	RPS20	orf19.6375(RPS20)>[1772339]	orf19.6375(RPS20)|[1772698]
ca_Fhl1	Ca21Chr2_1692245	atcacaaattaaacaacaaaaacccaaaaaaaaaaaaggtatgactgattttattaagataacagcacaatataatttcaatcgcacaaaaaaatcaacagtacacgtgcagatcacgagaaataaaaaataattagggctacagccccatttacgatgtctaaaaataatacaatttttttgttagcgaatatacagctagttttttctacttcgtttactggcatgccgtatcagcgtttacacaagcacagctgatccatccaatttctctaataatctttcttggttgatcattgat	2.1024	|orf19.1435(TEF1)[1690552]	<orf19.1435(TEF1)[1691928]	TEF1	orf19.1435	<	Ca21Chr2_1692245		orf19.1434		|orf19.1434[1692335]	<orf19.1434[1694482]
ca_Fhl1	Ca21Chr2_831508	tttgtacatattttgcgaattaacgagaaaacccaagatttgtaaaatattaatcagtgtgcaaaattagggctatagccctaatgatgtttgttctgcacgagaaaaaagtagtgtagtaatgaccaataattagtatgggagatgggttgagacaaacatagtgcgaacacacacatcctctttcctcttcacacaattcccatactctcgcaatacacacagtaatttcgttcagggaaaaaaaagtaaatttttttcaaaaacttttctataatcaaccatcagttaatattagatc	2.09817	orf19.828>[830504]	orf19.828|[831301]		orf19.828		Ca21Chr2_831508	>	orf19.827.1	RPL39	orf19.827.1(RPL39)>[831672]	orf19.827.1(RPL39)|[832396]
ca_Fhl1	Ca21Chr6_403914	ttactttttctctttcgcagtgtctttggctgttcactatagtgagagtatgtgagaaggaaaaaaagtaagtttttttttcaatggttgtaaattgcacgactatttttcttacacgtgcataatgttgattattagggctacagccctagtatgctaaataatctcacaccaagttttttttagtctaatatgcctagtaatttgagatatatatatatatgaaggcgtatatatgtacaagaatagctgtaaaagaataatatatcttcggatgattgagtagctcccattcccccct	2.09097	|orf19.687.1(RPL25)[402831]	<orf19.687.1(RPL25)[403704]	RPL25	orf19.687.1	<	Ca21Chr6_403914		orf19.688		|orf19.688[404063]	<orf19.688[404710]
ca_Fhl1	Ca21Chr1_2437372	gcgacaaagtgcgaaactgagcctgtgtatgagactgtctacacactaacattaataatttcaatgatttttttttgcttcactactaaaatgtatgcaggattaaagtaaaaatgagttagggctacagccccaatttgttttttctgcacgtgcgtaattgtaacaaacacaatagaagataacttgacttaggttataacacgcaagctaaatactgacacttttcataggctagttcctgaatgggctgcaatgatgttattaatatctggatatttcaagtcagtgaaataccgta	2.07436	|orf19.2309.2[2435910]	<orf19.2309.2[2437078]		orf19.2309.2	<	Ca21Chr1_2437372	>	orf19.2309		orf19.2309>[2438235]	orf19.2309|[2440350]
ca_Fhl1	Ca21Chr2_28454	acataatgctaagcgagtctacacgaagatggattataagtataaagaggttgattagttttaaagagagagtatataataatgcacgtgattagtttagtaattttttgcgggttagggctatagccctaagacattcacacaactaacaaaaaggaagttctcacgcacataatgtgtaacccacataaagaaaaaaaaaatttcctttgaaaaaattcacatcacgctttaaccacttcaacctataacaactccaaccatggctagagaaatcaaggatatcaaagaattcgtcgaa	2.05661	orf19.2112>[27586]	orf19.2112|[28398]		orf19.2112		Ca21Chr2_28454	>	orf19.2111.2	RPL38	orf19.2111.2(RPL38)>[28566]	orf19.2111.2(RPL38)|[28802]
ca_Fhl1	Ca21Chr3_1637448	gagagagagagagagagagtacagtgtcagtgcctcaaggattctaagaaagaaaaaaaaaaaaattgtaagtcgtgtggtgcacaaactaaatagggctatagccctaacgcgctaccaatatttctacttcgtaatttttctgctctattcacgtgactgtatatacacaattatatatctcacatgtacacaaaaaaacaacacacttgtatcaaaaaacttcaatataattgcttgtgacaaaggtatgttaatattgttgttaatgaaacttttggaagttaaattaggaaacttt	2.05169	|orf19.6785(RPS12)[1636689]	<orf19.6785(RPS12)[1637120]	RPS12	orf19.6785	<	Ca21Chr3_1637448	>	orf19.6784	PGA32	orf19.6784(PGA32)>[1638025]	orf19.6784(PGA32)|[1639317]
ca_Fhl1	Ca21Chr1_290730	aagggaaaactgaaagttctgtttgttaatgatattttgaaatttttttttttttctctcttcctcttccacctcgtaactcgcgcatgcagaaaaatagtttagggcaacagccctaataaaatgttttgcacgtgagtgcgtagtttcttcacatacaattctttctcagagatactagtagttgcaaaggatatgaattaataatcataatacataattgaaagttgcaaatcaaagcttgtaagacaagttttaaacagatgcaaactactagtcgtacgatgttaattgattttgt	2.0452	|orf19.3334(RPS21)[289711]	<orf19.3334(RPS21)[290460]	RPS21	orf19.3334	<	Ca21Chr1_290730	>	orf19.3335		orf19.3335>[291859]	orf19.3335|[292461]
ca_Fhl1	Ca21Chr1_1469580	ttcaatatgtgagattctttcgttaggatgtaggctcgcactatggaaaaagagtgagaaaaaaaaaagcctgtaccgatgccatacattcacacaaaaaatggtgtgcatataaattgaaaaaaatatgttagggctatagccctaaatgtgaattaatgaagtaaaaagaactagctggtattatgttcactcaagttgctaccacctgtaaagctagcctttttacactacccaaaagtatcacgtgaaccttcaactgcttatatttatgtgttctagtttaaaaatatcctaacta	2.03149	|orf19.6220.4[1468560]	<orf19.6220.4[1469370]		orf19.6220.4	<	Ca21Chr1_1469580		orf19.6220.3	MMD1	|orf19.6220.3(MMD1)[1469732]	<orf19.6220.3(MMD1)[1470369]
ca_Fhl1	Ca21Chr2_805527	ttagtgcgagagagtgtgtctccaaagcagtagcagcagttctttgcgcacactgtaatggccctcatacaatttttttttttcgctgtgcttgtcatactaagaggtgtgcagaagaggagataaaataaactatgtagttctgtatataaattagggctatagccctagaattcaaattgtaaattaatgtgtttcttgcaaccaataccacggataccgaagagtgtatcaccttgaaatatatccgtttatcgttcttatcttagagcgcaatgtcaaaactattggcaagctctac	2.02534	|orf19.840(RPL21A)[804489]	<orf19.840(RPL21A)[805301]	RPL21A	orf19.840	<	Ca21Chr2_805527		orf19.838.1	RPS9B	|orf19.838.1(RPS9B)[805787]	<orf19.838.1(RPS9B)[806844]
ca_Fhl1	Ca21Chr1_2491972	gtcacgtttatgttttacgatttctttttttttcaggttgtacaaaaacaatattctcaaaatagggcttcagccctagtagcctttattttgcacgtgcgtacttttttttgcttttaaaacactaccaattttcttcaccattttacactactaacattttttttttccttctttcgctaccactaacaaacttctgttcgctgtattggtatgtgcgaacagtgagaggttttccccttctctgtgcacaacacaccgcaaatttttgttagaggtaaagaaaaaaaaaattttgaaa	2.01186	|orf19.668[2489941]	<orf19.668[2491419]		orf19.668	<	Ca21Chr1_2491972	>	orf19.667.1	RPL37B	orf19.667.1(RPL37B)>[2492171]	orf19.667.1(RPL37B)|[2492795]
ca_Fhl1	Ca21Chr3_15771	gggaaagagttttcaagagaaatttttcattttcttttttcaatttatagtcgtagggtccaacttctccatggggttgaaaaattttagtagtgcgtgacttagggctatagccctaatccatcacgtgcagcccttaactttttttctactcacaactcactcacacaaatttttttttttctgcagtacttcctcacacaccctcactcttagtcaataaaaaaattgtctgccaaaaatttcacacctctttatcctatcacaacccaaatcaacaatgagtgacgccgttaccatc	2.00482	orf19.5467(TLO7)>[13756]	orf19.5467(TLO7)|[14265]	TLO7	orf19.5467		Ca21Chr3_15771	>	orf19.5466	RPS24	orf19.5466(RPS24)>[15901]	orf19.5466(RPS24)|[16308]
ca_Fhl1	Ca21Chr2_1634375	agagtgtatgtgtgaatagtgagcggaaagaaaatttttttactagtagtgtagaaaaatcaagaaacatacacgtgcatgttttgccattagggctatagccctgaggtttaatgtctgcaaaaaaaaaaaaagcgggaatctaatagaaacaggaatctaatagaaacacaaaatcaaagaaactaccattgctttgcaagttgtgttcttagatcactaccataatcataagttacaaccaagtttgattaaataattattaaaacatttcattattgctataaacattaaagcgcga	2.00227	|orf19.2179.2(RPS10)[1633439]	<orf19.2179.2(RPS10)[1634114]	RPS10	orf19.2179.2	<	Ca21Chr2_1634375		orf19.2179	SIT1	|orf19.2179(SIT1)[1634544]	<orf19.2179(SIT1)[1636358]
ca_Fhl1	Ca21ChrR_1832379	cagtagtgcacataagaattctttgctattctcaaaatcattcacgtgataagggctccgtagccctaattgtttgcacgtgaccaactttttactagctccatacattttttttttcttcttacattgatccaagctcatcgcacaaatatgtttttacatactggtaatctcgtatactatcagatcgtgctatagttgtccttatacatttaaatcgactttcgtcagtcatacaagtagccatagggtatatataactatttgaaccatggccaattctcatagaaacacattaaag	1.98946	|orf19.6415.1[1831225]	<orf19.6415.1[1831395]		orf19.6415.1	<	Ca21ChrR_1832379	>	orf19.6417		orf19.6417>[1832500]	orf19.6417|[1835028]
ca_Fhl1	Ca21Chr4_936813	tgtcatacaattaggctgtctagggctatagccctagagttgcatttgcacgtgatgtaatatttaagctgcttttttttcttgtggtgagcatcccatacaaaactattcgtcgcgcgttaacttctggcactacacatcttcgtgaagcacatagttaatgtatgagaaaaatggtttgagtgcgaatgctagttccagtcgcaaatggtgaaaaaaaaaaatttttcaagtttattttcctttggtttgatatctagttatcaatactatacataatcaaaaatggctccagttgtat	1.97931	|orf19.1409(VAC7)[931114]	<orf19.1409(VAC7)[933453]	VAC7	orf19.1409	<	Ca21Chr4_936813	>	orf19.1409.1		orf19.1409.1>[936948]	orf19.1409.1|[937896]
ca_Fhl1	Ca21ChrR_921319	gtaagggaaacagaaaaaatctaagagcctacacgtaaaatctattttgtgtaatttagggcaagtaccctatttttgcttgctgcacgtgactgtaggatatacgacaattatttatcgccttgatagatttcactagtttatcattattatagaatgaaatgatattgttgtaatcactgcagagaaacacccttcattgttttctattattaactatcaataaatatagttgtcgttagctgttcagatgctgatttcttgtaaaaatgacattgttatgtttatattaatagagtat	1.97406	|orf19.493(RPL15A)[920420]	<orf19.493(RPL15A)[921034]	RPL15A	orf19.493	<	Ca21ChrR_921319	>	orf19.494		orf19.494>[921828]	orf19.494|[923573]
ca_Fhl1	Ca21Chr3_1154261	aaatttatctttttttgttaccaaacgagattgagtaagatgggaaatacaatgtgcgaagaagaagaaggatcatcaaattcccaaccaaaaaaaaaaaaaattaaaggttagggctatagccctaatttaaaaagtgcgacaattcttaatgtcgtactactataatacaccttgtcaaatgtcggatttattcatttgttcttccgtcgggttgcaaaaaaaaaaccttaaaggctaacttaaatcaaactcataatacaatacttaaattcctaaattgtattattaaatattaaaa	1.95022	|orf19.6002(RPL8B)[1153268]	<orf19.6002(RPL8B)[1154056]	RPL8B	orf19.6002	<	Ca21Chr3_1154261		orf19.6003		|orf19.6003[1154543]	<orf19.6003[1156330]
ca_Fhl1	Ca21ChrR_693783	gagtgtatgggaaagagagaaactgtagcactacagagtttgtgtgtgtgtgcgcgctcacactatgcgatctacaaaattattcttttttttttcattttcattcccttataattctaatatgcagtattttgcatgtattatttttttcaaacaaagtacactactatcaattagggctttagccctaacgcaactttagacacaaaacacaatgaacaccatatatactggaagtaactaccgtttaattccagacttcctggtacgaatgcttaccctttgtctcaggaactttagt	1.94495	|orf19.2864.1(RPL28)[692738]	<orf19.2864.1(RPL28)[693538]	RPL28	orf19.2864.1	<	Ca21ChrR_693783		orf19.2425	HGT18	|orf19.2425(HGT18)[693880]	<orf19.2425(HGT18)[695370]
ca_Fhl1	Ca21Chr1_1408762	ttggattgttgcaacgctgggttgtgtgtatatgcgagaaatgagtaattgtttaaaaataatcgatgcagcagtctgccactaaataaataaaatgtcatattgacatgataaggatttatcaatactgttaggtctatagccctaactttaatcatttacacgtgatacaaaaaagttgtttgatcccgcacgactatgagtacgcactcactaattatagcctgaaaaaaaaaatttccacatagtaaggggattttgtatggtggtgcgctcgcctaagacgtctgcatacattttc	1.88093	orf19.6254>[1407355]	orf19.6254|[1408392]		orf19.6254		Ca21Chr1_1408762	>	orf19.6253	RPS23A	orf19.6253(RPS23A)>[1409070]	orf19.6253(RPS23A)|[1409396]
ca_Fhl1	Ca21Chr7_211678	tattctgataaccataatattgtaggatacatacttttaaaaaagtgcgcggggttatcaacaagggttaaagccctaaagaaaaaatcctacacgtgactgcattttatttgtattatcacactatcaagatgttcgcactcctagctactcacttttgataatttttttttttttcaccaacagttgtttaaacgtccttttcttctttttttgcttcgtcagtaatttataccattaaattcctatcgtcaattaataaaacaaagtcgaaatgggtggtgctagagaaaagaaagtt	1.86676	orf19.7016(PHM5)>[209135]	orf19.7016(PHM5)|[211123]	PHM5	orf19.7016		Ca21Chr7_211678	>	orf19.7015	RPP0	orf19.7015(RPP0)>[211802]	|orf19.7014[211828]
ca_Fhl1	Ca21Chr2_288817	aagaaaacctattcaaatttcaaatctgaaaatttttttgtaagagtgcgaatgttcctctcccataacggcatagtgtagagataaaacaaagcgtagcgtacggtataaagaagtagaaaaaagctgtgtgcgtgtaaaagtgcacaaattttgtttttagggctatagccctaattcttttttttttggtttctctcagaatttcatttggtgatatattgtggtaataacgatggatggtataaggcattagtgaaaacatatgaattcagttaagatacacgtctttcacgcccca	1.85264	|orf19.1470(RPS26A)[287872]	<orf19.1470(RPS26A)[288231]	RPS26A	orf19.1470	<	Ca21Chr2_288817	>	orf19.1471	COX4	orf19.1471(COX4)>[289908]	orf19.1471(COX4)|[290381]
ca_Fhl1	Ca21Chr7_132340	atatagtgtgtgagcctactgtactttgttcttggtgtagaatattaatctttgtatcttttgttagtgcgcgtagttgagcacatcacgtgcaactttgttttttctagggctacaaccccaaaaacacgcgcgctaccaaaaaccgttcaatttgccgacattgccacatttgtttttgatcacgtgcctttatagttttttagttttgttgaagacgacattgtagtaagacatttttgttgctggaagaagagaatgatttgtgtgttctgtttttgtttatgtaggtgtagggaga	1.83256	orf19.7048.1(RPS28B)>[131585]	orf19.7048.1(RPS28B)|[131860]	RPS28B	orf19.7048.1		Ca21Chr7_132340	>	orf19.7047	RTF1	orf19.7047(RTF1)>[132567]	orf19.7047(RTF1)|[134273]
ca_Fhl1	Ca21Chr1_1377031	actttttggtggtggttggtgtaagaaaaaaaatgtcaaatttcaagtttgcacaatatagtgcgcgcacgtgtaaaaaaggggagttagggttataaccctaaacttcgttatttttcagaactgtcaatattcagttggtttaatatacgaacatttacagttaacatacccacactttcatacgtgattattagttatcaaaatgatatattaaaaatgctacaatacttttttatacatgtaatctagtaaacgaaacctaagattttaccagaaacgtgctttcttctagcttctt	1.82725	|orf19.6265.1(RPS14B)[1375936]	<orf19.6265.1(RPS14B)[1376764]	RPS14B	orf19.6265.1	<	Ca21Chr1_1377031		orf19.6265	RPS22A	|orf19.6265(RPS22A)[1377129]	<orf19.6265(RPS22A)[1377521]
ca_Fhl1	Ca21Chr2_1396725	attttttttgtgtatagtgtgaaaagaattgttagtatgactacactcaaagtgagagtgtgtggtaaaatgcgaacaacatcgtctcactaataaattttcaccatagaaaaaaaactcaatgtgtgcaggaataaataaatcaacatcacgtgcaacctgttagggcttttgagccctaatcacgtgacacaggatactttcaattgttgcataatagttactgtagtttattatcagatttgtaaatttatattaatgaatccattctttttttatacaatcaacttactttatccat	1.80746	|orf19.2232(RPL11)[1395591]	<orf19.2232(RPL11)[1396508]	RPL11	orf19.2232	<	Ca21Chr2_1396725		orf19.2233	PRE2	|orf19.2233(PRE2)[1396868]	<orf19.2233(PRE2)[1397725]
ca_Fhl1	Ca21Chr1_2433869	tgtttagttgtatttgtacagcatcgatgctaagcatagttgaaaaatgctcttttgtctcgtttttgcaacttttcaaaattagggctatagccctaagcttatttttggtgaagacacaccgagcacttttttttttctgagtgtaggtgagcatgcgagccattgagttaaacaaaaaatttatcaagagtttttcttcacaggtattgttttgctagtatcatcagtatcgattaagtgtatgtgaagattcaggaaacaaaggagatataaatcacgaccagggattaataagact	1.78529	orf19.2311(RPL82)>[2432490]	orf19.2311(RPL82)|[2433609]	RPL82	orf19.2311		Ca21Chr1_2433869	>	orf19.2310.1	RPL29	orf19.2310.1(RPL29)>[2434165]	orf19.2310.1(RPL29)|[2434356]
ca_Fhl1	Ca21Chr2_2189879	cttgagcaagaggaaaagcttactaaattgataaagcaggcaaatagaaatagtacttggttcaaatggaataaatagtttgtgtgttgatttcgcgaaaaagaaatgtaaagtaatactgattagggctatagccctaactggtttctcgcactcttttcactaccaattactaaaaaaaaaaaatttggtgaaaaaaaaaaattatctaccactcctataccatcatcatcaacaataaaccacaatgggtagaggtccaaagaaacacttgaaaagattagcagctccatctcactgg	1.74469	orf19.5340>[2188160]	orf19.5340|[2189806]		orf19.5340		Ca21Chr2_2189879	>	orf19.5341	RPS4A	orf19.5341(RPS4A)>[2189976]	orf19.5341(RPS4A)|[2190764]
ca_Fhl1	Ca21Chr4_1585477	gactccaaaataaaagtacccctagagatatgaaaggggggtcaaacgtagcaaagagatatggttagggtcatggcacagtattatatgtctttgaccaggctttgacatgtatctactttccaaggtaagtcggaggattagggcttaaccctaattttttgcacgtgacccgcacaaaacaatttttcaagctcttttttttttctgatgagatacaaatactggtgcgccaccaatatagttttcaaaactttttttcacttcttttttttcactaatcccacttttttggtaagaa	1.66282	orf19.3088>[1584040]	orf19.3088|[1584579]		orf19.3088		Ca21Chr4_1585477	>	orf19.3087	UBI3	orf19.3087(UBI3)>[1585537]	orf19.3087(UBI3)|[1586118]
ca_Fhl1	Ca21Chr1_488486	ttttcgcactgtggtctagtgtagctcctctactcaaaaaaaaaaaaatatatatatataatgtatttggtaagacaaactgtgcgtaacaaaagtatttctgatactgcatatacagtacattagggctatagccctaacacacatttaaaatttggcatttaccaaatcaacatcaaatttcttaaaaaaatataaaacgaatagaaaaaaaaagacttttagtgagctatacttattacagtcttctctatattgccaaaaaaaaaaaaaaaagaagccagggaatactcttatttca	1.59691	|orf19.3690.2[487386]	<orf19.3690.2[488235]		orf19.3690.2	<	Ca21Chr1_488486				|tR(CCG)1[488685]	<tR(CCG)1[488789]
ca_Fhl1	Ca21ChrR_1809687	tattgttgtttgatacagtggttactaacaatacttagatttcagttattttttttttcatgttgattgaggtttggtagaaagtgtttgtactgggactgcatatacactttagggctatagccctgtttacgctaccatatggtcacgttttcccttgtgcggttagaaggcaaagcctacagtacattcttgaagtacaatttgaccaaaaacgaatagtgttcagcaatgatctgcgtgattcgatattgcttagtcttacagaagaattttgccagatgtgtgattgtttggtttc	1.59255	|orf19.6403.1(RPP2A)[1808852]	<orf19.6403.1(RPP2A)[1809523]	RPP2A	orf19.6403.1	<	Ca21ChrR_1809687	>	orf19.6404	GSH2	orf19.6404(GSH2)>[1810389]	orf19.6404(GSH2)|[1811846]
ca_Fhl1	Ca21Chr5_794331	aggaaatccagaaaaaaaaatatgtatcagtattgaaattaacaaaactaatttttggtgagagtttaactatggtagtgtatagagtgtcaaaaaagttttttttctcactgctctatacattaagttattctgtgtgtcacgtgcattttattagggctcttagggtttcatgcgatgttgtttttttctctcgtatcctctcacaattcacatttgttttgactttgtttgctatttcgtttgtgagaattcatagtgaatgggttaagcgtataacactagtacacctcatcacctg	1.59116	|orf19.6663(RPS25B)[793475]	<orf19.6663(RPS25B)[793792]	RPS25B	orf19.6663	<	Ca21Chr5_794331	>	orf19.6665		orf19.6665>[794551]	orf19.6665|[796929]
ca_Fhl1	Ca21Chr3_1097884	atggaaattgaagaaatgctagtgaaaattttttgttttctaagggaacagtgcccgatgcgtgtagtatgaacagtgaaaaaaaaaaaaaacagctataactactggaaaaaaaaaatcaagctcaattcgcacaatatcgttttagggctatagccctatttgactgagccgcagatattaccaaacaagtaatgtatttgagatacgttattagactcagaagtcccgcacagtacaaagtagaacaaaacgaatctaagcaccgtatttgccattctccaaacaacaacatcctcac	1.56986	|orf19.5982(RPL18)[1096677]	<orf19.5982(RPL18)[1097696]	RPL18	orf19.5982	<	Ca21Chr3_1097884	>	orf19.5984		orf19.5984>[1098046]	orf19.5984|[1099047]
ca_Fhl1	Ca21Chr7_862012	gtcagtatcaatgaggaaaaaagcttgatagttggttggttggttggtgcacgcaaattagggctactgggccctatttttttccacgtgactaaaaaatccacacttttaataaactttacttatttacattcaaactatttacttataggcaactcacaacaaaacaaagagagagagagacatagatatatatatgtgtatatacaagactagagaaacgatcactagatcatttcttaattaaaattcgacttaagcatcaaatgatttatttgaaaaacttgttaacagagttcaa	1.52014	|orf19.7188(RPP1B)[861453]	<orf19.7188(RPP1B)[861779]	RPP1B	orf19.7188	<	Ca21Chr7_862012		orf19.7187	MAM33	|orf19.7187(MAM33)[862133]	<orf19.7187(MAM33)[862927]
ca_Fhl1	Ca21Chr1_1195078	ttgagacgaatggaaatatgacttctgctctacaagatctgctttcgggtcaccgatttaacaacaagctagtaaaccgaagtctattaaagattagttttgtttttgctgaaccagcgctaccatactcgatttaaaatctagggctatagccctaatactattttttttaatttgagctttccacacgactagcattttttctcttgagaccatcgcacaactgaatcttacaaaagaaaactgaaacgaacaaaaatttttcacttgaccttgttctcttttcctctagtaatcaacc	1.51252	|orf19.2479(UGA4)[1192583]	<orf19.2479(UGA4)[1194256]	UGA4	orf19.2479	<	Ca21Chr1_1195078	>	orf19.2478.1		orf19.2478.1>[1195243]	orf19.2478.1|[1196780]
ca_Fhl1	Ca21Chr2_2032604	atttcctcttttttttttttttttggtttgacgattggttaaagtagtgtaagatggttaggcttatagccctaaagtcacgttggcaaaacgctaccacctgaacaggaaaatatttatgatgttaatcctaaaacccaatgtttattgtaatcaattgaaaaggtgaatagggttatatatatagttgttaaaattttagtttaattgatggtagactttataacaagaaagccgtatagttcaataagtgcaaatataaaatatagtttagttctttactataactacattaattttt	1.26671	orf19.1358(GCN4)>[2031300]	orf19.1358(GCN4)|[2032271]	GCN4	orf19.1358		Ca21Chr2_2032604	>	orf19.1357	FCY21	orf19.1357(FCY21)>[2034841]	orf19.1357(FCY21)|[2036385]
ca_Fhl1	Ca21Chr1_332586	ataaataaatatgtttatcataagaagtattgatcaataaggctagagttgtgttgcatatctaatcttgtatagcttacgtttttgttaattgtactttgaagctcagggctatagccctaatatatatttacccggtgagaatgtggtatcttttttcttttttgtttattgcacactttccaatgcagtttaataaaaaatatttcaagttttccaaaaatataaccaactttaacactttttttttctttttctttctttttcattcattaactaagtacaattataaatcacaaaa	1.23569	orf19.3353>[331371]	orf19.3353|[332054]		orf19.3353		Ca21Chr1_332586	>	orf19.3354		orf19.3354>[332738]	orf19.3354|[334095]
ca_Fhl1	Ca21ChrR_1885440	aattttttttataccaccgagaagtgtgagaggatacgatgggtgcgacagggggtagagctgttgacaacgttatatgggggagctcgtaggaggcttgtagaaggtttttatgaggtttctgatatggagttgttgataggggttgggtggaaataagggttggtggaaataaggttggtggaaataaggttggtggaaattatggttagtgaaaatttttcaattagggctataaccctaaaggtggttaagagttagtggttggttagggttataaccctaatggtaagagacaagt	1.10378	|tG(GCC)6[1882751]	<tG(GCC)6[1882821]			<	Ca21ChrR_1885440	>	RDN5	RDN5	RDN5(RDN5)>[1889117]	RDN5(RDN5)|[1889237]
ca_Fhl1	Ca21ChrR_1889879	gaaaattgaagtaaaatatttttatataaatttcaaactaaaaatatccaaaacataaaataatacacaaaatgagatgctctatttagccaaaccaaccattacgggtgtgttgtttggtgttgtctgaccatgggtataccatttgttagtgtatagctgcactgttttatgtttttcgatttttccacataaaaggagtactcctatactaataacaaacactccactataattggcaaccacaattatgcctggggaaatattttccactccgagtgtacatacatttttggtgtgt	1.04722	RDN5(RDN5)>[1889117]	RDN5(RDN5)|[1889237]	RDN5	RDN5		Ca21ChrR_1889879	>	RDN18	RDN18	RDN18(RDN18)>[1891419]	RDN18(RDN18)|[1893205]
ca_Fhl1	Ca21Chr3_336441	ttattgttaacaaagactcaaaaattgattcatgctagagtttatgctcaagcatttactattggagttttgttgagtactttgtatttgaacatgaaggaagttgagttgaataataaattacctcaattgccacaaagctgggaaagagtattacaggataaaggtgaattatagattaggaaaagctctttatataaactggttttataataaatatgttatatcaattggatcaatagagaagttcgttgtctctcttattaatttctacaccaagacgtcaagaaggaacaactac	1.00082	<orf19.1693(CAS4)[332775]	orf19.1691>[335880]		orf19.1691		Ca21Chr3_336441		orf19.1691		orf19.1691|[336467]	|orf19.1690(TOS1)[336926]
ca_Fhl1	Ca21Chr1_1377657	ggaggttctagtcatggttgaattgtctgttgataaaaagaaaccgtgaaaaggaagtattgtgaaaaatcgattgatatttttttttttcctccttcctcactgtaacagtagtaaacacactagttacaactgatgacctgcatattataaatctttctgaaaaaatttttttccctgtatttttgtaattctttcgctctttctcactcactcacacttattaatgaatgaaaggtttggtgtctacaaactccactaacaaaatctcactcctgtgcctaaacacacacagacccac	0.994458	|orf19.6265(RPS22A)[1377129]	<orf19.6265(RPS22A)[1377521]	RPS22A	orf19.6265	<	Ca21Chr1_1377657	>	orf19.6264.4		orf19.6264.4>[1377905]	orf19.6264.4|[1378291]
ca_Fhl1	Ca21Chr1_630702	tgggtttcggtttattcgattaaacggttcaaggtccaatcaatatggtcaacatctgttttactgggtacttgtattattaagaattttgggtatttttatgaaagatgggtatttttaaagaatcacatttaacataaaacaatttaaactgggttctttatattaatatagtctacgatatctttggaatacacattcaaacttaatcaaattaactagcatattcaacctctatgtagatctaatttgcacatatttcgcaaccgtaatgataaataatgagcctttgtttaacgat	0.870689	orf19.2992(RPP1A)>[630254]	orf19.2992(RPP1A)|[630574]	RPP1A	orf19.2992		Ca21Chr1_630702		orf19.2994	RPL13	|orf19.2994(RPL13)[631075]	<orf19.2994(RPL13)[631683]
ca_Fhl1	Ca21Chr3_992116	aaccatttctggtttaatttcaacagtgttgaaaactttaccattgtagacaccaacaacagaaccaatcatttctggaacaacaatcatgtttctcaagtgagttttgacaacggctggtctttcatttggttcagtggcagctctggcagctctcaattttttgattaaacccattggtttggagtctaaacctctggagaatcttcttctgactctggcaccacataatttggtgaattcttcagttggcatttcaaccaagtcttttaaatcaacacctttaaaggagaattgtttg	0.844069	<orf19.5926(ARG11)[991373]	|orf19.5927(RPS15)[991873]	RPS15	orf19.5927		Ca21Chr3_992116		orf19.5927	RPS15	<orf19.5927(RPS15)[992676]	orf19.5928(RPP2B)>[993133]
ca_Fhl1	Ca21Chr3_290729	cacgttgggcaataaatccaataacaaattccttatcggatttagcaatttcaacagttttttgagaatattctccatatgctaatgatcccactgatgataattcagctaacatcaataaccctcttggctcttggttggtggtggtttctttagctccctgttttaatccttcaactactccattcccagtgacaccatgagcattagtaatatctgcccaactactaattttataaactccaccaatatattgtttcttcacggtattaccaatatcagcaaattttctatcttcaaa	0.837044	orf19.1717|[290182]	|orf19.1716(URA3)[290337]	URA3	orf19.1716		Ca21Chr3_290729		orf19.1716	URA3	<orf19.1716(URA3)[291149]	|orf19.1715(IRO1)[291585]
ca_Fhl1	Ca21Chr1_1409796	aggaagtgtataaatatatttcaatacaattgcacatttttactataggaacagtgagtctttgcttttgctattttttactttgaagcatttgtaaaaacattccattactctagtctatttggttacaataaattatgaccagttatctattttagatatgtttacatttgtttgcgattatacaatcttattacattgttcaactatacaagggagctttacattgccaaatctctaccttcaatcgatggaccaccctttttggctgcctttcttttcacagacattgacgtcaatt	0.809287	orf19.6253(RPS23A)>[1409070]	orf19.6253(RPS23A)|[1409396]	RPS23A	orf19.6253		Ca21Chr1_1409796		orf19.6252		|orf19.6252[1409867]	<orf19.6252[1411069]
ca_Fhl1	Ca21Chr1_2434621	ttacaatttattttaaaaagaaagaaagggatttggcctgttcgactattacataaatgttgttgtttggctggcttattgtagaggtttattctgtctgttttttccgcattcattttggcttgcctgttctcattacgatctgtgttgcaaaacttttttaaaacacacacacgtttaaaatactctaccctttgaccagctttcacaaaatatatataatgggctctcaattatcaaatcattatcgtatttatataaaaaatctcagctacctgacaagtgaaaaagatttagagga	0.789761	orf19.2310.1(RPL29)>[2434165]	orf19.2310.1(RPL29)|[2434356]	RPL29	orf19.2310.1		Ca21Chr1_2434621	>	orf19.2310		orf19.2310>[2434692]	orf19.2310|[2435670]
ca_Fhl1	Ca21Chr1_992101	tgggtcattagaccagtaactaccatcatgaatcatgacagtccaaaagttaacaaaagtgaacaaaaacaagtacaatactttatgcaatgggaataataatgggtaaagatggtaaggtaaagattggaagaacccatcaactggatggaaagcatgagaagcaaatggagtacaaacaatccacttgtgatgaggtttatgtaacactttgtaaacagatggccagtgtaaccatctatgaaggaaataaataccacaatcggtgaaaagaatgaatttaggaatttgccacaagata	0.774722	<orf19.768(SYG1)[990574]	|orf19.767(ERG3)[991708]	ERG3	orf19.767		Ca21Chr1_992101		orf19.767	ERG3	<orf19.767(ERG3)[992868]	|orf19.764[994462]
ca_Fhl1	Ca21Chr3_458913	tttggttcctattttggtgcaaactagaataatcagcttactactcaccattgtacaccaatatcttgatgggtacattaggtccattttactagctcacattctatctttttttttggaatatttttttttagtttttgttttcacaatcaaatatatctgttacttgaaattcattgcttgattatccaattaatgtagttaatatctctgatgtaagctgtgcatggtatgaaccagtatgtcaactggaaagttcacgtgcaaatttttttttctggtttgtttgtccagatgttgc	0.772846	orf19.1635(RPL12)>[457890]	orf19.1635(RPL12)|[458387]	RPL12	orf19.1635		Ca21Chr3_458913	>	orf19.1634		orf19.1634>[459398]	orf19.1634|[460598]
ca_Fhl1	Ca21Chr1_1195781	ttctgagtaatttgtgaatattgccactgttgaatgtgaaatagaatgaacttggcagttcagttctatgttcatgtatataatctttccgatgtatacaacattcaataatattcattatttcttaaaggagaggcacacgtactttacgttttgcaaaactaggctgtttgtaatacagcaacaaaatactaacattccttcgtagcactttgaaaccagaaactttacaaaagaaagaaaaagctcaacaaaaaactgctgaagaaagagctgctgccaagaaggtcagaaaagctgt	0.754345	<orf19.2479(UGA4)[1194256]	orf19.2478.1>[1195243]		orf19.2478.1		Ca21Chr1_1195781		orf19.2478.1		orf19.2478.1|[1196780]	|orf19.2478[1197068]
ca_Fhl1	Ca21Chr6_904599	tggaggccacggttgatttttcaaaatcaactgttgtggaaatgctagtgtcaccatcattaaaagtaactgtattgattcctgcagtaaaacattgagaatttgccaaatcaacatctgaacctgatccccccacactgaatgagaaaggtaatgttacagttcctatggctttggtgtcagcagtcattgtagtagtcacagtacatgacacactagaaaaagtagtaaactcttcggcagagttcaaattacaagtagcataagtacgaccatcagcaactaaatcaattgacgtttg	0.731744	<orf19.4557[897780]	|orf19.4555(ALS4)[898686]	ALS4	orf19.4555		Ca21Chr6_904599		orf19.4555	ALS4	<orf19.4555(ALS4)[904989]	|orf19.4553[908237]
ca_Fhl1	Ca21Chr1_2436534	gttcaaggaagcttttttaccggcgtaaataaattgaccagtgtagacaccttcgttagcaatgaaagtttcttctctcaatttgtacttgtatgggtctctgaaagcaactttggctaatggagcacctctacctgggtcatggatgatttgtttaacaacaccacggatgtaaccatgacgttcagcataatccaaggttcttaacttggcagcaccttttcttaatctggtgtgagaagtgaaaatagaaccagcaccttttctttggttacgaataactctacctgtagaaatagaa	0.731459	orf19.2310|[2435670]	|orf19.2309.2[2435910]		orf19.2309.2		Ca21Chr1_2436534		orf19.2309.2		<orf19.2309.2[2437078]	orf19.2309>[2438235]
ca_Fhl1	Ca21Chr1_333414	cttcatactttttatattactgttttcaaagacactaacaaattcttattattatagaaagaagcatttgaaaagattagcagctccatctcattggatgttggacaaattgtccggtacctatgctccaagaccatctgctggtccacacaaattgagagaatcattaccattggttgtctttttaagaaacagattgaagtatgctttgaacggtagagaagtcaaagccatcatgatgcaacaacacgttcaagttgacggtaaagtcagaactgacactacttacccagctggtttc	0.726416	orf19.3353|[332054]	orf19.3354>[332738]		orf19.3354		Ca21Chr1_333414		orf19.3354		orf19.3354|[334095]	orf19.3355(ISN1)>[334661]
ca_Fhl1	Ca21Chr2_1167646	gaagcaacaccttcaatttgaatcaatgacacgtttgggttagtaacgctcttagaacgttggtaagaaatgtgtttacctttaacgtatactataaaaaaatgttagtatttgatttcgaaaatcaactagtacagacacaaataatggtaataagaaggaaacttgaaattcttgtaaacagtcattattccagatatactcaagtagattgatttttccataatattttgaatcgattcttgtgaatactttgttgctgacttacgtggttgaatactaccgaaataaatcagcatat	0.71076	orf19.6882(OSM1)|[1166998]	|orf19.6882.1[1167282]		orf19.6882.1		Ca21Chr2_1167646		orf19.6882.1		<orf19.6882.1[1168061]	|orf19.6883[1168533]
ca_Fhl1	Ca21Chr5_343622	tgtccattcgctggtactgtttccatcagaggtaaaatcttgaccggtactgttgtttccaccaaaatgcaccgtaccatcattatcagaagagattacttgcattacgttccaaaatataacagatacgaaaaaagacacaagaatgttgctgcccacgtctctccagctttcagagttgaagaaggtgatgttgtcaccgttggtcaatgtagaccaatttctaaaactgtcagattcaatgttttgaaagtttctgctggtgcttctagatccaagaaattctctaaattctaaacaa	0.709222	orf19.4149.1>[342918]	|orf19.4149[343418]		orf19.4149		Ca21Chr5_343622		orf19.4149.1		orf19.4149.1|[343768]	<orf19.4149[343906]
ca_Fhl1	Ca21Chr1_269328	caccatagagtacttaaaccacaagagatgtttgattgtacttttgtaaatgccaactcgtttgaaaaccatttctattctttttttttattatgttaagacattaaatatacacagaagaaagattaaaattaatttgcaatataaaaaaagtaatttcttaaaatacccaattatcaattttgtctattcttctattctcttaacgagagtaagaccagacgttcttcaataaaccgtcttgttgagccaatctgtttaatgagtcatcagcttcacctctacctctaacgtaaccact	0.706565	|orf19.3325[265490]	<orf19.3325[267472]		orf19.3325	<	Ca21Chr1_269328		orf19.3325.3	RPS21B	|orf19.3325.3(RPS21B)[269380]	<orf19.3325.3(RPS21B)[270020]
ca_Fhl1	Ca21Chr1_2407688	attatgttatatagtattaagtacgaaagaagaaagaaagaaaaataatacaaaaaaattcatgtcatatatacatgtatgaaaaggtgtagaccaattgtaagttgtacttgatcttgatcttgaactcaatgtgattaaactaataagtaccccggtaactactatttggatatgtaatgtattcgtatgagagtaagtaactagactcagaaaaatatagtggcattttcttagcatatctcatctcacagtcttgaaaaaaaaaaaaatttgtgagtgaaaattgaacttgtttcaa	0.687656	orf19.2329.1(RPS17B)>[2406627]	orf19.2329.1(RPS17B)|[2407419]	RPS17B	orf19.2329.1		Ca21Chr1_2407688	>	orf19.2330		orf19.2330>[2407892]	|orf19.2328[2409184]
ca_Fhl1	Ca21Chr3_1153480	ctttagaacccatgataccaccaccccaatgttttctgttttcttcgtatttttcaatgtaattagcattgatagtagaaatcaatttagataattcagcttcatcagcagaattaacttcagttaaagcagcaacagcagaagttttcttgtgaaccaaagttcccaatctagctttacctttaacaatagcataaggaacacccatttttttacataaggctggtaaaaagacaactaattcaattggatcaacatcattagcaattaaaactaatttagcctttttgttttcaattaa	0.686902	orf19.6001(SAP3)|[1152969]	|orf19.6002(RPL8B)[1153268]	RPL8B	orf19.6002		Ca21Chr3_1153480		orf19.6002	RPL8B	<orf19.6002(RPL8B)[1154056]	|orf19.6003[1154543]
ca_Fhl1	Ca21Chr1_650842	cattcaaagtcaatggtgttccattgagaagagttaacgctagatacgttatcgccacgtccaccaaagtcaacgtttctggtgttgatgtttctaaattcaacgtcgaatactttgctagagaaaaatcttctaaatctaaaaaatccgaagctgaattcttcaatgaatctcaaccaaagaaagaaatcaaagctgaaagagttgctgaccaaaaatctgtcgatgctgctttattaagtgaaatcaaaaagaccccattattgaaacaatacttggccgcctcattctctttgaagaa	0.680612	orf19.3003|[649616]	orf19.3003.1(RPL6)>[650131]	RPL6	orf19.3003.1		Ca21Chr1_650842		orf19.3003.1	RPL6	orf19.3003.1(RPL6)|[651023]	orf19.3004>[651969]
ca_Fhl1	Ca21Chr3_1576278	gttataagtaagaccaatatcatatctggaatatatataattacaaaaaaaattaaatattacaagcgcgtataaagtagtttagattttgaaactgatttttttttttcaaatataaacaaaccacatctttcttttgacttcctattaccaatgtcccaggatagagatatatcgtcgttgataataaatcaaacatttaagatctataaatccaattcatcactatcgtcatctataaaactcactaaaaaacaattggagaaatttcgaataaccctatgtaaatacttgtaccaaa	0.668105	orf19.6814(TDH3)>[1574993]	orf19.6814(TDH3)|[1576000]	TDH3	orf19.6814		Ca21Chr3_1576278	>	orf19.6813		orf19.6813>[1576281]	orf19.6813|[1577084]
ca_Fhl1	Ca21Chr5_349332	gacaagttacccttgtattttctcaatttgaaaccttcgtaatggataatgtattgagtaacattgtccaagaaaccggaatcgtgggaaacaataatggaagtaataccacaagtgttcaagtagttgactaaccaagcaacattgacggtatccaaatgattagttggttcatccaacaacaagatatcggcattcttcaacacagctctagccaaagccaatttcattttccaaccaccagataaggattgaattggcatgttgatcatttcatcggaaaaattgaattctctcaatt	0.664352	<orf19.4151(SPO1)[347572]	|orf19.4152(CEF3)[347921]	CEF3	orf19.4152		Ca21Chr5_349332		orf19.4152	CEF3	<orf19.4152(CEF3)[351073]	orf19.4153>[353435]
ca_Fhl1	Ca21Chr7_203239	attctacatttatgtcaaatgttagaataagttgatgagaacaaaacaaagccaaaagaataattgtatagtttaatagtgtgaaatatatcatacatcatttcataatttatctatatcatagagttattttattgttattaatgtattttacttgtattgttagtagtgggattgcatgtctagtagattttggcgataccgattttcaaagagtatacaaatccaagcaagaaacactaaagtcaataaagctttccgtagtggtgcgctttttactagacacagttgctgtaatctt	0.660195	orf19.7018(RPS18)>[202218]	orf19.7018(RPS18)|[203083]	RPS18	orf19.7018		Ca21Chr7_203239		orf19.7017		|orf19.7017[205034]	<orf19.7017[206041]
ca_Fhl1	Ca21Chr3_1193923	ccaagttttaccaatgttgatgatgttcataccatctggtctggttttgtaaacatatggtttgttgtgaacctaaaaaaaaaaaaatgaattgttagtaaacgatatttccataaattaatatttgggtaaaatgggcattaaggaaaagagcaaaaaaaaatttattcttgaaaggttcaagaatactatgttgcattgttcattaaacggattgaacttgatttgatataccaaatgcattaaatatatcatataatccatatagttcttacaattgatctgctagtttccatagatc	0.653553	<orf19.6973[1190760]	|orf19.6975(YST1)[1193149]	YST1	orf19.6975		Ca21Chr3_1193923		orf19.6975	YST1	<orf19.6975(YST1)[1194325]	orf19.6976>[1195458]
ca_Fhl1	Ca21Chr1_643937	agaagatgattgaaattatgcaaagagaagtttccaactgtactttagctcaattaacttccaaattgattccagaagtcattggccgtgaaattgaaaaatccacccaaaccattttcccattacaaaatgtccacatcagaaaagtcaaattgttgaaacaaccaaaattcgacttgggttcattattggctttgcacggtgaaggttcaaccgaagaaaaaggtaagaaagtttcttctggtttcaaagatgttgttttagaatctgtttaaggataatgataactgaagagaagaat	0.652039	<orf19.3001(TEM1)[642707]	orf19.3002(RPS1)>[643291]	RPS1	orf19.3002		Ca21Chr1_643937		orf19.3002	RPS1	orf19.3002(RPS1)|[644061]	orf19.3003>[645170]
ca_Fhl1	Ca21Chr1_1376063	taaaaagtaaatggtaaacgaaatcataatcttctacctcttctaccaccctttcttctagtagaatcagatggaactggggtaacatcttcaattctaccaattcttaaaccagatctggctaaagctcttaaagcggattgaccacctggacctggggttttagttttagtaccaccagtagctctcaatttaatgtgaacagcagtaataccaacttctttacatttagcagcaacatcttgagcagccaacatagcagcgtatggagatgattcatctctgtcagctttgactttca	0.650872	<orf19.6266[1375506]	|orf19.6265.1(RPS14B)[1375936]	RPS14B	orf19.6265.1		Ca21Chr1_1376063		orf19.6265.1	RPS14B	<orf19.6265.1(RPS14B)[1376764]	|orf19.6265(RPS22A)[1377129]
ca_Fhl1	Ca21Chr4_207912	attcaaaaggactgcacataaaatatggcagatcctgttttacaacagtgtctataattatatcctgaatactactaagctattgctgactgtaaatcaatcaagatcttttaacccagaccctgctttattcttcagttgaagcataacagaatgtctatacttattgtagtacatccaacacaagtgaaagagaaattactatccaatagtgaaaatttcgagtattcattcgatctacagtttcaagatatttcttcacacaaatgagccagacttattctaggtagtcatgaatttg	0.646899	orf19.4685>[206795]	orf19.4685|[207112]		orf19.4685		Ca21Chr4_207912		orf19.4684.2		|orf19.4684.2[208483]	<orf19.4684.2[208641]
ca_Fhl1	Ca21Chr1_2840739	atgggctgcttctggctgggctaagaaattggctaacaaagaaagaagatctcaattatctgactttgaaagattccaagttatggtcttgaagaaacaaagaagatttgctactaaaaaagccttagttaaagcttaaatttgacttgtgttttttttttatcattcaaagaaagcataaattgtgtattagtaatttgaactttataagaaaaagggtataattttggtttattaatgtttacgtcatctacaataacaacacaatctcccatcaagatcattttatatatcatatgac	0.644426	orf19.4931.1>[2839978]	orf19.4931.1|[2840727]		orf19.4931.1		Ca21Chr1_2840739		orf19.4932		|orf19.4932[2841188]	<orf19.4932[2843473]
ca_Fhl1	Ca21Chr7_258668	ctacttcagacgttgcttgccagcttcgaatgagacatattttttatcaccaagatctctgatatcaaataatgaaacaatgaaagggaattgaagcgttggaaagtgatgcacttttctttctgctttttttgttttttttttggggaaactgttttatactaactaatttcaactaatttagtcatgggacttagctgactactctgtcaacgctgacttcattggtcacaccggttacatttcatgtatcactttatccccagatggttcattatgcgcctctgctggtaaagatggt	0.641769	<orf19.6905[256809]	orf19.6906(ASC1)>[257915]	ASC1	orf19.6906		Ca21Chr7_258668		orf19.6906	ASC1	orf19.6906(ASC1)|[259127]	|orf19.6907[259277]
ca_Fhl1	Ca21Chr4_256421	aggtttcccaatgaaacaaggtgttatgcacccaaccagagttagattattattatctaaaggtcactcttgttacagaccaagaagaactggtgaaagaaaaagaaaatccgttagaggttgtattgttgctcaagatttgtcagttttggctttgtctattgttaaacaaggtgacaatgaaattgaaggattaactgacaccactgttccaaaaagattaggtccaaagagagctaaccacattagaaaattctttggtttaactaaagaagatgatgttagagatttcgttgttaga	0.639255	orf19.4662(RLM1)|[254879]	orf19.4660(RPS6A)>[255670]	RPS6A	orf19.4660		Ca21Chr4_256421		orf19.4660	RPS6A	orf19.4660(RPS6A)|[256805]	|orf19.4659[257069]
ca_Ifh1	Ca21Chr3_317249	aaccccccaatcggcatgcatcggaattctttcagcccaattaccttatttttgcccacttcttttggattagggcaatagccctaatactcgtgttttagccctttatatgcagtcttttttatttttctctttttttttggctgttggtaaactttttttttttcgcaggtgttgaaaaaaaatcatttttacagtttacatttctctaacctgcaaaaagctctcgtttttttgtagtgagagttactcgttcacaatagtatactttacaggggagttcttttcttttggaatagtc	2.69267	|orf19.1701[316053]	<orf19.1701[316775]		orf19.1701	<	Ca21Chr3_317249	>	orf19.1700	RPS7A	orf19.1700(RPS7A)>[317442]	orf19.1700(RPS7A)|[318002]
ca_Ifh1	Ca21Chr1_31646	cttagtgttgtaaactctttgattaaaaagaatgaattaactgtatagtgaatatatgttgaactcgggaatcaatatttctttttggctgctaaattttttgttgtgtggattagggctatagccctaacctgcacacacactttttcttagtggtgaccattatcacccaatgcgcactgtttttccggttttttactggttacaaccaccaacttttacagtttcgcactggagctgagtagttttttttctctcctacagtcgttttccctatagtaaaaaattctttttttttttt	2.16411	orf19.6086(LEU4)>[29804]	orf19.6086(LEU4)|[31543]	LEU4	orf19.6086		Ca21Chr1_31646	>	orf19.6085	RPL16A	orf19.6085(RPL16A)>[31842]	orf19.6085(RPL16A)|[32444]
ca_Ifh1	Ca21Chr6_356690	tctgattgctcgtatatgagacacacgagatactcattgaagttaattatttatttcccctgaatcatatctatgactgttgcctgtagatatttttttgcaacactccagcaatccacaaaatgtaaacttgtataaagattggtgaatacagtcacgtgaaaatatgtttagggctatagccctaatatacgtgtccttgtacaaatttttggtgtgtctttttttactagttagcaacaatgcgcatcattttttacaagttatagaatgtatgtatattttttctgcttcaatgaga	1.85686	orf19.3417(ACF2)>[354221]	orf19.3417(ACF2)|[356425]	ACF2	orf19.3417		Ca21Chr6_356690	>	orf19.3415.1	RPL32	orf19.3415.1(RPL32)>[357019]	orf19.3415.1(RPL32)|[357856]
ca_Ifh1	Ca21Chr1_2406378	agcaatcgcttttttttctgctttcgatcccactgttgtgtttttctgagtaaaagaaaacttgtgataaaaacgaaagaaaaaaaaatgcacttacatcacgtgagtgggtttgctaggtttatagccctaaatttgaagcttttcacctgactcaattatatgcagttttgttttttgttttttttttctcagtctggtgtccttttttttttccagctcatactttccaactttgttagacgcacacactatcaagtatttttgtgctagtgtacacgtccctcttttgtcgcacctg	1.69364	|orf19.2331(ADA2)[2404483]	<orf19.2331(ADA2)[2405820]	ADA2	orf19.2331	<	Ca21Chr1_2406378	>	orf19.2329.1	RPS17B	orf19.2329.1(RPS17B)>[2406627]	orf19.2329.1(RPS17B)|[2407419]
ca_Ifh1	Ca21ChrR_1832146	tcaaggaaaattttttttttttgttctcgtttctttcgttttccatggaaatgagttttgtctgtgagtaagctgggtgatttggttctcaccatatcttagttgttgggacgaaaaatagagccagtgcacacccccaaatgcgcgctgcaatctagcacaattgggaccagcgcgcacgcggaaaaaccaacattaccagtgcgatacacatgattggaaaataaattatacagtagtgcacataagaattctttgctattctcaaaatcattcacgtgataagggctccgtagcccta	1.66794	|orf19.6415.1[1831225]	<orf19.6415.1[1831395]		orf19.6415.1	<	Ca21ChrR_1832146	>	orf19.6417		orf19.6417>[1832500]	orf19.6417|[1835028]
ca_Ifh1	Ca21Chr4_1055177	gaagcttaatattgaacgaaaatgatttttcatttaattttgttttttttccaactgctggtgcgtgtgtgtgtacattgagcaaaaacaggtgtacctacaatgtgtgtgagccaaaaaaaaagcttagtatgagaacaagacagaggaaaaaaagcgacaacttccattctaaatgctaacataatcctgcatatatcacaaaacctagccctaaccctaacttattgcacgtgacaccataacaaccgtaaatattttttagtcgtgctggaatggacaacaaacaattttttttctt	1.65827	|orf19.3789(RPL24A)[1054177]	<orf19.3789(RPL24A)[1054644]	RPL24A	orf19.3789	<	Ca21Chr4_1055177	>	orf19.3788.1	RPL30	orf19.3788.1(RPL30)>[1055468]	orf19.3788.1(RPL30)|[1055969]
ca_Ifh1	Ca21Chr1_642960	tccacatcatacacttcactgaaactaaataagtttgtttacattttgagacttcaggtacgacccagggttgcgacaaagtttaggtagtttgtcgtctgaatgtcgcaacaaaatagggctgtagccctagtcatgtgatgtgaattaacagaacaagaagaactgctggtgcgcaaaaagattatgtgtattttatgtgcgttgttatcctgcacactaaaattgagcagtgtacacacacacatcttgggctgtatttttattcttgtttttctggtgttctctcactgttaagctc	1.63404	|orf19.3001(TEM1)[642027]	<orf19.3001(TEM1)[642707]	TEM1	orf19.3001	<	Ca21Chr1_642960	>	orf19.3002	RPS1	orf19.3002(RPS1)>[643291]	orf19.3002(RPS1)|[644061]
ca_Ifh1	Ca21Chr5_342644	aacgttgtggctaaaccatatttaaccaatttaagcactttgagccgtagtgcaaaaatgaaaccagaagggaaaaaaaaagtctagaagtatactaaattggttgcgtatatagtcacgtgtatttttcttatttagggctatagccctaatgattgtgtgggagtgcatataaagtttttgcttttgctcttatactacgcacaatcttaacactcgaatttttttttccttctcattttttctttggtacacacaaaccaagtgagaattatactatacactcccatagacttactgc	1.56345	|orf19.4148[340787]	<orf19.4148[342235]		orf19.4148	<	Ca21Chr5_342644	>	orf19.4149.1		orf19.4149.1>[342918]	|orf19.4149[343418]
ca_Ifh1	Ca21Chr1_2839717	taatcaatcgaatattcatatggtaatacagttgaaatagaaagaaactactattcggaaaaaaagaataaaagacaagcaaaaatatgtcagccatgttaaattctaaaaaagtgtgatgagctaaaacccattagggctatagccctagcacgtgcaatagaaaagtgaatttttgttctgcttggctatatacaggtttgtcatcgtgtttagtgtaacaattttctctctttcttttagtgtctctctctcatacagcgcagttttttttttctcgctctctccgtttcgttactaa	1.55124	|orf19.4931[2836579]	<orf19.4931[2838924]		orf19.4931	<	Ca21Chr1_2839717	>	orf19.4931.1		orf19.4931.1>[2839978]	orf19.4931.1|[2840727]
ca_Ifh1	Ca21Chr2_1168215	taatagtttagttatcttaaatggttatataagaacaaggttgtttgaaattttttatgacaaaattagatactgagttttttttttttttcgcagtactcagtcacacacgctctctctctctctgcagaactctatggaatgactgttactacagaagctactaacaaaaaaaaataatacaaaaagcaaagtgtgcgtgcacacaagtcagtgcgactaaatgtgtgcagtaatatttatactttcacaacctgtatataatagccctactttattgcacgtgatagccctaatcttg	1.54765	|orf19.6882.1[1167282]	<orf19.6882.1[1168061]		orf19.6882.1	<	Ca21Chr2_1168215		orf19.6883		|orf19.6883[1168533]	<orf19.6883[1169825]
ca_Ifh1	Ca21Chr4_316911	aaaaaaagtttgttagaggttagtgagtgtgtgtgtgtgtgtgtgtgtgagaagcttctctcactctctctctcacaatagtcccacgcactcactcactgtctatcacacactgcttaagaaaaaaaaaagaattaatgcgacacacttccatacaaaaaactgttaacaaaacaatttacacctaatgataaaaaaattgttcagtatttcctgtacataacactttagtcacatgttagggctatagccctaatttcattttgctgcaaaaaaaagatgtcagaggtcatatgccgct	1.48419	|orf19.4632(RPL20B)[315761]	<orf19.4632(RPL20B)[316279]	RPL20B	orf19.4632	<	Ca21Chr4_316911		orf19.4631	ERG251	|orf19.4631(ERG251)[317228]	<orf19.4631(ERG251)[318193]
ca_Ifh1	Ca21Chr1_631865	gtagaactgttttccaatgaaaagtagttttaattagaaaaattttcaaagtgcgtgaagcccagtctgaatgtgcgaggaagcccagtcagttagtagtgtccttccctccactgtctgtaatacaaaatttcccttagtgaaaatgcgaaatatatctgtactggaaaccaccagaaaaaaaaaaaacctatgctcaaaactatatgtactgtacacaatctagggctatagccctaatattgtacaggaagaactttaactatggtgcgaagagcgtttccaattttttttttttcag	1.46453	|orf19.2994(RPL13)[631075]	<orf19.2994(RPL13)[631683]	RPL13	orf19.2994	<	Ca21Chr1_631865	>	orf19.2994.1	RPS16A	orf19.2994.1(RPS16A)>[632144]	orf19.2994.1(RPS16A)|[632899]
ca_Ifh1	Ca21Chr3_992805	gttacatactagcgtcaaccatgtttgttcctgttgtatatgatactaagatacaaaactagaaaaagttgttttttcaaaagtgtttttctcagtattggtagaatctcctcgctctctgccagtagcttaccatacactcactattttttcgcaaagaaatttttttttcggctggaagaaaaagtgtaccatgcaaaatactgcacattaaagaaagcattagggctacagccctaacttactgcatattgctttaatctcacacaaagatatacatacactcttatttttttcttct	1.45723	|orf19.5927(RPS15)[991873]	<orf19.5927(RPS15)[992676]	RPS15	orf19.5927	<	Ca21Chr3_992805	>	orf19.5928	RPP2B	orf19.5928(RPP2B)>[993133]	orf19.5928(RPP2B)|[993468]
ca_Ifh1	Ca21Chr4_208784	tcaatcatctttagttactttaatctattgtagtaatcaaaaaggggattccaaaatattcaagtttatttttttttttttttcgcctttaccaaaatttttttcattcctaccaagcctgtgagagaggtttgagaatcgacaaaagtgtgcgtgaactgtgaaggtttgtgcgtcaatcacagtagaaaaatagaacaaatggtgcacgactgcacaaaattgtttttttaggtttaaaactaacgcacgtgcaataggtctatagccctaaatagtatgtcgcaattgagcgacatca	1.44768	|orf19.4684.2[208483]	<orf19.4684.2[208641]		orf19.4684.2	<	Ca21Chr4_208784	>	orf19.4683	MLP1	orf19.4683(MLP1)>[209112]	orf19.4683(MLP1)|[214610]
ca_Ifh1	Ca21Chr1_2300888	cccatcttgtctatgttgtcttcgaaagttactagtgaactaagatatgtatgtaaattttttttcaaagaaaaatctcttttctcacaatggaggttgagtttgttagtgcgtgagaataaccaattgaaaattgtgcatgtacacgctcacacattaatttttgttcacctaattaagttttttttcttccctcgttgttgttaatcacactttccagctcttttttttttcgcttctgtttttcaccgcacaaattttaaagcatcaatcaattatatacaggcattagggctagagc	1.41476	|orf19.4909.1(RPL42)[2300064]	<orf19.4909.1(RPL42)[2300742]	RPL42	orf19.4909.1	<	Ca21Chr1_2300888		orf19.4910	FGR41	|orf19.4910(FGR41)[2301318]	<orf19.4910(FGR41)[2302070]
ca_Ifh1	Ca21Chr3_15714	ctagatccactaggtctttttttgttattggtttccaaggcaaaaaaattccaaaaagggaaagagttttcaagagaaatttttcattttcttttttcaatttatagtcgtagggtccaacttctccatggggttgaaaaattttagtagtgcgtgacttagggctatagccctaatccatcacgtgcagcccttaactttttttctactcacaactcactcacacaaatttttttttttctgcagtacttcctcacacaccctcactcttagtcaataaaaaaattgtctgccaaaaatt	1.40488	orf19.5467(TLO7)>[13756]	orf19.5467(TLO7)|[14265]	TLO7	orf19.5467		Ca21Chr3_15714	>	orf19.5466	RPS24	orf19.5466(RPS24)>[15901]	orf19.5466(RPS24)|[16308]
ca_Ifh1	Ca21Chr1_1376854	ctattcaacttacatgaggtgtaatacattactggttcaggtagaacataccagtggacatctttgatattactgtttatatgtgtattatattaaacccaaaatcaagtaaagagttttcaactttttttccaattagttttttttcccaatacgcacaatacactttcttcgcagactttttggtggtggttggtgtaagaaaaaaaatgtcaaatttcaagtttgcacaatatagtgcgcgcacgtgtaaaaaaggggagttagggttataaccctaaacttcgttatttttcagaac	1.37784	|orf19.6265.1(RPS14B)[1375936]	<orf19.6265.1(RPS14B)[1376764]	RPS14B	orf19.6265.1	<	Ca21Chr1_1376854		orf19.6265	RPS22A	|orf19.6265(RPS22A)[1377129]	<orf19.6265(RPS22A)[1377521]
ca_Ifh1	Ca21Chr2_805430	ttatcacatacgatttacccatttttgatgtatatgttggtgaattagtatcaagaaaggattattaaaacgaaaatttgaaaaaatttaattttgtttagtgcgagagagtgtgtctccaaagcagtagcagcagttctttgcgcacactgtaatggccctcatacaatttttttttttcgctgtgcttgtcatactaagaggtgtgcagaagaggagataaaataaactatgtagttctgtatataaattagggctatagccctagaattcaaattgtaaattaatgtgtttcttgcaa	1.34338	|orf19.840(RPL21A)[804489]	<orf19.840(RPL21A)[805301]	RPL21A	orf19.840	<	Ca21Chr2_805430		orf19.838.1	RPS9B	|orf19.838.1(RPS9B)[805787]	<orf19.838.1(RPS9B)[806844]
ca_Ifh1	Ca21Chr4_255340	tttttttattgttgttcaggaattttaaacatgttcatgaataatgataatctatgaacaaattaaagaactctttggtttcatttgcaaccaatgtgcgtgacttagggctatagccctacttttacttgtacgatactgcatattttgttgttgtgcgaatagttagcgtaataatctttttttttgtgtgtgtgcggtttacttactcttcttctcttcgcacatattttattagagcttacagttgtttgtatagtgagagtttcactaacacaaagcttcaacaatactaacaaat	1.27411	orf19.4662(RLM1)>[253044]	orf19.4662(RLM1)|[254879]	RLM1	orf19.4662		Ca21Chr4_255340	>	orf19.4660	RPS6A	orf19.4660(RPS6A)>[255670]	orf19.4660(RPS6A)|[256805]
ca_Ifh1	Ca21Chr3_1067655	tatatttgaaagtaaattctattattttcttctatcgtatgcataccgattattatcacaaggacaattgcctattgttgtgtggaataaatttaaaatccttcttattggtgtctagactttgctttttgtggtgattagggctttagccctatcacgtgaaatactgtatataaaaaattctttatagcgcgataaaacatattttttttccgtattaacaaatatgtgtgaagttttgtcctggtgttttctcactgtttttccttttttttctggtagtatcaattaacgcttagat	1.25931	orf19.5964>[1066249]	orf19.5964|[1066794]		orf19.5964		Ca21Chr3_1067655	>	orf19.5964.2	RPL35	orf19.5964.2(RPL35)>[1067960]	orf19.5964.2(RPL35)|[1068762]
ca_Ifh1	Ca21Chr2_1396596	ttatgatatcacttccaattaaaacaaaacatttcgatctctttaaacacttgaacataccatctttggcagttattgtatggatatactattgagaaaacgaacctttcaaaacttttcaaacgaaagattttttttgtgtatagtgtgaaaagaattgttagtatgactacactcaaagtgagagtgtgtggtaaaatgcgaacaacatcgtctcactaataaattttcaccatagaaaaaaaactcaatgtgtgcaggaataaataaatcaacatcacgtgcaacctgttagggcttt	1.2571	|orf19.2232(RPL11)[1395591]	<orf19.2232(RPL11)[1396508]	RPL11	orf19.2232	<	Ca21Chr2_1396596		orf19.2233	PRE2	|orf19.2233(PRE2)[1396868]	<orf19.2233(PRE2)[1397725]
ca_Ifh1	Ca21Chr1_1195006	taccgatgatcagatgtaaagtgatatgagcatttaaaatcaaaattatcgactcgaaattgtaaattctcattgagacgaatggaaatatgacttctgctctacaagatctgctttcgggtcaccgatttaacaacaagctagtaaaccgaagtctattaaagattagttttgtttttgctgaaccagcgctaccatactcgatttaaaatctagggctatagccctaatactattttttttaatttgagctttccacacgactagcattttttctcttgagaccatcgcacaactgaat	1.20242	|orf19.2479(UGA4)[1192583]	<orf19.2479(UGA4)[1194256]	UGA4	orf19.2479	<	Ca21Chr1_1195006	>	orf19.2478.1		orf19.2478.1>[1195243]	orf19.2478.1|[1196780]
ca_Ifh1	Ca21Chr2_1110235	tagattccacttttttcttttgcaatcaaaaacaatcaagggctataaccctaataattgatggtttgcacgtgcttaaaatttatatgcacttcctaaataaataaattattttttctcctctagctagtatgtaacttatttaactgtgatgtgtaaataatgtcgcacaaaaccaatatttggctggtgcactactacactactaatgagtattagtttgtgtgtatgagcgagtcttttcacatagtgcgtgaaaaaatgtatgggctttgtttgtttgttaggtgcgaaatctttc	1.20125	orf19.3572>[1108737]	orf19.3572|[1110032]		orf19.3572		Ca21Chr2_1110235	>	orf19.3572.3		orf19.3572.3>[1110514]	orf19.3572.3|[1111334]
ca_Ifh1	Ca21Chr2_1142940	aaacttctaaattatgaaaattttttttattttgttaactgagtgagaaacagaaaaaatgctcactcactcaacagtgcctagtattgtgtgtgtgcatagaattgcacctaagattatgtgtgcgtgtaacaacaaccaaaaaagcgcactgttagtgcatgtggtagcgatttacatagttaagtgcgagtttttattgtgaagagcaaaaaatgctataggacaatctcgctgcctgtatattatgtgcacacgtgtaaacaaaactttccagggctaaagccctaatttgaaaaat	1.1942	|orf19.6873(RPS8A)[1141759]	<orf19.6873(RPS8A)[1142379]	RPS8A	orf19.6873	<	Ca21Chr2_1142940	>	orf19.6873.1		orf19.6873.1>[1143285]	orf19.6873.1|[1143497]
ca_Ifh1	Ca21Chr1_2491899	tcatagatatatcgaattctttgtcaatcaagaaatatgaatatcctggtggcgtgcttaacttaatctgtgggtcacgtttatgttttacgatttctttttttttcaggttgtacaaaaacaatattctcaaaatagggcttcagccctagtagcctttattttgcacgtgcgtacttttttttgcttttaaaacactaccaattttcttcaccattttacactactaacattttttttttccttctttcgctaccactaacaaacttctgttcgctgtattggtatgtgcgaacagtga	1.18612	|orf19.668[2489941]	<orf19.668[2491419]		orf19.668	<	Ca21Chr1_2491899	>	orf19.667.1	RPL37B	orf19.667.1(RPL37B)>[2492171]	orf19.667.1(RPL37B)|[2492795]
ca_Ifh1	Ca21Chr3_942658	ctcagtaatacaattccttctcaaagtgcgaaacacagcaaaaattgtaaggcaagaatggaggggccgaaacaagctaacagagaaaaaaaaaaatttaggtggtagtgtttttaccaatatggtcttaactatgagaaaggatgagccataatgtaaacataaacataaactgactaattacttctcactaacaaaaaaaaaaaacacaaacatttggcctgcagataaatctatagggctatagccctagtcatatcacgtgaacattaaactatgcttatagtttttttttttggac	1.1802	|orf19.5904(RPL19A)[941398]	<orf19.5904(RPL19A)[942406]	RPL19A	orf19.5904	<	Ca21Chr3_942658	>	orf19.5905		orf19.5905>[942971]	orf19.5905|[943273]
ca_Ifh1	Ca21Chr1_630080	tacaaagagagatatgtgtaaataagaatccgcgtatactaacaaggtgctagtatcgagtcaagttcacttagatagttaacttttttttttgcaactaaagtaattagggctaaaaccctaagaaatgtattaatgcacgtgcgcaatattgtatttctactatgggcgagatccaatagtttgaccaaaactgtctttcacgcagacaacaaaagaaaaaaaaaatatttcacacagtttaacagagtcttctccatatcaacaaactaagaatagtctgctttgcttaatttgatta	1.17312	orf19.2991(HOL1)>[628107]	orf19.2991(HOL1)|[629867]	HOL1	orf19.2991		Ca21Chr1_630080	>	orf19.2992	RPP1A	orf19.2992(RPP1A)>[630254]	orf19.2992(RPP1A)|[630574]
ca_Ifh1	Ca21Chr1_2433812	tcttctttatgtatattattcttaatacaatgcgttcttatattgggataattcgtttgtttagttgtatttgtacagcatcgatgctaagcatagttgaaaaatgctcttttgtctcgtttttgcaacttttcaaaattagggctatagccctaagcttatttttggtgaagacacaccgagcacttttttttttctgagtgtaggtgagcatgcgagccattgagttaaacaaaaaatttatcaagagtttttcttcacaggtattgttttgctagtatcatcagtatcgattaagtgt	1.15155	orf19.2311(RPL82)>[2432490]	orf19.2311(RPL82)|[2433609]	RPL82	orf19.2311		Ca21Chr1_2433812	>	orf19.2310.1	RPL29	orf19.2310.1(RPL29)>[2434165]	orf19.2310.1(RPL29)|[2434356]
ca_Ifh1	Ca21Chr5_682645	aatatttctagacagataggatgttactcgtttatttgtgttttcagactagactcttgctatcctcttgcctggtggtctactgataacaaaaacttgttgtatagttcctagttatcaaatagtgaaccatctatacataaaatcctgtacctgactagacgcactcattagggctatagccctaatactgtatataatcacatccaaacatcaatagttaatgcgacctcgcactaaaaattttttttttcttctcactccctaactaagtggatcttctaatatgcataaccctcac	1.14882	|orf19.4335(TNA1)[679566]	<orf19.4335(TNA1)[681098]	TNA1	orf19.4335	<	Ca21Chr5_682645	>	orf19.4336	RPS5	orf19.4336(RPS5)>[683013]	orf19.4336(RPS5)|[683690]
ca_Ifh1	Ca21Chr2_1692083	gattatgactataatgtgtgaagaaaggaaaaagaagaagaagaagaagaagtaaaaatcaagatgacgagggaaaatttttttttctttactttactttgcaaaagttgaacgagaaagtgaacagcaaaaaactttctcgctgttcctcatgggatgtttatcacaaattaaacaacaaaaacccaaaaaaaaaaaaggtatgactgattttattaagataacagcacaatataatttcaatcgcacaaaaaaatcaacagtacacgtgcagatcacgagaaataaaaaataattaggg	1.12674	|orf19.1435(TEF1)[1690552]	<orf19.1435(TEF1)[1691928]	TEF1	orf19.1435	<	Ca21Chr2_1692083		orf19.1434		|orf19.1434[1692335]	<orf19.1434[1694482]
ca_Ifh1	Ca21Chr2_962364	gcaagtctaaacaaaattggtatgagtgcgaccatatttccagtccaggccttgaaaaatcgtgtacaataggtccatatcctcagttcattgcgcgacaaaattggagccaacgccgcgatgtcactagaaaaaaaaaactgttatatatagcttgtattgcgagaccggatactaagaatctatgcaggatgaaatactggattagggctatagccctaaagtatcgtttgaccagaaagaaaaaaaaaaaatttgctgcaaaaaaagattagtagagtgattatacttacttgtgata	1.11109	|orf19.4490(RPL17B)[961423]	<orf19.4490(RPL17B)[961980]	RPL17B	orf19.4490	<	Ca21Chr2_962364	>	orf19.4488		orf19.4488>[965485]	orf19.4488|[968400]
ca_Ifh1	Ca21Chr5_997898	gctttctattcatccaaactcatttttcacacactttgactaccgtatctgtcacatacattttctgttagttatgtagttaataatgtatttcaaaaaagagtttgtaaaaaattaacagaactttttttttcagtattggcagagtcagcgagagctgtagaaagtgtttcaatatgcaggctctagtaaagtatagcaccttcgcactcgtcattactaacaaaaaaacaaaattgcttaatgtgcgaggtgcaagtgaatcaaataaaccagtcacgtgtataaaaattgttttagg	1.09991	|orf19.3942.1(RPL43A)[997159]	<orf19.3942.1(RPL43A)[997808]	RPL43A	orf19.3942.1	<	Ca21Chr5_997898		orf19.3944	GRR1	|orf19.3944(GRR1)[998293]	<orf19.3944(GRR1)[1000635]
ca_Ifh1	Ca21Chr1_649882	ggaaattcacttgtttgatatttttatttcgtttatcattaattgtatagtacttatgtacatgcttgtatatgttgcccacgttctagatcgattagatatacatgaagttaaaattagtgagttggaaaattagggctatagccctaaagatatgtgcaggactcctgaatgttgtgttactttactttattcttttttttctttttctcttttcaaaatatttcgcactaacgaagtttctggttcaggtcagtaaatggtaatatgcacactacgctcttggtgtgagggaatacac	1.07575	orf19.3003>[645170]	orf19.3003|[649616]		orf19.3003		Ca21Chr1_649882	>	orf19.3003.1	RPL6	orf19.3003.1(RPL6)>[650131]	orf19.3003.1(RPL6)|[651023]
ca_Ifh1	Ca21Chr4_936740	agggaaccagcttgaggaatgaaggttaaaccaaaatcccacaacctaaggcaagtgtgtcagtggttatttttgtcatacaattaggctgtctagggctatagccctagagttgcatttgcacgtgatgtaatatttaagctgcttttttttcttgtggtgagcatcccatacaaaactattcgtcgcgcgttaacttctggcactacacatcttcgtgaagcacatagttaatgtatgagaaaaatggtttgagtgcgaatgctagttccagtcgcaaatggtgaaaaaaaaaaatttt	1.06976	|orf19.1409(VAC7)[931114]	<orf19.1409(VAC7)[933453]	VAC7	orf19.1409	<	Ca21Chr4_936740	>	orf19.1409.1		orf19.1409.1>[936948]	orf19.1409.1|[937896]
ca_Ifh1	Ca21Chr7_201931	attttttaatgaatgtattccctaaatagaacagaattatgatgctgttacagcaaaaactggtttgagtattggagaatgttataaactgaaatttgatttacaaccaaaacccgtgtcacgtgtaagtaattagggcttttagggctttctatatacaggcaccagaatttttttttatgggcgatagaaataatgtatgcgcgcgattcttcctgctagaggtttttctttttgtatgtctgtaacagtgcgactcacatagttaagtaattttaaagccagagattgtgtacagtcg	1.0692	orf19.7019(YML6)>[200873]	orf19.7019(YML6)|[201709]	YML6	orf19.7019		Ca21Chr7_201931	>	orf19.7018	RPS18	orf19.7018(RPS18)>[202218]	orf19.7018(RPS18)|[203083]
ca_Ifh1	Ca21Chr3_1130283	gcttctattaaagaatgtattgcattaaatcaaaaagtactataaattagggctatagccctaattatatatgctattttgcacgaccaaatggaatttattgaaatttttttctcattctctctcagtagtctcgcacgaagcttgtgtataatttaatttgtggactgaaaaaaaaatacaccaaaactcttttgtttcttctcttcttcttcaccacttaatatagccaatagacataatgccaggtgtatcagttaggtatgtgattcactgtgtctattgcaattgaaacggtatg	1.06897	|orf19.5995(MCA1)[1127585]	<orf19.5995(MCA1)[1128931]	MCA1	orf19.5995	<	Ca21Chr3_1130283	>	orf19.5996.1	RPS19A	orf19.5996.1(RPS19A)>[1130374]	orf19.5996.1(RPS19A)|[1131178]
ca_Ifh1	Ca21Chr1_1469406	aaacactgtattatccccttttcaaacaacaggtgattcaaatctgccctctattaaacgatatgattcaaaacatacatggatttcttcttctgtaggtgacacgttgagccattgttgatatgtgttgttgtatatgctatcaagaaagcaaaaaaccaaaaaattcaaattttcaatatgtgagattctttcgttaggatgtaggctcgcactatggaaaaagagtgagaaaaaaaaaagcctgtaccgatgccatacattcacacaaaaaatggtgtgcatataaattgaaaaaaat	1.06059	|orf19.6220.4[1468560]	<orf19.6220.4[1469370]		orf19.6220.4	<	Ca21Chr1_1469406		orf19.6220.3	MMD1	|orf19.6220.3(MMD1)[1469732]	<orf19.6220.3(MMD1)[1470369]
ca_Ifh1	Ca21Chr1_2699391	tgttaatacaataaaaggttggttgtctcttttttttttttcaaaaaaattttttgtctttcttcttgcgcacagagtttgtgtgtatctctctccctcacagtttcctctcagtaggggtgaaattttcgctctgcccaatagccacacacaacacaatacaattttgttagtattaattttttcgcactctccttaacttagtgtgaaaaattacagtgcgcgcacactatacattatattatttacttatgagatgaccaattaatgtatgcgactgcatatactattagggctatag	1.0438	|orf19.5225.2(RPL27A)[2698390]	<orf19.5225.2(RPL27A)[2699216]	RPL27A	orf19.5225.2	<	Ca21Chr1_2699391		orf19.5225		|orf19.5225[2699767]	<orf19.5225[2700144]
ca_Ifh1	Ca21Chr6_466163	agaactggtgattttagacatctttatttaattcgtctcccaaagagtttttttggtaaagtaaaattgattcgacgaggataaagttccaaaaaagagaaaagggaaaggaagacaaattgtagaagttttggggatgagtggttttttgtttttttgtttgttgaaaattttccacagaaaggaattttggcgcctacacaaaaaaaaaacgtgatcacgtgtacgtattatcattagggctatagccctaaggtggagtaagcttttttgtttctctcgtaaacaccctcatcttgaa	1.03924	|orf19.3465(RPL10A)[465380]	<orf19.3465(RPL10A)[466033]	RPL10A	orf19.3465	<	Ca21Chr6_466163	>	orf19.3466		orf19.3466>[466443]	orf19.3466|[467582]
ca_Ifh1	Ca21Chr1_2437235	gtgattggtttgtactagtaacttttgcaagtaattctaaaaattttgttttaatttttttttttcaccaactgtgatggtgagagaattcgtgagagcgacagagcttacagggaacagagagtgtgtgtgcactagcgacaaagtgcgaaactgagcctgtgtatgagactgtctacacactaacattaataatttcaatgatttttttttgcttcactactaaaatgtatgcaggattaaagtaaaaatgagttagggctacagccccaatttgttttttctgcacgtgcgtaattgt	1.03564	|orf19.2309.2[2435910]	<orf19.2309.2[2437078]		orf19.2309.2	<	Ca21Chr1_2437235	>	orf19.2309		orf19.2309>[2438235]	orf19.2309|[2440350]
ca_Ifh1	Ca21ChrR_693689	tgttggttattactagttgattatggtggaaaactcaaaaggaatgagaaatttttctatttctaattaacttttgtcaagcgtgcgaaagcgagagtgtatgggaaagagagaaactgtagcactacagagtttgtgtgtgtgtgcgcgctcacactatgcgatctacaaaattattcttttttttttcattttcattcccttataattctaatatgcagtattttgcatgtattatttttttcaaacaaagtacactactatcaattagggctttagccctaacgcaactttagacaca	1.03279	|orf19.2864.1(RPL28)[692738]	<orf19.2864.1(RPL28)[693538]	RPL28	orf19.2864.1	<	Ca21ChrR_693689		orf19.2425	HGT18	|orf19.2425(HGT18)[693880]	<orf19.2425(HGT18)[695370]
ca_Ifh1	Ca21Chr3_539620	tgacaccttctgggatatctaagatttgatcagtttggatgtacttcattgttctatcttttggattactatacttgaatactttttcaaaaaaaaagaagagaagaaagggaaagggaaaggggaaaataaatttgtttcaaagtatattgccaaactctgaaaatcttttttttttcagtcctctctctcactctcatcattgactgaaactaacaaatttgtacatttggtagcactacaaaagaaagaatttttatacctgtatataaatattcatgtgcgctagggttatagccct	1.02038	|orf19.236(RPL9B)[538943]	<orf19.236(RPL9B)[539518]	RPL9B	orf19.236	<	Ca21Chr3_539620		orf19.238	CCP1	|orf19.238(CCP1)[539997]	<orf19.238(CCP1)[541097]
ca_Ifh1	Ca21Chr3_457721	acatttaaataataatacaagtgtttaacaaaaggtgagttgtatcatagtaacattagtagaggatggctatgattaacactaagaagaggctagggctatagccctaatctacatgcagtataatactatgcactctatgaggctttgtgtcagaaaaaaaccatacaacagacaaacaacagtgacagtctctcatttttttcttctcgcgcacaaccaaggaaaagaaaaaaaaatttcaaattttgcttttagttgaaagagaggtttttagaagaagttcttttatcatagacca	1.01179	orf19.1636(STE50)>[456180]	orf19.1636(STE50)|[457562]	STE50	orf19.1636		Ca21Chr3_457721	>	orf19.1635	RPL12	orf19.1635(RPL12)>[457890]	orf19.1635(RPL12)|[458387]
ca_Ifh1	Ca21ChrR_1772022	tttaatccaaaaataagcaaccatggagaaaacctaattaattgacatctgattataccctaaagaaacagacttgcatgtaaaatggaggtcatcaagaaaattcaaaccaaatcacgaattattactaacacatcatcatcaaaagattattgatttagcatggaaaaaaattccgtcttgcatagctttgtaggtctcctctttaactaaagaaaggtcacgataactttttaatgatgggggtgcgtgtgtgctgatttctgctaactaataattttagggctatagccctaaagca	0.989036	orf19.6374>[1770213]	orf19.6374|[1771343]		orf19.6374		Ca21ChrR_1772022	>	orf19.6375	RPS20	orf19.6375(RPS20)>[1772339]	orf19.6375(RPS20)|[1772698]
ca_Ifh1	Ca21Chr1_270025	tttaaaaatagttgatgatttctgatgatattgatacatgctgaacactttatttaaatttgctgccctggttcacatgaacactctcttctcacacagtgtgacaatattgatttacatactaattgacctttatcgttttccatcttgctttaattgtatgtagattggtaataatatcaaatgtattgaaaacacctatgaatttttttctgtgttgattctttttttttcacgctcactatagaagagttggcatactaagtggaaggaaaaaaaaaaagagctgtgtgcagttacc	0.97836	|orf19.3325.3(RPS21B)[269380]	<orf19.3325.3(RPS21B)[270020]	RPS21B	orf19.3325.3	<	Ca21Chr1_270025		orf19.3327		|orf19.3327[270328]	<orf19.3327[271983]
ca_Ifh1	Ca21Chr1_520807	gttgtatatctatatatattaaatcaagtggatttagagattttatgatttcacaaacaaaatgagaggagatgagcttgtcccctaataataacagatgagacaactgacgacattatttatcatctcttaaagtcgcattttagggctatagccctaacttggcaagagaaaaaaccattgttgcgcatatacacgaccacattactaagcatttcctttccttttgccattttccattttgtctggtgttgcgttttctcacacattgacaaaaaaaaactggattttcaaaaaaatc	0.962678	|orf19.2934[520113]	<orf19.2934[520643]		orf19.2934	<	Ca21Chr1_520807	>	orf19.2935	RPL10	orf19.2935(RPL10)>[521345]	orf19.2935(RPL10)|[522007]
ca_Ifh1	Ca21Chr2_1634169	gaaatgccatattctgttccagtttataattcatatttacataccttggaagaggtattggtggatcttctttctgtcttcttttggaattaacatgctgtgactctagttgattgatagtattaaaagaaccaaacttcaatttttcaattaccagattccttttttttttcttttcctgttggtagactgtaattgtgcgaaaaagagtgtatgtgtgaatagtgagcggaaagaaaatttttttactagtagtgtagaaaaatcaagaaacatacacgtgcatgttttgccattaggg	0.96111	|orf19.2179.2(RPS10)[1633439]	<orf19.2179.2(RPS10)[1634114]	RPS10	orf19.2179.2	<	Ca21Chr2_1634169		orf19.2179	SIT1	|orf19.2179(SIT1)[1634544]	<orf19.2179(SIT1)[1636358]
ca_Ifh1	Ca21ChrR_1887140	attttctatgaggtgaacaatagcataataattttgttagagaaaaaaagttattgtatgcattttttgtgtgcaaaaaaaaaagtaatctttaaacgaaaacactgccatctaattggttaaattaatttttaaaaaaaatgtttaataaaaaatgattagtaaaataaaataaagtaattttgtatagtaataattttgtatggtgatttttttgtatagcaattttttgtatagtaatttttttgtatgggaaaaatactagtaattttttgtatggtaaaaaatactagtaaatttt	0.941707	|tG(GCC)6[1882751]	<tG(GCC)6[1882821]			<	Ca21ChrR_1887140	>		RDN5	RDN5(RDN5)>[1889117]	RDN5(RDN5)|[1889237]
ca_Ifh1	Ca21Chr4_1585407	aagagttgggtcagggttgctatgtgtataatttttagcgtagaattttatcctagttttggtaaaaattgactccaaaataaaagtacccctagagatatgaaaggggggtcaaacgtagcaaagagatatggttagggtcatggcacagtattatatgtctttgaccaggctttgacatgtatctactttccaaggtaagtcggaggattagggcttaaccctaattttttgcacgtgacccgcacaaaacaatttttcaagctcttttttttttctgatgagatacaaatactggtgc	0.900054	orf19.3088>[1584040]	orf19.3088|[1584579]		orf19.3088		Ca21Chr4_1585407	>	orf19.3087	UBI3	orf19.3087(UBI3)>[1585537]	orf19.3087(UBI3)|[1586118]
ca_Ifh1	Ca21Chr2_831445	caaataaatatcatcaatgtaaatagttatagattttactatacataacaacattaatatacttttgtacatattttgcgaattaacgagaaaacccaagatttgtaaaatattaatcagtgtgcaaaattagggctatagccctaatgatgtttgttctgcacgagaaaaaagtagtgtagtaatgaccaataattagtatgggagatgggttgagacaaacatagtgcgaacacacacatcctctttcctcttcacacaattcccatactctcgcaatacacacagtaatttcgttcag	0.885594	orf19.828>[830504]	orf19.828|[831301]		orf19.828		Ca21Chr2_831445	>	orf19.827.1	RPL39	orf19.827.1(RPL39)>[831672]	orf19.827.1(RPL39)|[832396]
ca_Ifh1	Ca21ChrR_921114	cgatacaagaatctcataacatcagattgcttctttctttgcaattcttctaaatatttgtaggcacccattgttgatagttgatttggtggtagttaatgaacaaaaaacaaaaactaaaaagtcaagtgaaaaaaaaattgtattactactctctgaaaaattttttttgtctaacattgaaaaaagagaagagacagaaagtgtaagggaaacagaaaaaatctaagagcctacacgtaaaatctattttgtgtaatttagggcaagtaccctatttttgcttgctgcacgtgactgt	0.848439	|orf19.493(RPL15A)[920420]	<orf19.493(RPL15A)[921034]	RPL15A	orf19.493	<	Ca21ChrR_921114	>	orf19.494		orf19.494>[921828]	orf19.494|[923573]
ca_Ifh1	Ca21ChrR_840894	ctgacttcgatgtatgcccctgctctctcattatttgataattccaattcaaacgttatcgtcgacataccattttgacgtgatttaatgtggtgtatgtttactataatataaaactcaattggttcaagaatttttttttgttctttttttcgcccttgctctctctccctacgatttggtatgacaaaaaatttgatggttactagcatagaaaaaaggacgtgcgcagtggacaaatttcttttcttcctataaacatctcacgttttagggctatagccctaatcaagatgtcagc	0.844901	|orf19.4375.1(RPS30)[840289]	<orf19.4375.1(RPS30)[840816]	RPS30	orf19.4375.1	<	Ca21ChrR_840894		orf19.4376		|orf19.4376[841239]	<orf19.4376[841976]
ca_Ifh1	Ca21Chr7_132229	tatttttaatagaacccagaggcagaggcaagtatttccttttttttttttggcaaaaacaagaatagagtcaatggtgactcttaaacaacatatcttacagatgtggagatatagtgtgtgagcctactgtactttgttcttggtgtagaatattaatctttgtatcttttgttagtgcgcgtagttgagcacatcacgtgcaactttgttttttctagggctacaaccccaaaaacacgcgcgctaccaaaaaccgttcaatttgccgacattgccacatttgtttttgatcacgtgc	0.820566	orf19.7048.1(RPS28B)>[131585]	orf19.7048.1(RPS28B)|[131860]	RPS28B	orf19.7048.1		Ca21Chr7_132229	>	orf19.7047	RTF1	orf19.7047(RTF1)>[132567]	orf19.7047(RTF1)|[134273]
ca_Ifh1	Ca21Chr5_794223	aatcatcttctaatccctttctaagaatgactgtattcctcccattttcaaggcatttgtattggacgacatacgtttattgacgattctatgctattcaaaaaagaaaggaaatccagaaaaaaaaatatgtatcagtattgaaattaacaaaactaatttttggtgagagtttaactatggtagtgtatagagtgtcaaaaaagttttttttctcactgctctatacattaagttattctgtgtgtcacgtgcattttattagggctcttagggtttcatgcgatgttgtttttttctc	0.81915	|orf19.6663(RPS25B)[793475]	<orf19.6663(RPS25B)[793792]	RPS25B	orf19.6663	<	Ca21Chr5_794223	>	orf19.6665		orf19.6665>[794551]	orf19.6665|[796929]
ca_Ifh1	Ca21Chr1_290579	ccaaattgtctttttggggcttcagctgacattgttaattagttgattaaataagtttttgtatatttgtcggaatgttacgtggaaagccggggtgttggtttcgatcgacagattacttgattttttaaaagaaccaaagggaaagggaaagggaaaactgaaagttctgtttgttaatgatattttgaaatttttttttttttctctcttcctcttccacctcgtaactcgcgcatgcagaaaaatagtttagggcaacagccctaataaaatgttttgcacgtgagtgcgtagtttc	0.790945	|orf19.3334(RPS21)[289711]	<orf19.3334(RPS21)[290460]	RPS21	orf19.3334	<	Ca21Chr1_290579	>	orf19.3335		orf19.3335>[291859]	orf19.3335|[292461]
ca_Ifh1	Ca21Chr7_211680	ttctgataaccataatattgtaggatacatacttttaaaaaagtgcgcggggttatcaacaagggttaaagccctaaagaaaaaatcctacacgtgactgcattttatttgtattatcacactatcaagatgttcgcactcctagctactcacttttgataatttttttttttttcaccaacagttgtttaaacgtccttttcttctttttttgcttcgtcagtaatttataccattaaattcctatcgtcaattaataaaacaaagtcgaaatgggtggtgctagagaaaagaaagttca	0.782606	orf19.7016(PHM5)>[209135]	orf19.7016(PHM5)|[211123]	PHM5	orf19.7016		Ca21Chr7_211680	>	orf19.7015	RPP0	orf19.7015(RPP0)>[211802]	|orf19.7014[211828]
ca_Ifh1	Ca21Chr3_1194569	ctcttggtatgaaagttgtgagagagagagagtaattgttggtagtgtgtgaattgggagtgtccttctaactatgtgagggaaattgtgtgtacacaaacagaaaatttgatagtaaatttactatacaaatttgttagtgcgcaaaacaaacagaaacaagaaaaaaaaaaaaaaaaatttattgtgtgcgcatagttaaagatagtaagatctcaacatcaatacaaacaatatatacagtacgttatagggctaaagccctaatggataaatctttgcacgtgcatcaaaaataatt	0.766945	|orf19.6975(YST1)[1193149]	<orf19.6975(YST1)[1194325]	YST1	orf19.6975	<	Ca21Chr3_1194569	>	orf19.6976		orf19.6976>[1195458]	orf19.6976|[1197299]
ca_Ifh1	Ca21Chr3_290691	aataagccaatcaaatccttcttcttgtccacccatatcacgttgggcaataaatccaataacaaattccttatcggatttagcaatttcaacagttttttgagaatattctccatatgctaatgatcccactgatgataattcagctaacatcaataaccctcttggctcttggttggtggtggtttctttagctccctgttttaatccttcaactactccattcccagtgacaccatgagcattagtaatatctgcccaactactaattttataaactccaccaatatattgtttcttc	1.92602	orf19.1717|[290182]	|orf19.1716(URA3)[290337]	URA3	orf19.1716		Ca21Chr3_290691		orf19.1716	URA3	<orf19.1716(URA3)[291149]	|orf19.1715(IRO1)[291585]
ca_Ifh1	Ca21Chr6_467697	gatgaatatgacctttacgatatatttaaatattagaagaaaaaaaaagacttcatgatttttaatgaatgattttttttattcttaatatacataattttgattataatgatttatttatgtgtttatttaataacttctttttaaaaaatacttacatctgatttaccacttatgttctttttttggtgacttggttaattcttacaatgattattttcagtatacttaactgaaaccattatactaagcatcttcttcttcttcttcttctgctgtcacttcatcatcttgttgtatt	0.89871	orf19.3466>[466443]	orf19.3466|[467582]		orf19.3466		Ca21Chr6_467697		orf19.3467		|orf19.3467[467793]	<orf19.3467[470612]
ca_Ifh1	Ca21Chr1_333118	ttttgttttaacttggatgggagccttgtcgtgattcataatatgttgttaatgttgaggggtatatttctataaagtatggatttgagagtatctagcatgctttcttttcgatatactttatagagtatgaaaagttggtgtctggtggaatgttgtactgatatatttgaacaatgttagccaagatactttgaactatccaaatgttaacacataattattgaatctatcgacgtagacttttatcttcttggtgtatttttttttgtcttaatttttttcactcttattcacttca	0.808825	orf19.3353|[332054]	orf19.3354>[332738]		orf19.3354		Ca21Chr1_333118		orf19.3354		orf19.3354|[334095]	orf19.3355(ISN1)>[334661]
ca_Ifh1	Ca21Chr3_419	ttatttgctgcgccattgacatctctctgacttgcccctcgcctgcttgccatccgtgagtgacttcttgtctgccccttctgtcacttcacacttgctgcgcttgaatccggcttcttgcttacccggcaattttttatccgtaagtctcatttctctagcttcttgtcctgctcttcctctcattctgtgattttccattcatctccatttgactcagtctacccttctgtgagtctcattttttcttctctccagctgtcttctcatcgattgtctaacttcatttgattgattgact	0.803069						Ca21Chr3_419		orf19.5474		|orf19.5474[3828]	orf19.5475>[3999]
ca_Ifh1	Ca21Chr1_488478	agatgaatttttcgcactgtggtctagtgtagctcctctactcaaaaaaaaaaaaatatatatatataatgtatttggtaagacaaactgtgcgtaacaaaagtatttctgatactgcatatacagtacattagggctatagccctaacacacatttaaaatttggcatttaccaaatcaacatcaaatttcttaaaaaaatataaaacgaatagaaaaaaaaagacttttagtgagctatacttattacagtcttctctatattgccaaaaaaaaaaaaaaaagaagccagggaatactc	0.750525	|orf19.3690.2[487386]	<orf19.3690.2[488235]		orf19.3690.2	<	Ca21Chr1_488478				|tR(CCG)1[488685]	<tR(CCG)1[488789]
ca_Ifh1	Ca21ChrR_1658031	gtatactcctatgtcatgatattctgatcatccaggaatattcctccataactcatggtaaatctaatgaacataccattgttaacttgtttctctaatatgtataattcaaaaactgaaatctattgaaaactgaaaattttttttttttctcttttcttctttccaattaggtttcgtgagttaccaaaaaaaaaaatgcgatagtatggcaagagagaagaagatttctcactatacgcagcatattgggggaagaagttagtttttttttgtttgtgtgtgtacaaatgtacacttt	0.749826	|orf19.6286.2(RPS27)[1657281]	<orf19.6286.2(RPS27)[1657959]	RPS27	orf19.6286.2	<	Ca21ChrR_1658031		orf19.6286		|orf19.6286[1658623]	<orf19.6286[1659219]
ca_Ifh1	Ca21Chr3_1097704	tagttggaatttctggtgttgagttacatacgagccaagaaggagtacaatttgactaacaattgcaagtagacgttgtctgattttggagcggttctgtgaccggatctaacgtgttgtttactggtgtgatctctacccattgttgttcttgataatgatgatagtaagaaaaggtgtatggaaattgaagaaatgctagtgaaaattttttgttttctaagggaacagtgcccgatgcgtgtagtatgaacagtgaaaaaaaaaaaaaacagctataactactggaaaaaaaaaatca	0.730538	|orf19.5982(RPL18)[1096677]	<orf19.5982(RPL18)[1097696]	RPL18	orf19.5982	<	Ca21Chr3_1097704	>	orf19.5984		orf19.5984>[1098046]	orf19.5984|[1099047]
ca_Ifh1	Ca21Chr6_403738	tatcataaatctctctgttttatttaaacttatcaaatctctctttccttaaacatgtattcgctctccctatgaatctcttctccaaacatggtgttatctaaacatacgagccattgttgttattctatgatgtacaaccttatgaagagtataaaaaatttcactattgatttttactttttctctttcgcagtgtctttggctgttcactatagtgagagtatgtgagaaggaaaaaaagtaagtttttttttcaatggttgtaaattgcacgactatttttcttacacgtgcataa	0.726834	|orf19.687.1(RPL25)[402831]	<orf19.687.1(RPL25)[403704]	RPL25	orf19.687.1	<	Ca21Chr6_403738		orf19.688		|orf19.688[404063]	<orf19.688[404710]
ca_Ifh1	Ca21Chr3_1154045	tggccatttaacaaatctggataaatttctttttggttgaatggattgaccaataccgaaattctttggagtggattcgaataatgggtttttggattcagaagatttggcggatttagtagccaatggagctggagcaacctttttaccttttggagccatttttaagtgggttggtatatggatagactattcgttaaaccagtaacaggtgaaaaatttatctttttttgttaccaaacgagattgagtaagatgggaaatacaatgtgcgaagaagaagaaggatcatcaaattccc	0.696362	orf19.6001(SAP3)|[1152969]	|orf19.6002(RPL8B)[1153268]	RPL8B	orf19.6002		Ca21Chr3_1154045		orf19.6002	RPL8B	<orf19.6002(RPL8B)[1154056]	|orf19.6003[1154543]
ca_Ifh1	Ca21ChrR_1809644	tatcaatccttgttgttgctgttacatacttgttgatctatactattgttgtttgatacagtggttactaacaatacttagatttcagttattttttttttcatgttgattgaggtttggtagaaagtgtttgtactgggactgcatatacactttagggctatagccctgtttacgctaccatatggtcacgttttcccttgtgcggttagaaggcaaagcctacagtacattcttgaagtacaatttgaccaaaaacgaatagtgttcagcaatgatctgcgtgattcgatattgctta	0.696315	|orf19.6403.1(RPP2A)[1808852]	<orf19.6403.1(RPP2A)[1809523]	RPP2A	orf19.6403.1	<	Ca21ChrR_1809644	>	orf19.6404	GSH2	orf19.6404(GSH2)>[1810389]	orf19.6404(GSH2)|[1811846]
ca_Ifh1	Ca21Chr1_1195617	acagtaactgtgaggtattgtcattgtcaaaccgcttggactagttattttttattattaaatgttttgactttgattaaattgattttaccaagggaaaatcagattatcttgcagcctttttactatcttcgttttagccaatgcctgatacatctgttttcttctgagtaatttgtgaatattgccactgttgaatgtgaaatagaatgaacttggcagttcagttctatgttcatgtatataatctttccgatgtatacaacattcaataatattcattatttcttaaaggagaggc	0.687638	<orf19.2479(UGA4)[1194256]	orf19.2478.1>[1195243]		orf19.2478.1		Ca21Chr1_1195617		orf19.2478.1		orf19.2478.1|[1196780]	|orf19.2478[1197068]
ca_Ifh1	Ca21Chr3_362501	tctctcatgttgaaatactagtgttttggtaaagaagaaaagaagaagaaaaagaagaagaagaagaagaagaggaaaagagaggaaagaaaaaaaataagacgaggagaaataaattgttgagagacgatcactcagtcagtttggtttctctggctctcacacacacacacacacagaatagaaaaaaaaaaattatagtgcgagtttatgtgtaataattatggttacccggatataaatcacgtgcaaacaattagggttatgccctaatgcaaatgatttgtttgttatcattacc	0.648173	orf19.1677>[360658]	orf19.1677|[361455]		orf19.1677		Ca21Chr3_362501		orf19.1676		|orf19.1676[362754]	<orf19.1676[363860]
ca_Ifh1	Ca21ChrR_1884319	ttttgtaaggtgatttttttgtatagcaattttttgtatagtaatttttttgtatgggaaaaatactagtaattttttgtatggtaaaaaatactcgtgaatgatttgtatgagagcactacatagtcattttttgtatgagtgcactacatagtaatttttgtctgggataaacactaacattttgttgtatggcaatttccagtgagcgtgtcacacctagtnnnnnnnnnnnnnnnnnnnnnnnnnnnnnnnnnnnnnnnnnnnnnnnnnnnnnnnnnnnnnnnnnnnnnnnnnnnnn	0.627822	|tG(GCC)6[1882751]	<tG(GCC)6[1882821]			<	Ca21ChrR_1884319	>	RDN5		RDN5(RDN5)>[1889117]	RDN5(RDN5)|[1889237]
ca_Ifh1	Ca21Chr2_288718	tgttgtagttcacttaaatgtcatatccaatctattttcaatatgtatatctgtatatgtaatcaagaacatactttttacttactgaataagaaacaaaagaaaacctattcaaatttcaaatctgaaaatttttttgtaagagtgcgaatgttcctctcccataacggcatagtgtagagataaaacaaagcgtagcgtacggtataaagaagtagaaaaaagctgtgtgcgtgtaaaagtgcacaaattttgtttttagggctatagccctaattcttttttttttggtttctctcag	0.625469	|orf19.1470(RPS26A)[287872]	<orf19.1470(RPS26A)[288231]	RPS26A	orf19.1470	<	Ca21Chr2_288718	>	orf19.1471	COX4	orf19.1471(COX4)>[289908]	orf19.1471(COX4)|[290381]
ca_Ifh1	Ca21Chr1_630723	aaacggttcaaggtccaatcaatatggtcaacatctgttttactgggtacttgtattattaagaattttgggtatttttatgaaagatgggtatttttaaagaatcacatttaacataaaacaatttaaactgggttctttatattaatatagtctacgatatctttggaatacacattcaaacttaatcaaattaactagcatattcaacctctatgtagatctaatttgcacatatttcgcaaccgtaatgataaataatgagcctttgtttaacgatttgcttgtaacatacatacta	0.619154	orf19.2992(RPP1A)>[630254]	orf19.2992(RPP1A)|[630574]	RPP1A	orf19.2992		Ca21Chr1_630723		orf19.2994	RPL13	|orf19.2994(RPL13)[631075]	<orf19.2994(RPL13)[631683]
ca_Ifh1	Ca21Chr3_1637190	agcatcttcaatggtgatggcaccggattgttcttcaacaacaacttcttcaacaatttgttcttgttcaacgtcagacatttttttaattttttcttcttagttagttaaaaaaaaaggggggggaggggacaagtttatatttatgtatagacttcttcgtcaagtaaattgatttactgctcagtggtttccaaaagaaagaacctaggtgggttatgggaagactagtggaaatttttcactacctacgagagagagagagagagagagagagtacagtgtcagtgcctcaaggatt	0.60924	|orf19.6785(RPS12)[1636689]	<orf19.6785(RPS12)[1637120]	RPS12	orf19.6785	<	Ca21Chr3_1637190	>	orf19.6784	PGA32	orf19.6784(PGA32)>[1638025]	orf19.6784(PGA32)|[1639317]
ca_Ifh1	Ca21Chr1_1408662	tgttgttgttattattattattagtatagttctgaataggtttcaatataaacaagtcttagattggaccgaaagagtattgcgtaatcgttatcaatgtttggattgttgcaacgctgggttgtgtgtatatgcgagaaatgagtaattgtttaaaaataatcgatgcagcagtctgccactaaataaataaaatgtcatattgacatgataaggatttatcaatactgttaggtctatagccctaactttaatcatttacacgtgatacaaaaaagttgtttgatcccgcacgactatg	0.608841	orf19.6254>[1407355]	orf19.6254|[1408392]		orf19.6254		Ca21Chr1_1408662	>	orf19.6253	RPS23A	orf19.6253(RPS23A)>[1409070]	orf19.6253(RPS23A)|[1409396]
ca_Ifh1	Ca21Chr4_1054216	aataaaccactctctaaatgtacacagaagttgttttggctttatttatttttaaatttctttatgtcattagttcaagtttcccttatccgtatttacaatcaattaaatttaacgggaggtagctttaactttttggaaagaacctttagcttgttgtttagaaacaacagaagcaccggaagcaacagccttagccttttcagcttttctggcagctttagcagcttttttagcttctttgtctttagccaatttagagtctctagcagcttttctgtcagatggtttttgacttctt	0.589012	orf19.3791(FGR10)|[1053994]	|orf19.3789(RPL24A)[1054177]	RPL24A	orf19.3789		Ca21Chr4_1054216		orf19.3789	RPL24A	<orf19.3789(RPL24A)[1054644]	orf19.3788.1(RPL30)>[1055468]
ca_Ifh1	Ca21ChrR_920306	cgatcactattctaccgattgtttgaaaacctacagatttaaattattaaagtgtgcattgtacgataattattcttgtactgatttaatggttccaatagtacttttaaaaaaatgaattcatcttttattaatcaatttaagctaatgtatataagtacgatatctacatatacttaaactatttcaatttaaacaaaagagtaatgtttgaaaggaaaaacaacccttgacttaagaatactaaaaatgtttttaagcagcttaagatctgtatctccataaagataaggtgttgtgc	0.541663	|orf19.492(ADE17)[917853]	<orf19.492(ADE17)[919631]	ADE17	orf19.492	<	Ca21ChrR_920306		orf19.493	RPL15A	|orf19.493(RPL15A)[920420]	<orf19.493(RPL15A)[921034]
ca_Ifh1	Ca21Chr1_644022	ccgtgaaattgaaaaatccacccaaaccattttcccattacaaaatgtccacatcagaaaagtcaaattgttgaaacaaccaaaattcgacttgggttcattattggctttgcacggtgaaggttcaaccgaagaaaaaggtaagaaagtttcttctggtttcaaagatgttgttttagaatctgtttaaggataatgataactgaagagaagaattagttttttcaagtgtataatatagtttctctctattaccttttccaataatagcattttaagttttctattttattttgtataa	0.532304	<orf19.3001(TEM1)[642707]	orf19.3002(RPS1)>[643291]	RPS1	orf19.3002		Ca21Chr1_644022		orf19.3002	RPS1	orf19.3002(RPS1)|[644061]	orf19.3003>[645170]
ca_Ifh1	Ca21Chr1_2434389	gacctacaagtacccatctttaaaaggtgttgatgctaaattcaagagaaaccacagatacgctttgcatggtactgccaaagctttagctaaggccagagctgaaaaatccgcttaagtttgaataaccaagaactatgtcgattttcggatattgaattaatttaactgtatcatatgttcataattgttgtatctttatttacgaattagaacaaataattataatgaattacaatttattttaaaaagaaagaaagggatttggcctgttcgactattacataaatgttgttgtttg	0.52839	orf19.2310.1(RPL29)>[2434165]	orf19.2310.1(RPL29)|[2434356]	RPL29	orf19.2310.1		Ca21Chr1_2434389	>	orf19.2310		orf19.2310>[2434692]	orf19.2310|[2435670]
ca_Ifh1	Ca21Chr3_538349	gtatatgttccctctggtcctagaaaggctacttttattgtcattggttgatatttaattattgttgagctttgttttccgtttgagaacggatctgtgaaattttcatgatttccagcgatcttatatttttcatggacagaagctgtggcgacgtgaaacgaaacaaaaaaaattaagcacggtgggtgggtacacctgccggcgacttaatagtttaatgctgtttccggtgtgctttcagaaaatccttgttgccttccaatctctccaatataaattgcaatcctttattccaaga	0.505033	|orf19.234(PHA2)[537235]	<orf19.234(PHA2)[538242]	PHA2	orf19.234	<	Ca21Chr3_538349		orf19.236	RPL9B	|orf19.236(RPL9B)[538943]	<orf19.236(RPL9B)[539518]
ca_Ifh1	Ca21Chr2_806138	gtggatagatctagctaaacctaatttgaaaacttgggtttgtaatcttctttccaagaaatcttctggtttcaaagccaagacataatccaatttcattttgtcttcagacaagacaccgattctgactaatcttctgatcaaagcattaccttcgaataatctttttgggtctttttcatctctggttaacaaatcacgagcagctcttctgattttagacaattggaaaccaattctgtagatttctctcttgttttttaaaccgtattcaccggccaatttcaattcagcgtctaaa	0.500307	<orf19.840(RPL21A)[805301]	|orf19.838.1(RPS9B)[805787]	RPS9B	orf19.838.1		Ca21Chr2_806138		orf19.838.1	RPS9B	<orf19.838.1(RPS9B)[806844]	orf19.839>[807135]
ca_Ifh1	Ca21Chr4_255948	aataagaggaaaaattttttatcgtcgtgattataacaaatacaaagaaattaagcaatgaagtgatataagcaaatgaaggactagtttattaggggtgacatttttagactacgtaaaagtactttcgattcaaggaaaaccaaattttagtatctatcaacaaactacaaatcaatttagttaacttcaataatgacaataattttaatcactgaaaacaataaacatgcaaacaagcaaaactagtcaagctttacgaatcagtcaatactaacaatacttttttttgtttcatttt	0.495319	orf19.4662(RLM1)|[254879]	orf19.4660(RPS6A)>[255670]	RPS6A	orf19.4660		Ca21Chr4_255948		orf19.4660	RPS6A	orf19.4660(RPS6A)|[256805]	|orf19.4659[257069]
ca_Ifh1	Ca21Chr1_2698624	ttcttctctttgagatggttcttctaaagcttcagaagtgacagcagatttgaatgattcaacatctaatgagtatctagttggcattaaatggttgtagtttactaatttaacaaatggcttgactttagttcttttagtaacttttttagcatccatcttcttggtaaccttcaatggagctctttcgataccagcaacaatggcatgtgggaatgggtgagatttggtaccttcatcatgtggtttcacaatgactacttttttaccagcgtaacgacctcttacaacaatagctaaa	0.490768	<orf19.5226(WRS1)[2697907]	|orf19.5225.2(RPL27A)[2698390]	RPL27A	orf19.5225.2		Ca21Chr1_2698624		orf19.5225.2	RPL27A	<orf19.5225.2(RPL27A)[2699216]	|orf19.5225[2699767]
ca_Ifh1	Ca21Chr7_131646	tacaaaaccaaatttcttctattcctcttttcctcttcctttttcttttcctttcttactatacaaatcacatttaataatacatcaaaatggtatgtttttttttgcaatgaaacttccctagatgaacaacatatattaacatttgtcacttttttttttaggacgctaaaaccccagtcactttagccaaagttattaaagtcttaggtagaaccggttcaagaggtggtgtcacccaagttagagttgaattcttggaagatgcttcaagaaccattgttagaaacgttaaaggtcc	0.484241	orf19.7049(CYB5)|[129608]	orf19.7048.1(RPS28B)>[131585]	RPS28B	orf19.7048.1		Ca21Chr7_131646		orf19.7048.1	RPS28B	orf19.7048.1(RPS28B)|[131860]	orf19.7047(RTF1)>[132567]
ca_Ifh1	Ca21ChrR_1307567	aaacacaactgaaaatctggtagtactctactacccaactgcataaataaagaaatatgcaaattttaaaaatattgacactccaattgttcttcggagtttgttctcaacatgtgtgcatgttttaatgttgtttttaaaacttcgaatctgtgtggtgtttattcgtccacactcaagttaaggtaatattcacaccggtttggtgttactgccaccttttctgccgattgtgcttgattttatttctttttttttcttcttttttgcagcacttcgaaccgaaaacacatgcaaatac	0.483933	|orf19.3865[1302479]	<orf19.3865[1305034]		orf19.3865	<	Ca21ChrR_1307567	>	orf19.3867	RPL7	orf19.3867(RPL7)>[1308732]	orf19.3867(RPL7)|[1309619]
ca_Ifh1	Ca21Chr1_651115	acttggccgcctcattctctttgaagaacggtgacagaccacacttgttaaaattttaatttaggtgaaattaatattttgcaaacatgttcatgataaataacaatgtggcttttaaagcaatggatgggatatggttaagaggatatctttatattttgagttttatatatgggttccttgtttaataatggaaggtattggctcagatgaacttcaaaatggagaatacttttttcttttacttttacaatattttcgtctatttgctgtttaagctgcaaaaacaaatttttaatcg	0.471799	orf19.3003.1(RPL6)>[650131]	orf19.3003.1(RPL6)|[651023]	RPL6	orf19.3003.1		Ca21Chr1_651115	>	orf19.3004		orf19.3004>[651969]	orf19.3004|[653201]
ca_Ifh1	Ca21Chr2_1921687	aacattattctatttttatattccatcttattatacgtcttttttgtcagttttgattatgtatataacgatttaatacaggtttcgttcttcaagaacccacatagaaggcacaggataaaacattataaaaaattgagtgctatgtaaatatcatatccgggtaaagtctaacatcctgtatattgaacacgggcaaccttgtctttccattggtcgtgtacatcacaaactgaaattttttttttctttctcttcatcttctcttttctcatttctcagaatatacaaaacaaattga	0.461175	orf19.1600>[1919278]	orf19.1600|[1921407]		orf19.1600		Ca21Chr2_1921687	>	orf19.1601	RPL3	orf19.1601(RPL3)>[1921931]	orf19.1601(RPL3)|[1923100]
ca_Ifh1	Ca21Chr1_632899	aaaatacgttgacgaagcttctaagaacgaattaaagaaaattttcgcttcttacgataagaccttgttagttgccgactcaagaagaatggaaccaaagaaattcggtggtcgtggtgccagagcaagattccaaaaatcttaccgttaagaaggttttttattatattttgttcatcacaaatttgtatattaccctcaaactcatcaatttatcatctgtattttgaaaaaaatatgttactacaactacttccccctccccctttattagtgtgttaggtttctagggatattttct	0.457407	<orf19.2994(RPL13)[631683]	orf19.2994.1(RPS16A)>[632144]	RPS16A	orf19.2994.1		Ca21Chr1_632899		orf19.2994.1	RPS16A	orf19.2994.1(RPS16A)|[632899]	orf19.2995>[633827]
ca_Ifh1	Ca21Chr6_426051	taatattataataattatgatctttgattacatacagacatacggaatttgttaccggaagcacctgatcctgacattgttgattaatatatatggtagtggttaaacaataatataaaaaattaaattagtatgaaattttttttttgtttgatggtttactttgcaagtaggaaaaattttcaattactgtgtttgtttgttgtatgagaaaaatgagtgcgtgtaaactgtgacaatgatggaagtgcgaactaatgtatagagccagacaaactagtaataaattaaagagcgaaat	0.452867	orf19.3503|[425896]	<orf19.3504(RPL23A)[425977]	RPL23A	orf19.3504	<	Ca21Chr6_426051		orf19.3501		|orf19.3501[426551]	<orf19.3501[429691]
ca_Ifh1	Ca21Chr3_458439	ggtactgctcaatctgttggttgtagagttgatggtaagaaccctcatgacatcattgacgccatcaacgctggtgaaattgatgttccagaaaactagatggtgaagttgttacattatatttgcttaaatcattctgtacaaaaaagaaaaatgtgttttaatagggtttttaattgatatttaacgattacttttgaaaaaaaaaagagacaaagagatgacaatcaatttgtatgggaaatgtggattcatatatttgcatgaccattcaagctgtaagtctttcttttctctctga	0.449737	orf19.1635(RPL12)>[457890]	orf19.1635(RPL12)|[458387]	RPL12	orf19.1635		Ca21Chr3_458439	>	orf19.1634		orf19.1634>[459398]	orf19.1634|[460598]
ca_Ifh1	Ca21Chr2_1141469	attggatttgaattattgttactaacagttttatttcaagtgtttctatagtatgttatagtttaagaataaattaagtcagattactatcaaattatatttcaattgtagatcagagcacattttgttagctttttaataaaagcgatgcccactagtactctcatcatataatcagagctttgctggatgcctctaatagttctacaagtccgaactctttttgatacttttttttatattattaactaaataaaatacatgacatatcctaaaccgggaattcttggtgtcatcatta	0.439989	|orf19.6872[1139314]	<orf19.6872[1140234]		orf19.6872	<	Ca21Chr2_1141469		orf19.6873	RPS8A	|orf19.6873(RPS8A)[1141759]	<orf19.6873(RPS8A)[1142379]
ca_Ifh1	Ca21Chr1_2433008	cattagctactaaatctaaagcttctacaagcaccaagaacccattgttcgaatctaccccaaagaattttggtattggtcaatctattcaaccaaaaagaaacttgtccagatttgttaaatggccagaatatgtcagattacaaagacaaaagaaaatcttgtccttgagattgaaagttccaccatctattgctcaattttctcaaactttagataagaacactgctgctcaagctttcaaattattgaacaaatacagaccagaaacttctgctgaaaagaaagaaagattgactaa	0.432296	orf19.2312|[2432189]	orf19.2311(RPL82)>[2432490]	RPL82	orf19.2311		Ca21Chr1_2433008		orf19.2311	RPL82	orf19.2311(RPL82)|[2433609]	orf19.2310.1(RPL29)>[2434165]
ca_Ifh1	Ca21Chr1_269202	caaatagtacagtgttcaagttaagaaggtatttgtttaactacagccatattatcgtattacctttcaaggaaaggttctcgtaaatcaaaatggtgaactacccactcaaaccagacttgtttacaccatagagtacttaaaccacaagagatgtttgattgtacttttgtaaatgccaactcgtttgaaaaccatttctattctttttttttattatgttaagacattaaatatacacagaagaaagattaaaattaatttgcaatataaaaaaagtaatttcttaaaatacccaatt	0.43093	|orf19.3325[265490]	<orf19.3325[267472]		orf19.3325	<	Ca21Chr1_269202		orf19.3325.3	RPS21B	|orf19.3325.3(RPS21B)[269380]	<orf19.3325.3(RPS21B)[270020]
ca_Ifh1	Ca21Chr6_357679	tgacagatatcacagagtcgctgaaaactggagaaaacaaaaaggtattgattcatgtgttagaagaagattcagaggtaccatcccacaaccaaacattggttacggttccaacaaaaagaccaagttcttgaacccagctggttacaaagtttacttggttaaaaacgttaaagacttagatgtcttgttattgcacactaaatcttatgctgctgaaattgcctcttctgtctcatctagaaaaagagttgaaatcgttgctaaagctaagaaactcggtgttaaagtcactaatcca	0.426418	orf19.3417(ACF2)|[356425]	orf19.3415.1(RPL32)>[357019]	RPL32	orf19.3415.1		Ca21Chr6_357679		orf19.3415.1	RPL32	orf19.3415.1(RPL32)|[357856]	|orf19.3415(PTK2)[358181]
ca_Ifh1	Ca21Chr1_1409256	agaaaattaagagttcacagaagaaacaacagatgggctgatcaagcttataaagctagattattaggtaccgctttcaaatcttctccatttggtggttcatctcacgccaaaggtatcgttttggaaaaaattggtattgaatctaaacaaccaaactctgctatcagaaaatgtgtcagagtccaattaatcaaaaacggtaagaaagtcactgctttcgttccaaacgatggttgtttgaactttgttgacgaaaatgacgaagtcttgttggctgggtttcggtagaagaggtaaa	0.422287	orf19.6254|[1408392]	orf19.6253(RPS23A)>[1409070]	RPS23A	orf19.6253		Ca21Chr1_1409256		orf19.6253	RPS23A	orf19.6253(RPS23A)|[1409396]	|orf19.6252[1409867]
ca_Ifh1	Ca21ChrR_692790	ttaaaactatgagttctttatattaaatatacagtttttgatatatttgattctccttaaacgtgtaaacataaaaagatattctacccctttaaaacttaagcaactaattcgacaacaccaccaacagctctgattttttcttcagctaatttagaaacaaatctggctttgacaatgactggaacttctggtaatctacctttacccaaaactttaccgtaaccgtgagccaaggtgtcgatgactggagcagcagaagcagatgatttgctcaagtattcgtctttcttttcagaat	0.421483	<orf19.2426[692177]	|orf19.2864.1(RPL28)[692738]	RPL28	orf19.2864.1		Ca21ChrR_692790		orf19.2864.1	RPL28	<orf19.2864.1(RPL28)[693538]	|orf19.2425(HGT18)[693880]
ca_Rap1	Ca21Chr2_376973	aaagaggaagaagaaagtaaatttgtagttgtagtggttattgttgttgttgataaatttgtttgaattaaaaagaagttacgcgggaaacagagaattgactgactcactgactgagtttgttagttagcgtgtttaatattgttgttacactaaatcaaccaacaatactgctaattagttgtaccgtgttttgtgtgtggatgcgtgtctgtgtgatcaaaaaaaactactactgacaaggctgagctcgtttttattaatgtatgtgtgcatggatgcgcggctcaacttcacttta	4.13909	|orf19.1510[374582]	<orf19.1510[376462]		orf19.1510	<	Ca21Chr2_376973		orf19.1513	FAB1	|orf19.1513(FAB1)[377969]	<orf19.1513(FAB1)[385843]
ca_Rap1	Ca21Chr4_1497610	ctgggtattatatataatgactagaagtaaataatggctacattttaaatcctgaaacgtaaacataaggcattgcaaaattggaaaaacttccaaaataataatttataagagcattctatcaatttattcataccaaataagtcaaaatctttactattactttaccagactctacttcccatacctttaaacataatggttaccttagataacaattttctttagtataaattgctttgttatggctctgaagtttcatgtatcaccaaaacttgtcagacgcaagatacggtattgg	3.95683	orf19.3139>[1495892]	orf19.3139|[1497010]		orf19.3139		Ca21Chr4_1497610	>	orf19.3138	NOP1	orf19.3138(NOP1)>[1497997]	orf19.3138(NOP1)|[1498947]
ca_Rap1	Ca21ChrR_482897	atttattaatatactgtcaggaagaaaggaagagaaagtaagaaaaaatatataaaagaaaagaaactgaatttgaaaactactttctgcatcgtccgttgtaaatttgaatgggagaaattattaagctttgtttactactagacccgaaattgccttttcacagaaggaaaatttttttaattgtatttctttttttatttgcgggatgtgacaaaaccaaaactttactattgcagtaatgatgcaaggtcgtgcagctcgactcaaaatcactgatgaaaaagataaaatttttttg	3.55657	|orf19.3753(SEF1)[479694]	<orf19.3753(SEF1)[482447]	SEF1	orf19.3753	<	Ca21ChrR_482897		orf19.3752	RAD51	|orf19.3752(RAD51)[484042]	<orf19.3752(RAD51)[485127]
ca_Rap1	Ca21Chr5_653862	aaaatgaaaatgaaataaacagaagtagaataagtaaattcaaaaaagaagaagtaataaaaaaaaattagttgaaggtgaaatgtctttctttttctattccaatctctttctccgtggtaattcaagatggggaaagaaggaaggaaatctgtcagtagatttatataaaattttttttttcccgtaattctcctcctcctcctcctctccaaaaaaactgcaggttggcgtcgtttctttttctgagtttgaatttgaatgtgtgtgtggatgcgttgggtgtgggtgtgggtgatgc	3.54056	|orf19.4318(MIG1)[651954]	<orf19.4318(MIG1)[653666]	MIG1	orf19.4318	<	Ca21Chr5_653862		orf19.4320		|orf19.4320[654518]	<orf19.4320[654898]
ca_Rap1	Ca21Chr2_623254	gaggtaagctattgctattttcagttattccaagcattgttctttactatatcacaacagaaatcgatacagtatttaatacttcttaataatacgattggtattgcaaaacagaataaaaatggaattggcacagttctattaatgttcatttgcaatgcagaactagaaatcatatactattctataatacaatttcaaataattctgaggagcaaatgtcattgattaagcagggtaacatcccaggaagtattataatcggcatccaaacatcaacacaaaaatgtcgtattagaga	3.40542	|orf19.5789(ADE8)[622277]	<orf19.5789(ADE8)[622945]	ADE8	orf19.5789	<	Ca21Chr2_623254	>	orf19.5788	EFT2	orf19.5788(EFT2)>[623651]	orf19.5788(EFT2)|[626379]
ca_Rap1	Ca21Chr5_682638	tagcaagaatatttctagacagataggatgttactcgtttatttgtgttttcagactagactcttgctatcctcttgcctggtggtctactgataacaaaaacttgttgtatagttcctagttatcaaatagtgaaccatctatacataaaatcctgtacctgactagacgcactcattagggctatagccctaatactgtatataatcacatccaaacatcaatagttaatgcgacctcgcactaaaaattttttttttcttctcactccctaactaagtggatcttctaatatgcataa	3.24164	|orf19.4335(TNA1)[679566]	<orf19.4335(TNA1)[681098]	TNA1	orf19.4335	<	Ca21Chr5_682638	>	orf19.4336	RPS5	orf19.4336(RPS5)>[683013]	orf19.4336(RPS5)|[683690]
ca_Rap1	Ca21Chr7_189488	taatctgttaatttaattgtcttgttacccaatttagacaaattaagtataaagtaagagaggaaaaaaagggaagaaaaataaaatttttttggttgttgttgttttttgagtttgaataaaagattggaaaaggaaaaaatcatcaacgcccctttcatttaccatttttggtagacagtgaacaaggagagaggagaggaggagtggaattgcaccttttttctattgatgtttggatgttgtcacgtgtacaaccatgattgttttaagtaatttttttgataagcaaattttaaaa	3.13257	|orf19.7025(MCM1)[188024]	<orf19.7025(MCM1)[188812]	MCM1	orf19.7025	<	Ca21Chr7_189488	>	orf19.7024		orf19.7024>[189688]	orf19.7024|[189996]
ca_Rap1	Ca21Chr2_453335	aacaagagaaagagaaaataaaaaaaggaatttacaaaatgttgataatgaaatgatacatcttgatatatatatatatatgtgtgtaagtgtgtgtgtgtgtataagtatgaatgattactatgattaaatttttcatatgattcaataaaaaatttgttggtgtgttacgagagaaatttgaggtgggcgagttggtggtgtcagaattaagtattgcggtatggatgtcatgtgcaacacccagaagtgatattcgagaaacacaaaacagaaagattatttgcatgtgattatttca	3.10169	|orf19.1543(OPI1)[451493]	<orf19.1543(OPI1)[452794]	OPI1	orf19.1543	<	Ca21Chr2_453335	>	orf19.1544		orf19.1544>[455601]	orf19.1544|[456398]
ca_Rap1	Ca21Chr3_1040910	tttctaataactgcttctcctagattaactgtcctaacttcttttgtggcgcatcaagacttggtactttgaaccaatcgacattacaaccacataagatcaagtgactagcaatatttcagtgtatttgtggcgaagaataagttacacaccaatatccaaatcttgaataaatcaatcttattcaagaaatttagattgactgtcaaaataaatctcagccaataagtgtcgcatccaaacacacatacaatcaccacttgttacactttttttttttagtaattgtgtgagaaattga	2.95762	|tK(CUU)2[1039082]	<tK(CUU)2[1039166]		CUU)2	<	Ca21Chr3_1040910	>	orf19.5953	SFP1	orf19.5953>[1041453]	orf19.5953|[1042790]
ca_Rap1	Ca21ChrR_361544	caaatgctaaagaaataaaaatagaaaaataaagatcgtgacaaaagttgaacagtgttttgtattatagttcgtaaaaaccctttttcactacattcaagttttcaagatgatcatcgacgatttgggatttaatttaaaaaaaattattattaactcaatttttgttaataatacccaaccgcccaaaatcactacacactattggtgtatggatgtacagattgtacaggtcatgtgacattaagttatctttttaaatttttgatgtgtcatgcacaatatacaggacataaataat	2.89414	|orf19.2545(DOT6)[359346]	<orf19.2545(DOT6)[361148]	DOT6	orf19.2545	<	Ca21ChrR_361544		orf19.2546	TRP2	|orf19.2546(TRP2)[361886]	<orf19.2546(TRP2)[363524]
ca_Rap1	Ca21Chr1_2515172	aaaaaaatttgactcgatgcgggccacagttaatgataggttttgttattgtttttgtttttttattttttttttgggtaactcaatattgcataaccgctgttaactaacaatgatggatatctgaacttcacctatggtactgtttttaggactcgtgggactcgttttaactattggtgtattgatgccttctcagatgatctaagatcacgtggagatattacacaaacaatatatttttcacatgaaatctcgttattttttgggtcagctctggcctaaacgagtaacagaggaa	2.81748	|orf19.657(SAM2)[2513652]	<orf19.657(SAM2)[2514809]	SAM2	orf19.657	<	Ca21Chr1_2515172		orf19.656	DPP1	|orf19.656(DPP1)[2517619]	<orf19.656(DPP1)[2518404]
ca_Rap1	Ca21Chr1_2848167	tccgacatttattgagggaacacagaaggaaaattacctagcttagtatgaacagttaatttcaagttatggttgtgaagcctttgtacaatccacaccaaaaccataacaaccacaaaaaattttctttgctttaactaggtaaaaaaaaaaaatctgttacttgaaatagaaccgtcccctattgtgttcattcccccccaccctttctctgtgaataccactattctatatttatcacaatattaaaaagtttataaaaatttgttgaaaccataatgtattgaagtttggatgtaat	2.78501	|orf19.4933(FAD3)[2843771]	<orf19.4933(FAD3)[2845072]	FAD3	orf19.4933	<	Ca21Chr1_2848167	>	orf19.4934	OP4	orf19.4934(OP4)>[2848740]	orf19.4934(OP4)|[2849951]
ca_Rap1	Ca21Chr2_1677507	tgatggatctggaagtaaagatgagatgataagaagagtcaggggtggctatagtcgtgtgtaattactcaatttgaggtgttttttttggttttcttagtcgtattaattttaactcacaatatcgcacgattagaaatttcattgagtgaattctttgttcttaatggctggttttgcccagggggtaagttgagtgtgtgtgtggaggtcgtttgagaatagagcgagaaatagagacatcaccatatgttctttgtcttctcctatcttcctctccaaaattagaaacttaccccaa	2.74258	|orf19.1353[1676639]	<orf19.1353[1677175]		orf19.1353	<	Ca21Chr2_1677507	>	orf19.1352		orf19.1352>[1678507]	orf19.1352|[1679061]
ca_Rap1	Ca21Chr3_1368406	gttatagttgaattgattttgactaaaatcttagtttatgttgattgtagctgttcttcgacattgaataaactcactatattactgtaggaaaatgaacgaatgaacgattgaatgaatgagaaccctctataataaattgattgttttgttgttgttctttttttttgctcgcgtgtacactactgatatgaggcatcaatacatcaatagaaacacggttcactaatataatttgtgtagaaatttcaacaaagagtgagagagtggcagaaagaaagaaaggaaaaaaaaaataatt	2.73567	orf19.7382(CAM1)>[1366749]	orf19.7382(CAM1)|[1368216]	CAM1	orf19.7382		Ca21Chr3_1368406	>	orf19.7383	MNN9	orf19.7383(MNN9)>[1368798]	orf19.7383(MNN9)|[1369904]
ca_Rap1	Ca21Chr5_134238	ctaagagttacaagtttcttgtaatgttcattaaagtggggatgagaagtcaaatacagattatgtggaggaagaagaaagtcaaaaaagatagaagagcacaaatatcaaaatttacttgccaatagtaatacaagtatcattctccaccaatcaaattgatctatttttttcttctggttgttgtagttattgtctccgtgaaaatccgggatccttacatcaatagtaaaatcaaagataatgtcttgataatatgacagacacaaaaaaaaagaatacttaattcttttcttgctaa	2.53376	orf19.931>[130828]	orf19.931|[132912]		orf19.931		Ca21Chr5_134238	>	orf19.930	PET9	orf19.930(PET9)>[134740]	orf19.930(PET9)|[135645]
ca_Rap1	Ca21ChrR_734249	gataaaaagttattactcaacttattaattatagctaatttttattggtttgtgtaattgtcacttcaaatatttttttggcaaaaagatattattggttttagccgttgattaaagatccctcaagctcatgcaagaaaaaaaaattttaaattaatctcgatgactcgtaatcattttttaatcaatttttttcttctaacaaatggctcattaactatgtgtgtttggatgcgaatactcaaatactcaattatcaatgagtctctcctccccccaacaatttttttttattggtctt	2.50393	orf19.2397.3>[731821]	orf19.2397.3|[732902]		orf19.2397.3		Ca21ChrR_734249	>	orf19.2397		orf19.2397>[734588]	orf19.2397|[736093]
ca_Rap1	Ca21ChrR_1042922	atttcaatagataagaacatcacaatagttatatctgtttagttcatgatgtaatttagtcatccaataaaaaaaaaattcttgcttcttgctttccttataaccgcgggattgagattcccatgataaaacacaaacacacaaacacaaaccgatcaattttactaatcacaaaaataaactccgaaattcaatttactattgaagtttggatgtttcttcccttcccccccatacataaaaagttaatcactcatcggtgacaactgtttgggttttgggttttgtgtcatattatagt	2.4948	orf19.6312(RPS3)>[1041032]	orf19.6312(RPS3)|[1041787]	RPS3	orf19.6312		Ca21ChrR_1042922	>	orf19.6311		orf19.6311>[1043348]	orf19.6311|[1043653]
ca_Rap1	Ca21Chr2_315709	atatatatatacacaattagtatatgcgtgtttaggtctaggtctgtttctataattaaagctgctcctcttttttctgtggaattctctctattaagttgagtcaatttgacacataaaattacacaaactggatttatacacacatacattcacgcacccacgcacccacgcacccaggcatccacagtggcaggaagagagaaaaaattttttcacctaaattttgttgcacgtttttttcacttcaatttcctttctcggttttgtttctccactttaatttactcctctctctctc	2.30844	|orf19.1486[314679]	<orf19.1486[315176]		orf19.1486	<	Ca21Chr2_315709		orf19.1488		|orf19.1488[322612]	<orf19.1488[323271]
ca_Rap1	Ca21Chr5_562604	gaacttgattaatattggaataccatgcccctagatagtcaagttgagttcataactcatatttcgaatctccattaatttattttcttgctctatattatctatcaatctgcttggtggatatgtggtttctagaacgtaatcagacattgttcctttccctgcatattatctttgacacccacacacacacacatcccttattgattctattgcatttgcagagggaaactactcagaatgtgtttatgatacgtgttattaatatgtgcatatcccatctattacatcctttagttaa	2.25415	|orf19.4263[559340]	<orf19.4263[560503]		orf19.4263	<	Ca21Chr5_562604	>	orf19.4264		orf19.4264>[562924]	orf19.4264|[563829]
ca_Rap1	Ca21Chr3_971300	ttttttgaaaacttttttttcggtacattttccacgtctcatagttgttaaaaatgtaaatccagagtggagcatatttccaccaggatcaaacttcaaaagtttagttattttgacagtattcctgacagataatttcttgtcaaaaaatagatcccctccgtttgacaaattaatcagtgggtaatctcggtatcattggtttgaaagtggtgtagatttccctaagtggtagtaaaaaaaaattaatattgatgttcggatgttaatttgcatcatttgagtctttagcacgcaatac	2.06716	|orf19.5917(STP3)[969068]	<orf19.5917(STP3)[970378]	STP3	orf19.5917	<	Ca21Chr3_971300	>	orf19.5917.3		orf19.5917.3>[973896]	orf19.5917.3|[975482]
ca_Rap1	Ca21ChrR_27493	tgatgatgacgcattagaatttaaatgatggacttgactaggctctaactcattgctatctagagtaggtaggtctctctgtttataaatagtcaagggctgctttaccgagatttttcgctgacggaacctggcacctgtaacatgctgttttgccttaccctggtttttcgctggtggtggtggtgctgctgccatatccagtcaatgtcgtcgaataaactattgatgtttggatgtcgctgtgttatgattttctctcttgctcttttgtccaatggcagagaaaaattttttctgt	1.97204	<orf19.7531[25163]	|orf19.7529[25279]		orf19.7529		Ca21ChrR_27493		orf19.7529		<orf19.7529[27540]	orf19.7527>[28507]
ca_Rap1	Ca21ChrR_1887912	agtaattttttgtatggtaaaaaatactagtaatttttttgcgtggattacataatatttttttgtgtgtgtagaaaaaacactaacattttttttgtatggtaattttttgtgtgcgtgtattacataacatttttttgtatgggaaaaaatgtatggtaattttttgtatgggaaaaatactagcatttttttgtatggcaattttttgtgtgcgtgtattacataacatttttttgtatgggaaaaaatgtatggtaatttttttgtgtgtgcactacatagtaattttttgtatggg	1.91284	|tG(GCC)6[1882751]	<tG(GCC)6[1882821]		GCC)6	<	Ca21ChrR_1887912	>	RDN5	RDN5	RDN5(RDN5)>[1889117]	RDN5(RDN5)|[1889237]
ca_Rap1	Ca21Chr6_330525	acaatcaatatctaagattcaattcacaaaaccaatttctggtcacaattcaaatcaaactttcttacccattgattttgattctttgattggcggcggcggcggtggcggtggggacccgggaatgcaccaattagaggtagtgtataactcatcaaaaatcaaataaatattaaagggcggcaatttaatgtcgggtaaaagccgtgtttttagatggacatccataccgcaatagattacctcaatgcttattggacaggagaagaaggaaaaaaaaaaagaataatttctagtgcgg	1.88069	orf19.3428|[330009]	orf19.3427>[330193]		orf19.3427		Ca21Chr6_330525		orf19.3427		orf19.3427|[330543]	orf19.3426(ANB1)>[331264]
ca_Rap1	Ca21Chr7_463155	aacactaggcccatgcaattcacaaaagtgagccaagcaaaccatataatttgtcattggtggttactgagaagatcagttcagattgtgattaatgtttttgctgttaaactatttttttccaaattatttgggcttcattattaccttgcaagtgtaaaaaatttttggagatctggggcaaaagagagaaaaacaaggatcgcgaagcgaaggtacaaatttacaacaacacctcaacagtaactactagaacaagctaaaatccaaaaactttccataatgatctaattgttctgta	1.87591	|orf19.6508[462249]	<orf19.6508[463049]		orf19.6508	<	Ca21Chr7_463155	>	orf19.6507		orf19.6507>[463560]	orf19.6507|[464784]
ca_Rap1	Ca21Chr3_290693	taagccaatcaaatccttcttcttgtccacccatatcacgttgggcaataaatccaataacaaattccttatcggatttagcaatttcaacagttttttgagaatattctccatatgctaatgatcccactgatgataattcagctaacatcaataaccctcttggctcttggttggtggtggtttctttagctccctgttttaatccttcaactactccattcccagtgacaccatgagcattagtaatatctgcccaactactaattttataaactccaccaatatattgtttcttcac	1.86834	orf19.1717|[290182]	|orf19.1716(URA3)[290337]	URA3	orf19.1716		Ca21Chr3_290693		orf19.1716	URA3	<orf19.1716(URA3)[291149]	|orf19.1715(IRO1)[291585]
ca_Rap1	Ca21Chr3_1157555	ttataaagtttatctaacaagaaacatcttcaagatcctcactcaagaaaatttcaaaaaattgccgtactaaatatccagatatggcaattcttaccgctaaaaaaaagaaataaacatcaacaaccattggtttttgaattattttctgtattttcactgaaattttcaatattgctaggtttgtaacactgatggtttagaaaatgtgtgtgtgtggatgtagtccagccggatattccttctatttcctcctcctctcacctattgttctttatgtttaagtaaaagtaccaccaac	1.84198	|orf19.6003[1154543]	<orf19.6003[1156330]		orf19.6003	<	Ca21Chr3_1157555		orf19.6005	HGT5	|orf19.6005(HGT5)[1158598]	<orf19.6005(HGT5)[1160832]
ca_Rap1	Ca21ChrR_843344	taatttttactttttttatgttcaaccttgcacgacaatacttttcgtgactattttgaattaatcgagggatacaacaataatgataatgagtgctttatatatgtatatggctattgttgcctttgtatacttgagttttctatatttagattgacgtgtaaacccccaatggacaaccagccaaacgaaatcctcagagttattttctacttattttttgtacatccacacacacacacacacttcaagaacaattcaattttgttttttttttatgccgcaaaaaaaaacactcact	1.83594	|orf19.4376[841239]	<orf19.4376[841976]		orf19.4376	<	Ca21ChrR_843344		orf19.4377	KRE1	|orf19.4377(KRE1)[844014]	<orf19.4377(KRE1)[844406]
ca_Rap1	Ca21Chr1_3011219	tgttgttgttgtgggtgtgtgctatttatattatatagtttactcataataccataaaatattcggtttgattaggttattttaataagctaatttgtttctaatcgtgtaatttatgctgtgtatattaagtagtgtgtgcactgcccaaaaatgtttgttgtttatagtcggttaaagagaaaaaagaaaaaaagatccatacacacacgttaattagttgttcaacgtaatacactcatattttgttcttatttgctttcggtcgctgttctcaccaagatttattgccaacgaaaca	1.83538	|orf19.5006.1[3009640]	<orf19.5006.1[3010047]		orf19.5006.1	<	Ca21Chr1_3011219	>	orf19.5007	ACT1	orf19.5007(ACT1)>[3011501]	orf19.5007(ACT1)|[3013289]
ca_Rap1	Ca21Chr2_940668	cagacaaaaaatttaaaaatcatccaattatacactacctccctcccctttcccctattattactattacgctatacatcatctgttgattgaacattttttttttctcaaagagagagagagagttgcacattatcctactccttgacatttatatacacgacttaaccttattttgggtttccatttttttttacagccacaaacatccaaacatcaatacttaaaaatatttctgaaaaatgtcaagattagatcgattagtagtattattggagacaggatcaacaccattcattag	1.80671	orf19.4503>[938812]	orf19.4503|[939489]		orf19.4503		Ca21Chr2_940668	>	orf19.4502		orf19.4502>[940760]	orf19.4502|[946507]
ca_Rap1	Ca21ChrR_1888504	atacatagtaattttttgtatggtaaaaaatacatagtaaaaaatgtatggtaattttttgtatgggtgcactacatagtaattttttgtatgggaaaaaatgctagtaatttttttgtatggcaattttttgtgtgcgtgtaatacatagtaattttttgtatggtaaaaaatactagtaatttttttgtgtgtgtagaaaaaacactaacatttttttgtatggtaattttttgtgtgtgagaatactagtaattttttgtatgtgtgcactacataataattttttgtatgggaaaaa	1.66419	|tG(GCC)6[1882751]	<tG(GCC)6[1882821]		GCC)6	<	Ca21ChrR_1888504	>	RDN5	RDN5	RDN5(RDN5)>[1889117]	RDN5(RDN5)|[1889237]
ca_Rap1	Ca21ChrR_1312497	cttgctctctattcgaggcaaaacaaggctaaattgcagaacaacatattcaaaaccttttctaacgacaactttagccgaaatgtaagacaatttttctctaaggcagagccgcccacttcttaccgcctcattaccagacccaaacacacatacataaatggtaaatgcaaagctaaaataaacttttataaccattgcattgtttattcatgaatttttatcccctccttattatggcaaagaattattgagccatcacatgaggacagacccatgcattttttttaaaaatcatccc	1.52404	orf19.3867(RPL7)>[1308732]	orf19.3867(RPL7)|[1309619]	RPL7	orf19.3867		Ca21ChrR_1312497		orf19.3868		|orf19.3868[1315892]	<orf19.3868[1316245]
ca_Rap1	Ca21Chr3_1229225	gaataagcgtatatatagagaaatagattcatttcctagaagtattaatatattcagatatatgtataatatcgtttagtcaagaatcagttgttaaatattccaatagatactggatagtaattagtagatgaagaatgtcgtgtagaaaatgtctaaactatgtgtgtgtgtgtggaggggaggaggggtgactcaaaatattgagagtcaagcgaaacgacatttttcatttttctcattctgtcattaaaatttcatccatcagtctccctcctcccttcatcatcatcaatcaaac	1.30627	orf19.6984>[1226782]	orf19.6984|[1229070]		orf19.6984		Ca21Chr3_1229225	>	orf19.6985	TEA1	orf19.6985(TEA1)>[1229466]	orf19.6985(TEA1)|[1232168]
ca_Rap1	Ca21Chr4_172498	aatttaaactcttgaatgatttatacttttcatgttgtaatcgagaaaattttaaacaaaaagggtgctggatcgtaataaaagttaaaacctcgaaacaaggctgatcatttctttattctataatgattaccaattattgatatattttgagccgccaggcaccaggcggtgggtgcgtgagtgggtgtgtgggtgcatgtttcggaaaaactaggagatccacaaaatcatctcaaatatcacaaaataaaaattttgacaccaccaccatcaacaatcaaatcagttaaaagttaag	1.19585	|orf19.4699[169446]	<orf19.4699[171503]		orf19.4699	<	Ca21Chr4_172498	>	orf19.4698		orf19.4698>[174441]	orf19.4698|[175706]
ca_Rap1	Ca21Chr5_133510	ataaattttcccatttcatatttgtagatatcagttgcaaggtatgaacatctactaaccggaccctaacacaaaatccatttattgaccaaccaaacacactcaaattggttgggtataatttttcttgtctgtttttcttgaagttttggtttgataaatcaaatgtaacttcaatgactctgctacatcagctacagttcgtttgctttgtagtacaacgatgaccatcactgtattgataagaataaatcgtgacctagccagtaggatatgtatataaattaataattgttataaa	1.16282	orf19.931>[130828]	orf19.931|[132912]		orf19.931		Ca21Chr5_133510	>	orf19.930	PET9	orf19.930(PET9)>[134740]	orf19.930(PET9)|[135645]
ca_Rap1	Ca21Chr5_78632	gcagcaattgaatgtaaaccctgacttgagggtaatcttgattgcttatggtatacgattttatgcttttttagctactcgtagagttacaattgagctccacaccattatgttgcaaataaacctctatcacatataggacacttcttcaactaaatgaaaagaaaaataagagcaaagtagatctctcttttttttggtgtgggtgttgctgcgattttgacctcaaatcatatctaatcacgtgtaatgacaaattgcaacaaaattacttgctaattggtacagtcaaaaatttttc	1.10713	|orf19.947(MRP17)[77777]	<orf19.947(MRP17)[78136]	MRP17	orf19.947	<	Ca21Chr5_78632	>	orf19.946	MET14	orf19.946(MET14)>[78890]	orf19.946(MET14)|[79492]
ca_Rap1	Ca21Chr7_949325	gttgcttgattgctggcacgaaagataatgttatggcaaacctggaaggagctattcgtagttgaagatggtgaaataattgctctagttgatgaagactctgaccctgttgttaggagacaattggatgatctgctgctccgtcaaattgaacagaactatcacgggattccaatgactacttgttcacaaacaacgtcaatgtgttggatacatctgtggtggaaagtaaactgtttttgaaagtttttattgtttgtatacacggaatattcgtgagaattagtcctagtacacgata	1.09926	|orf19.7127(TLO16)[942871]	<orf19.7127(TLO16)[943398]	TLO16	orf19.7127	<	Ca21Chr7_949325 X		X		X
ca_Hmo1	Ca21Chr2_2139560	agtgtgaaacacatcggcattatattgaattgaaattaccaatcccgcgattgtcattggctgaaaaattattttgaaagcaatcaatttaatccatcatctctataacatatcctaatgaagataaagtacaacattgtgaataaatcttgactgttagtgataataatacttcttgaactgaatttgatttctcttgctgtttatgttttactccaaaatttaggtttatcctgttgtttatgcttttatgtgattggcgaatttaacgaagatcttttttttgttgttgtttttcgcg	4.12216	|orf19.1742(HEM3)[2137432]	<orf19.1742(HEM3)[2138454]	HEM3	orf19.1742	<	Ca21Chr2_2139560		X		X	X
ca_Hmo1	Ca21Chr2_1723968	atgtttctgaatatattggataatagtcgttgattaagactgggttgaaaaatatgaaaaaaagaaagttatactgaaagttgattaaattctattaatgtctattaatgtgaagttgacgacgatgaagatcaatgtctctatatatgtatatatatatttagggtctatgtttaaccaccccctccctttcaacttatcttatcacaagattatttaactttaagaaactattttcccctttgatatgtggtgggagaaaagtaaacttaaacgtttggccctcctcgtcgcgttgcgt	4.00361	orf19.3627>[1722695]	orf19.3627|[1723414]		orf19.3627		Ca21Chr2_1723968		orf19.3626		|orf19.3626[1724405]	<orf19.3626[1726519]
ca_Hmo1	Ca21Chr2_236718	gagagagagtgtgtgtgaatagaagaaatcaagctttttagtagtaaaagttattatggtgattaacaaataacaatttgatacctcacgcagtttattcttttgttccattgtttcactgttaaagagaatctcattcttctctttctctttctctttctctctctctccctctatttaatttagaaactttcttttgtaatttgttctctcgttagaaaaaatgggtgcatggggcgcgttctccgataaaaaggggggtgtatgcttagtacggagcttagtgcaaagtgtgtggcgg	3.96934	|orf19.1989(DCW1)[235039]	<orf19.1989(DCW1)[236397]	DCW1	orf19.1989	<	Ca21Chr2_236718		orf19.1441		|orf19.1441[237249]	<orf19.1441[239105]
ca_Hmo1	Ca21Chr2_340950	tacttcttcaaccataagtttaagtgttgggttttgttttagtatttgattaactaatcactataaatagaataggggtaggttctgtattgttttttttttttttatttgtgttgttgtgccgttcaactctgtagacaagctaaaagaaatacggcgagagggctgctacgggatggcgctatatttgtaccaccgcctcccttattaccaccaagaggttagatttttttcgctcgtggtcgaggcagcccctcaaaaaaaaaataatgaaagccaaaaataaaaaaaaatttcaagg	3.86345	|orf19.1493(RAD7)[338602]	<orf19.1493(RAD7)[340560]	RAD7	orf19.1493	<	Ca21Chr2_340950	>	orf19.1494	RAD23	orf19.1494(RAD23)>[341243]	orf19.1494(RAD23)|[342681]
ca_Hmo1	Ca21Chr2_1770666	tgtagtaagttgtaataaaatatgaaaaagtaatgaatcaaaagatactctttgggttgatggatattgtaatgtgatgattaattaattaataaggtttctttttctctttcctgtatacagaggtcatttgttttttcttgttttgactccccgacttatttcctaccagctgattctcttttccgtaccgttcctcgttctacatttatcggggggagggagggggtgcccagtgacggaaagacggatttttgagtaaattaaaacaccgcttcacttactcacacaaccaaaactc	3.66479	|orf19.3606[1769839]	<orf19.3606[1770360]		orf19.3606	<	Ca21Chr2_1770666	>	orf19.3605		orf19.3605>[1771101]	orf19.3605|[1771826]
ca_Hmo1	Ca21ChrR_1831998	gttctattgatgtatgttctttctcattatctcttcctctttaattattcaacatttcattatcaatcatatccattatcgtattcaataacatactaatttaacgttagtttgtggtgttacagagtaagttcaactatgaaatttttcaaggaaaattttttttttttgttctcgtttctttcgttttccatggaaatgagttttgtctgtgagtaagctgggtgatttggttctcaccatatcttagttgttgggacgaaaaatagagccagtgcacacccccaaatgcgcgctgcaa	3.65557	|orf19.6415.1[1831225]	<orf19.6415.1[1831395]		orf19.6415.1	<	Ca21ChrR_1831998	>	orf19.6417		orf19.6417>[1832500]	orf19.6417|[1835028]
ca_Hmo1	Ca21Chr4_798135	gagaaaggaagaggaggaccagaatgtgtgtgaagtgtgaagagaaaaaaattttattgtcgcactttcttctattcctcgcgtcttgtcgtctaacgatgtttagaaaacttcgccctacagcaccactacaaacaacattctcgacagaaaaagaaacccacttcctaccgtggcggtggggaggaagaaattaacacttttctcctcccaccatgctataaaaatgctgctcttaaaataatacccacatacacgagaacaattatcatacccaagtggtgtctattgttcaattcta	3.57808	|orf19.1303[796695]	<orf19.1303[797879]		orf19.1303	<	Ca21Chr4_798135	>	orf19.1302		orf19.1302>[798835]	orf19.1302|[799485]
ca_Hmo1	Ca21Chr2_1814585	cttgaatatcagataatgttaatattctcaatccgttaattgattgaagcattgtcccagggtaatgttttggttttgtaaatgtttgttgttttattaaaatgattgtactccgtaattcgtcttttaaatattttctcacgttaattattttagtcgttgtattatcatcattattactattcttgtaattacgctgattattttttttttttcgtttgggaatgttaaacggtcaagatggcggtagtgaatgggataggcttcgtggcgtgcacaggagaaaaaaccaaaagtgtgg	3.54445	|orf19.216[1812960]	<orf19.216[1814486]		orf19.216	<	Ca21Chr2_1814585	>	orf19.215		orf19.215>[1816126]	orf19.215|[1817874]
ca_Hmo1	Ca21Chr2_1892909	tggatgaaaatgagtcttcttttaagtttgatgaaggtgggtaaaaggtagtatgagttttgaagtgttgtatatgatgaaattcgatttttattattggaagttgtgatatataatcttttgatgatgatttgtattttgtttttcgttgagtttttttttctttcttcctgagagattttcttctttctttctccttttgctttcgcttttctttttccggtttcgttgttcttttttttttgtcttgattgtgaatgtttctgttgtggttggtggtggtcgctgttggtttgtagtg	3.54015	<orf19.4084(KIS1)[1892343]	|orf19.4085[1892620]		orf19.4085		Ca21Chr2_1892909		orf19.4085		<orf19.4085[1893261]	orf19.4086>[1893505]
ca_Hmo1	Ca21ChrR_1888481	gtatggtaattttttgtgtgagaatacatagtaattttttgtatggtaaaaaatacatagtaaaaaatgtatggtaattttttgtatgggtgcactacatagtaattttttgtatgggaaaaaatgctagtaatttttttgtatggcaattttttgtgtgcgtgtaatacatagtaattttttgtatggtaaaaaatactagtaatttttttgtgtgtgtagaaaaaacactaacatttttttgtatggtaattttttgtgtgtgagaatactagtaattttttgtatgtgtgcactacat	3.53606	|tG(GCC)6[1882751]	<tG(GCC)6[1882821]		GCC)6	<	Ca21ChrR_1888481	>	RDN5	RDN5	RDN5(RDN5)>[1889117]	RDN5(RDN5)|[1889237]
ca_Hmo1	Ca21ChrR_1887450	tgcactacatagtaattttttgtatgggaaaaaatgctagtaatttttttgtatggtaattttttgtgcgtgcactacatagtaatttttttgtatgggagaaaatactagaaaattttttgtatggtgtattatgtaatatttttttgtgtgtgagaatacatagtaaattttttgtatgtgtgcactacatagtaattttttgtatgggaaaaaatgtatggcaattttttgtatggtaaaaaatactagtaatttttttgcgtggattacataatatttttttgtgtgtgtagaaaaa	3.53231	|tG(GCC)6[1882751]	<tG(GCC)6[1882821]		GCC)6	<	Ca21ChrR_1887450	>	RDN5	RDN5	RDN5(RDN5)>[1889117]	RDN5(RDN5)|[1889237]
ca_Hmo1	Ca21Chr1_2155444	gaagtgtataaatatgagtgaatatatatcgttaaaaaaaaaagcaaagaaaaaaaaaagaaataaaaggagaagaagatgtaagaatcttttttctcttctcgcacactaaaattaattaagtgtttattattgtttattgtttataattaatttgtcgctgttttttctcgtcgtcatagtcgccatcgtcttttttgcttggtttttgctaccacttgctaccaccaactgccaccaactgctactaactgccaccagctgcttccaacgccactaccacaattgctgccacttggtt	3.51656	|orf19.4849[2154122]	<orf19.4849[2155105]		orf19.4849	<	Ca21Chr1_2155444		orf19.4850		|orf19.4850[2156122]	<orf19.4850[2157972]
ca_Hmo1	Ca21Chr3_1552043	acataccattggaattttgaatatacaattgtctatatataagtttgtatgtgtgtgtgtctgtctgtctgtgtgtatcagtttgttttgggaatgtagaattttatttctcaaacaaattttggcagtaaggcaatcttcaattttgatgtatattcgaaaaggttaaaatttttttagtcgtgggaaaaaggaaaaattaagtgtgtgttgtgtgggtgggttccagcactagatttttttgggtacgtcgggcgaccacaatttgtcgcaaacaaaatctaggcccatttttttggcc	3.5081	|orf19.6822[1550825]	<orf19.6822[1551901]		orf19.6822	<	Ca21Chr3_1552043	>	orf19.6821		orf19.6821>[1552336]	orf19.6821|[1554759]
ca_Hmo1	Ca21Chr3_919309	gctctagtacttttggtgttactaatgtcgcaagacgtttggtgtgtgtgtgtgtggtgtgtctgggctattcctttttttttttttcttagtaagttatatgtacaggaaaataacaatttctgccaaaagggagattatggcggcggccttctttcgaccgccaccgctatcaccaccacgcaccacgtacgactatcgtatacatatcacaaaaccgttttatttgatttgtctatttttaaactcgtcaaaccgttcaaatcctttaaatgtggattttcctgttttctatttcatt	3.41773	|orf19.5890[915711]	<orf19.5890[919046]		orf19.5890	<	Ca21Chr3_919309	>	orf19.5892		orf19.5892>[919720]	orf19.5892|[922404]
ca_Hmo1	Ca21Chr1_2242912	ataaagtaaacaaggttaaatgaaggcaaaatagtcgaatgattgggaaaagaagtttagaaaattctttaattaaaagttaattttctttttcgttgttatatgtgttatgtttattatgtgttttgtattttttggaagttaaatttcctttttatttaattcgtgtatcctgttgatcttttctttttcttcttttcttcttcccgtgttgtcgataagtggtggtgctgagttggtggtgggcgatagttaatagtgtaatgtggtggtggaaagtggcgcgtcaaaaaggaggggc	3.38001	|orf19.4887(ECM21)[2240245]	<orf19.4887(ECM21)[2242434]	ECM21	orf19.4887	<	Ca21Chr1_2242912	>	orf19.4888		orf19.4888>[2245467]	orf19.4888|[2246300]
ca_Hmo1	Ca21Chr5_780409	gaagatttaaagtttcttgaaaaaaataaatgaaagaagaagagtttgagttatggttttataaaaagaaaaaatgaagaaagaacgaactgatgaattatttgcaatgagatcttcgacagaaaggctcaagattttatttttttttcttttggtattgacttcatctggttcatgctatcgccccccccctttttttttctgatttcgtggtagtcgtggtacaaaagataacttccaccgccaaagcctaacaccaacacgataaggagtggggtcgcaaaaatgaaccactaattaa	3.36267	|orf19.6654[778752]	<orf19.6654[780248]		orf19.6654	<	Ca21Chr5_780409		orf19.6656	DUR3	|orf19.6656(DUR3)[780698]	<orf19.6656(DUR3)[782263]
ca_Hmo1	Ca21Chr7_567785	ttcagttcagttgagtcaaactttcaactttcaaattaaactatacacacaatttttgattttgaaaggagagagagatcaaccaccaccatcaccgccaatggagttttcagttagtgcgaacttttgtaccagtgtggtaagagagctaacacgattggaatgattactttgcaccaatgtctggccatatctagtaccactgctaccaactgctactaccaacctaacctctcccgactacacgacactacactactcacacgacacgacacgacacgacaaattttgtttaacttct	3.33888	|orf19.3698[566585]	<orf19.3698[567265]		orf19.3698	<	Ca21Chr7_567785	>	orf19.3697		orf19.3697>[568057]	orf19.3697|[571038]
ca_Hmo1	Ca21Chr1_445632	tgataaattactacaaagagggtaataaaagcacatattttagtatccgttatgtatagtagtttatgcaaattgtgctaaaagaaaagaagttcagtcagatgatgtttggttttggtggtgtgcgagtcagtggcggtgtgtgcttttccttttttttttctttctttctttgcattttgtaacctatgcggcgtgaagtgcatccgtgtggtcccggtggttgttccagaggacatagacttccggccccactagcaccagaaaaactccacctccatacgacttgcttggcgcgaca	3.31914	|orf19.3669(SHA3)[442471]	<orf19.3669(SHA3)[444258]	SHA3	orf19.3669	<	Ca21Chr1_445632		orf19.3670	GAL1	|orf19.3670(GAL1)[449276]	<orf19.3670(GAL1)[450823]
ca_Hmo1	Ca21Chr3_784474	gaaaagaagatcaaattatgaattattcgccacgatatgaaaataataagatgttataaagctacgaatgaaaaaaaagagtgttcttttcaaattaaaacaataaaattgacttctaatggatactatatgtttttgtaaatggccatttctgtgttgtatgaaataacattggtgttattattatacttgttgtgcgagctccgcactcttgtctctgccaactcgtcccacttcctcttctccgcccaccctgtggtccctcctgcggcccccttccaaaaaaaatataacatgaagt	3.31863	orf19.6948(CCC1)>[782745]	orf19.6948(CCC1)|[783683]	CCC1	orf19.6948		Ca21Chr3_784474	>	orf19.6947		orf19.6947>[784814]	orf19.6947|[785640]
ca_Hmo1	Ca21Chr2_962231	tcgttctcacccaaactcaaactcaaaggggagagaagaaattgttgttgtgtacttaagtaatgattgtatagtaaatgcgaactgtgaattgcgaattgcgaactgcgaactgggaggggggggggagggggcaagtctaaacaaaattggtatgagtgcgaccatatttccagtccaggccttgaaaaatcgtgtacaataggtccatatcctcagttcattgcgcgacaaaattggagccaacgccgcgatgtcactagaaaaaaaaaactgttatatatagcttgtattgcgagac	3.31347	|orf19.4490(RPL17B)[961423]	<orf19.4490(RPL17B)[961980]	RPL17B	orf19.4490	<	Ca21Chr2_962231	>	orf19.4488		orf19.4488>[965485]	orf19.4488|[968400]
ca_Hmo1	Ca21Chr4_478381	taattatagtcaggtcaagtcaggccatcaaatgacaagtaacagctgtagtgtattgacaaataggttaatccgccattgttctgtcacctcatggtgtctgagaccaagaaaatagagataagattataatgatgttgtagtagtatagacttcttggaaagtggcaaaagattggtgaccatgtcgacgccctgacttgagggggggggcgacaacggtggcaaagaaagaaagaaatggtggtggagacggtagtggtggcaatttctacggcagtggcggagtaaaagcctcccac	3.29875	|orf19.2767(PGA59)[471120]	<orf19.2767(PGA59)[471461]	PGA59	orf19.2767	<	Ca21Chr4_478381	>	orf19.2766		orf19.2766>[479518]	orf19.2766|[479826]
ca_Hmo1	Ca21Chr6_449207	taactgacgtaggaaaagtttggatgaaaaaccgttcggtagtattctagttattgaagatcttataggaatcattaataagttggatgtatgtggttgtgtttgtatgggataagatgacttggaagagaagtttgtatggaagcctttctttttgttcttttttggtgcaatgcgtcgggatgaagagaaaaaaagtatcgccccatctgggacgaagcaattgaacgtgctagatcaccatccggggcacacgacattaataagaaaacagccgactggaaccacaaaagaaaaagaa	3.26074	|orf19.3455[447770]	<orf19.3455[449131]		orf19.3455	<	Ca21Chr6_449207	>	orf19.3456		orf19.3456>[449600]	orf19.3456|[451270]
ca_Hmo1	Ca21ChrR_1272033	tattgaataatcaactcctgtataaataacatatgttaaaggagaaactatcaaaattgttctattggatgttgatagtgtgattatttgcaccccctgtttgattgtcaattgcttgcggcattctgtgttttttttttttcgtatccttcctccattattggtctcattttaattcgtagtttcgcacaagtcgtggtaattgttgttggcgcttcgcatgaccactaccaaccgctaccgccaccgttatccactagggccagcaacaaaaaaagaaaaaagaaatgataaatgcaca	3.25734	X	X			X	Ca21ChrR_1272033	>	orf19.451	SOK1	orf19.451(SOK1)>[1274207]	orf19.451(SOK1)|[1276684]
ca_Hmo1	Ca21Chr1_2574026	gatagacgtgtgttataataattcaaccttgtagtcaattgagcggaagaaagtcgagcagattatgaatgacccaaactctttataggttttacaaaacaatataggcacctggtagaattaccttttgagttaaactattataaatctaaattccgccatggaattctgtaaccgtttggaaacagaatgaagtcgcgctggtaacaacaggacagcgccaagaacggttttgttgtcgttcgcattttcccgccaagtcgtgcgagtgtattgtgttttgtcgttttactttgttccc	3.2461	orf19.1143>[2572673]	orf19.1143|[2573857]		orf19.1143		Ca21Chr1_2574026	>	orf19.1142		orf19.1142>[2574857]	orf19.1142|[2576776]
ca_Hmo1	Ca21Chr7_264747	tatctccaaacatgaatagttcttttattttgaataacaaatgaatgaatgaaccaccaagaaatgcctagggcaatttaaaaatcattaacagagacaagacgcgttgaattgaattgacaaagtactgcatataggaagagagagagtttaaaatctgtaataaatcacacgacttgaaactggctgaaacttccgcggcaaaggttcgttcgttaggtcgtcgtgaggtagcgggaaaaagatgataaggggtttgttggttgccagtggggctaataagtcgtcgaacacaaaatct	3.24263	|orf19.6910[263899]	<orf19.6910[264609]		orf19.6910	<	Ca21Chr7_264747		orf19.6911		|orf19.6911[264747]	<orf19.6911[265076]
ca_Hmo1	Ca21Chr4_262637	actaccatggtaacggaaatcaaaagtaaatctacatatgtatatcaagaactacaacacaacacaacaactaaatactcatcaaattgtagttgtagtgattcaatttacgaaagagaatagtgaatgatccatactttgtaaaaaccaacaaaatgaaattttttggggcaacaaaaaaaaaaaatagaagatcaggctaaaattggaaggggaggggggatgagcagcatgaatgacgtatcgcaagaagatagatttcttccctccgcctccccccaccttggacttagtcagctat	3.24156	orf19.4658>[258967]	orf19.4658|[261357]		orf19.4658		Ca21Chr4_262637	>	orf19.4657		orf19.4657>[263907]	orf19.4657|[265409]
ca_Hmo1	Ca21Chr4_468704	tttattgttgagtttgtgaagaattagtggttgaattattgtaaaatgtttatattgtaggagtttagattttgttgaaattagtagattgggccaaatgcgtggtgcaccgtggaagttttggtgcgcagttatattgatatcgacgcattaggtccattaatttactacgaattttataaaattgaaaattagaaatcatcatcattttttctcatgcgtacctgaaaaaaaaaagaagtcaacactttcaaaccatgataagaataaatgtatgtttctgcagaaatttactctgaaa	3.22828	orf19.2768(AMS1)>[464965]	orf19.2768(AMS1)|[468432]	AMS1	orf19.2768		Ca21Chr4_468704		orf19.2767	PGA59	|orf19.2767(PGA59)[471120]	<orf19.2767(PGA59)[471461]
ca_Hmo1	Ca21Chr1_37359	gaagtggtaacatgtcagcttattattcgggatacaaaaaagccttgttgaaggaaaaaaaatatttccttggcttaaacatcgctggcgttgtagtatagtacctgccttgtaccaaaccgtacgtcgtgtggtagtactattcgctctacagacgagcaaacccgcaaaacaataaaataaataccacgacaataggagagaacaatttctggcttaacacgacacgaaattttttttcttaattgttttgctttaaatttagccgacaaacgaagaaaaaaaccaatttgggttaaaa	3.21829	|orf19.6082[34525]	<orf19.6082[35679]		orf19.6082	<	Ca21Chr1_37359	>	orf19.6081	PHR2	orf19.6081(PHR2)>[37852]	orf19.6081(PHR2)|[39486]
ca_Hmo1	Ca21Chr2_1718818	gtaagaaaatagtaaaatagtaaaatactacaactgtcttgaaagatgagtttttcagtttaatcggtttttttttttttctattttaggtcatgcgaccaagagatgaactaagccttccgacaccggagtaaaagtgatcaacttagcggcataatctcggctaccaccacgatatgtttgtgccagcccacggccacaacggtccgaagaaaaaaaaaagaagcagaaacagaattctagattcaatagtttgacagatgcaattagattggtatatagaaaagattggcaatacaaa	3.19478	orf19.3629(DSE1)>[1716131]	orf19.3629(DSE1)|[1718305]	DSE1	orf19.3629		Ca21Chr2_1718818	>	orf19.3628	RSP5	orf19.3628(RSP5)>[1719496]	orf19.3628(RSP5)|[1721994]
ca_Hmo1	Ca21Chr1_1036424	taataattatttggcaataatttttgattaaaaagttcatgcaccatatataacttcttcaagtaaaaagactatttcttagaagtatatataatacttggaaaaaagaaaaaaactacatctaagctaatcataataaccacatttgaaaaataaagggacttgctatttgtataacttgtcacccatcatttaaatattttgcatcaactctgaaaaagtttataaccggaaaccaaaaaaaaaagacaggatgctaccacctgatcccgggcgagatgactaaatctgggtccagaaa	3.19353	|orf19.50[1033927]	<orf19.50[1035909]		orf19.50	<	Ca21Chr1_1036424	>	orf19.51		orf19.51>[1036884]	orf19.51|[1040975]
ca_Hmo1	Ca21Chr1_819696	attgcataagtaaacttttgccttatttcttatggagaccaatgatatgaagtatatgtatatgtatgcctctattcaaccgtatctgtataagattaattgtattacttagatgatgttcaataatcaatattacgaagagatgagatgacctaaataagaaaaagtttctggccaagcaatcatattttccggaatttttggtagcggataagtttataacccgtgccaactccggtgtttttgtcgccatcacgaccaaagccaccacactactagtagaaataatagtcgtagtagt	3.18664	|orf19.4459[813952]	<orf19.4459[815643]		orf19.4459	<	Ca21Chr1_819696		orf19.4461		|orf19.4461[820983]	<orf19.4461[821345]
ca_Hmo1	Ca21Chr5_84183	aagaagattccctaaacttgtaatacgactaataatattattattatttaatatatacaccaagaaagaaagaaagaaaatggttatggaatttttttcagcaattttttttttgtgccttgattttgaagattacctgatttggtgatgctgatgaagaaaaagttttgttactaatctgattcgcgcgcatcgcatacacgcatgtacgcatgcgcttccgtccttccaccgccacgctcgccaccttcgccccatcgtcttgtttgagattgttcttttaacttttgttctacactac	3.14599	|orf19.943(FET33)[82117]	<orf19.943(FET33)[83979]	FET33	orf19.943	<	Ca21Chr5_84183		orf19.942	KRE62	|orf19.942(KRE62)[84206]	<orf19.942(KRE62)[86237]
ca_Hmo1	Ca21Chr4_477757	gaatgttcttttttctaagccaataaactaaggaatgagtgaataaatgaatgaattaacgaacaagtcaaatcagttgattctattcattttcttgttgttctcttggctcttcggggtttgaattcttggtggtacgatctacccgaataaaccgaatgtttctaccccatttcacgttgtattgattgggccgaagccacccgactttagctggctgacttgccgcggcccagcacggcacaacaagcacacccagccactatgataaagaaaaaataagcacacccagcccgaattt	3.14216	|orf19.2767(PGA59)[471120]	<orf19.2767(PGA59)[471461]	PGA59	orf19.2767	<	Ca21Chr4_477757	>	orf19.2766		orf19.2766>[479518]	orf19.2766|[479826]
ca_Hmo1	Ca21Chr1_519439	tttgagtggattaaaatttcaaagtcaccccaaataaaaataacgaggagaaacaaagagtgaaagagtgaaagagagaatttgtgccaaaacaaaaagtaggaataataaagtaaagaactcattaactctttatttttttttctcgcccactttttgacaacttagtggtggtagtggtggcggtaacaatagcaacaatagcaataaagcatggcatggcttaattctcatcgcacaaacaattttcaagccgtgcccgtcgccaccgccaccgccgccactatgaattttgcctaat	3.141	|orf19.2933[518225]	<orf19.2933[519226]		orf19.2933	<	Ca21Chr1_519439		orf19.2934		|orf19.2934[520113]	<orf19.2934[520643]
ca_Hmo1	Ca21Chr4_806729	ggttgtggtaccaatagtaattctaaaaacaccaatgtcttgcttgtcgatcgatacaagtagaaagataaataaagttattgtatttttcttctatgtttggtagattatgtagaagactaagaagtctttgttgctgttatggagcaccaagaagtgagacaaaaaagtgtttgattactgttgtcaagtgaaatatcactctctgtaacgtagttgaatcgtaatttaacaagagatatcttcattaacaataaaagtatatccttcaagagtataagtgtccagaaatgtatagata	3.11994	|orf19.1298[803789]	<orf19.1298[806323]		orf19.1298	<	Ca21Chr4_806729	>	orf19.1297		orf19.1297>[807459]	orf19.1297|[809654]
ca_Hmo1	Ca21Chr2_994955	ttaacaatgaatgtgtgcggtgtaggttgtggaaggtaccgcctccttctaaataattttgtgttctattactcttgtgttactgattccgatcgtgcaccgaaattaattccaaattgacaggggggttggcaagattttgatggggccagatctcatttttattttgttcgatgtagtacgaaaaaaagtgatcttttggggcgcggagggcgacagaagaaaaaaaaaaatagaaaatctaccacgacccaactatttttatcacaccttacacacaacacatattacttttgagata	3.10872	|orf19.193[993383]	<orf19.193[994219]		orf19.193	<	Ca21Chr2_994955	>	orf19.192		orf19.192>[995414]	orf19.192|[997117]
ca_Hmo1	Ca21Chr4_258467	tagttttatatcagacggtatagaagtcattataataaaggaaaccagagggggtaagtatgagatgattattttgacaacgatgggtgattactttttttttttgggtgtgttgcgttttctgacaaaaatttgttgagatggaagagtgaaaaaaagaagcgcggtagtatctatggcgagagtagtggcggagataagtaaaccaatggtggtagagttgcccatagcccagcgccaacaaaaacaaacagtcccccaaaaataaaaaagccttcaaaaaaagattaaacgaataaag	3.08556	|orf19.4659[257069]	<orf19.4659[258346]		orf19.4659	<	Ca21Chr4_258467	>	orf19.4658		orf19.4658>[258967]	orf19.4658|[261357]
ca_Hmo1	Ca21Chr2_661168	tgttgatgttaggagataagaaaagtaaaataggagaaaatgaagatgtagttgcgtgagttgatagatgaaggaggagtgaatggagggagggatggagggggcgaagcagtatcccaaatactggtggagttactgtgaggaacgaggtaatgtgttatttttagtcaaggcgtagtagttgcttggctgtgtggccgcacgcacacatgcacttaccaccatcatcgatgaaaaaaaaaatctctcgttccgtaaatttctcacttcacttataattgctcctgtcgtattaaatggt	3.07931	|orf19.909(STP4)[659049]	<orf19.909(STP4)[660179]	STP4	orf19.909	<	Ca21Chr2_661168		orf19.908	FEN12	|orf19.908(FEN12)[663808]	<orf19.908(FEN12)[664686]
ca_Hmo1	Ca21Chr5_184533	ttgttaattggaggaaaagtggggcggagggtttgaatcaagaagtgaagtaatggatttaaaaaaaaaaatatttcatggattactaaaaagttggaacgatttaaaaaactatttgagtcaattgtttttttcccctcttggaaccaatttaatacctcgtagtggtagcatcaaattcttcctggaaccatttactgccgcgccaacgaccagcacgcgagggctacaaacagaataacttagtcataaatcaacatatctattgaattgtttatactaatctatcttattttgttct	3.07857	|orf19.579(FOL1)[181916]	<orf19.579(FOL1)[184282]	FOL1	orf19.579	<	Ca21Chr5_184533		orf19.580		|orf19.580[184672]	<orf19.580[185724]
ca_Hmo1	Ca21Chr7_206667	atgaaataattatgcataaactaattgaacattaaattaaaaatttggatttggtgatactgtgtttttgcttttgtttattattatcctaattggtaaataaattaaacaagagaaaaaattttattcgcgtctcaaaaaagattttctattgttacctgtctaatatgcaaatccaatatttacaatctactaaaatcccacaggtccaaagaattccacgtctaccacgactacgaccatgaccatgaccatgactacaaccgcaaccaccactgcccaacctcccaaccgctaaacg	3.07781	|orf19.7017[205034]	<orf19.7017[206041]		orf19.7017	<	Ca21Chr7_206667	>	orf19.7016	PHM5	orf19.7016(PHM5)>[209135]	orf19.7016(PHM5)|[211123]
ca_Hmo1	Ca21Chr2_2102096	agcaactgatcagagttttttttatttataaaggattatccttctgtcgaaatataatagaataaaatttttcaacaaaccacaagaagaaatcccaaaattttatcagtggcaaattattaattccaatgtatgtatgaacatattcataaccatcccactttagtgtgtgcttaatttagattaatggattcaaaggttgtgattggagggaatttagatctaccaccaatcccagtttgccctagtgcgtgcgtacgcgggtggtggtagaagagggcgggacggggggggggaggac	3.07496	|orf19.1759(PHO23)[2099138]	<orf19.1759(PHO23)[2100586]	PHO23	orf19.1759	<	Ca21Chr2_2102096	>	orf19.1757		orf19.1757>[2102914]	orf19.1757|[2104665]
ca_Hmo1	Ca21Chr1_135012	attcgtatggattttcttcatatgttaactaataagaagaacttagcgcaataacagtaaactggataagaagaggaaacaaactatattgtgaattgtgtttttttttatagtgatatatattgtttgatagtgaaaaagtgttgtttatttttaaagcgtcttcacataatggtgagagtatcttggtactgcgcaatcaggccatgaagacaaatattggggctgaatagtattttttcccgcgaaccactgactcagcttcgacccagagtactcttgctggaaaaaaaatttctca	3.0726	orf19.6030>[134256]	orf19.6030|[134915]		orf19.6030		Ca21Chr1_135012		orf19.6029	ROT1	|orf19.6029(ROT1)[135656]	<orf19.6029(ROT1)[136438]
ca_Hmo1	Ca21Chr1_2193286	aacaattaccatatctcttgtttaatgaagaatgacattgagctaataggttaagggatagtacttgttgttagattatatataaatacaacacctctttatccgatggttactacgaacttcgaaggagttattatataaagagaagagttggcaagagaactttggaaggaggtggtcatgaataatacggcgagctctgcagccgaatgggaatgggttaccacccttccatggagcagcccgtcccccttcccccctaaaaaaaaaattaaagcctgtgaaccaaaaccaaaacata	3.0538	|orf19.4867(SWE1)[2189190]	<orf19.4867(SWE1)[2192726]	SWE1	orf19.4867	<	Ca21Chr1_2193286	>	orf19.4869	SFU1	orf19.4869(SFU1)>[2195435]	orf19.4869(SFU1)|[2196988]
ca_Hmo1	Ca21Chr5_859288	ctttttagctttacccatttttatgtgttatgtgttatgtgtattgtagttgttattaaagcaatgagatgagatgtggttttacaccgaaaaagaaagaaattagttttgataattttagtttgtctctctctctctctctctttctcatttcttttttttccgtcaatcttacacgtacttttttgcgccgcaacggtgtcggctaaggtcttgccctggccacgccttggccacgcactaccaaatgaaaactgttccctgtctgcccctagctctcgtcccaactctactctacact	3.05219	|orf19.3220[858550]	<orf19.3220[859155]		orf19.3220	<	Ca21Chr5_859288		orf19.3219		|orf19.3219[859586]	<orf19.3219[861391]
ca_Hmo1	Ca21ChrR_1676040	aagcagaaaactagaattggcagtaaggaataatactaatagaatggcataaatagatttgtctaaagataatggaaagtattgttggggatagcaacatacttgaatctatgttcgatatgctattttgctttctttccttgttctgggaacaataaagacatagagttaaatttttttttccctcgccacgcgtcgggcttgatctcggacccatcragaaaaatgagctggtcgcacacgtccaagaawcaacacccgccatagcaccaataataattattaacccttttacaaagag	3.04405	|orf19.1988(CDC45)[1674030]	<orf19.1988(CDC45)[1675769]	CDC45	orf19.1988	<	Ca21ChrR_1676040	>	orf19.2633	HGT14	orf19.2633(HGT14)>[1677462]	orf19.2633(HGT14)|[1679240]
ca_Hmo1	Ca21ChrR_96595	caatttgaaattagaatactacgacaggccaaccttttatactcaaacaggtgaaggttatttgactttcaagaattatgatgggtctgcggtgactaagttgccagagaaagagcttatgcgagagggaatcctgttgcaataaagacatattactaaatagattgaaaatagagagatagaatacattattggaaacactgtagacaaattattcgcttgggcgacactgtggtggcaaagtagtgcgacgtaggtgcaagtctaagacgaagaaaaactagggaaaggcaaacgcgtc	3.04405	orf19.7495>[95291]	orf19.7495|[96589]		orf19.7495		Ca21ChrR_96595	>	orf19.7494		orf19.7494>[96961]	orf19.7494|[102075]
ca_Hmo1	Ca21Chr2_2075748	aattccattcgtgggatctgaaaaactaaaaaaaaaaaaaaaaagtgtctttaccaattttaacacgaacgccaccaccacggccaccaccacggcctaaatcttggtcgcaaaaaaacagaaaaattgaacaaacaggaaccaactaaccacgacgaaaagattttacggttcatttccattcattcattcattcttttcctttccttcttctaacaagttccactacacgttccagactatgaataacgatcctaaatttcaagtacaggttgatcctaatgaagataccgaatggaat	3.04264	orf19.1770(CYC1)>[2074774]	orf19.1770(CYC1)|[2075106]	CYC1	orf19.1770		Ca21Chr2_2075748	>	orf19.1769		orf19.1769>[2075839]	orf19.1769|[2076636]
ca_Hmo1	Ca21Chr4_1229773	gtaattgtattaattattgaagtgtgtatatatcttatgtattaatatcaagtattgtaatattatttgaattgtgttataatttgacgtggaactgtttttgtgtttactatttaatacgatgttttatttttttgttacttgtctgtcgccccccaccttaaaatttaaaaccatttcgcgcccgcgtagtagtagtagtacggcaaacgaaacgaaaatgcaaaatcagccgaaacaaaaaaatttctaaaacaaaacaaaaaaaacaaaacaaaaattttgagaaagagacaaccaa	3.03861	orf19.1240>[1221419]	orf19.1240|[1229626]		orf19.1240		Ca21Chr4_1229773	>	orf19.1244	GYP2	orf19.1244(GYP2)>[1230743]	orf19.1244(GYP2)|[1233571]
ca_Hmo1	Ca21Chr1_2440861	atttgccatagatccgaaaaaatagcttcttaaacttttgaccattatacacgacaattttatttgagagatgaaaaaacaagatttttattagacaaagataagaacaaaaagaagaatggaatgacttcatgatgcagaagtgaaacaaaattaattccgtttctcctaaacttgtataaaactaaacaaacaatcaatcaatgacatcgtttctttttttagtattgtggacacgttttcttgttgccaccaccattggctggccaacagacagggcgttattgttgttgttcttgtc	3.03855	orf19.2309>[2438235]	orf19.2309|[2440350]		orf19.2309		Ca21Chr1_2440861	>	orf19.2308		orf19.2308>[2442065]	orf19.2308|[2443150]
ca_Hmo1	Ca21Chr3_136987	atggtggtaagcctggaccatacacaagattatcgtttgtaattctgaatagcaaatgtgttggttgatctttggaaaactcgtctggatactttttgttagcattttaaagagtagggcgcatctaatcaaatgtctaggtcgagggggggcgggaagatcgtgcaaagcagtagtggtggaggaagcgactgcgcgagaaattataggttgtgaacacacccgacagtctaatcgaacaataaagacaagaaaacaaaaacaatgcgtgaacaggaaaaaaaaaatttttctattggct	3.02738	orf19.5383(PMA1)>[133121]	orf19.5383(PMA1)|[135808]	PMA1	orf19.5383		Ca21Chr3_136987	>	orf19.5381		orf19.5381>[137633]	orf19.5382>[138357]
ca_Hmo1	Ca21Chr1_1369915	gagttttcttatttgtaagtttatgggtatatgtgtaaaacaggttgtattagaaaattaaacggaatgaaaattgtgatgtaaaatgtaaggaaaatgagaagaaatggaccgagttcgagttgagtggacggagggggagcgccaaaaaaattctgaagcggtactttttattgaggcgacgcaccgcagagacgatgtcgagctttacaccaaatcaaaaacttataattggcgtttgaacttcaagccacaaaaatgtcacactttagtaccaaatcgtgtgacaaaatacaaccta	3.02511	|orf19.6268[1367197]	<orf19.6268[1369371]		orf19.6268	<	Ca21Chr1_1369915		orf19.6267		|orf19.6267[1370873]	<orf19.6267[1372240]
ca_Hmo1	Ca21Chr1_893809	ttctaactgaatgttataataggtgtagtatttatcaaaactaactggtgaagtgggtggggtttgcaattgagaattgttaaagttagtgataatagtagctggattcattttgtttcttttttttttttcctgcgttttatcacgtgtttgaattttataagacacttctttttatttttcttgctggctcgttgtgtgtttcgtccagtttgatgcgaatgtaacgtgtactcgggcagggtttgagtgtgacgtggcgggaagttcttggcgatgcttggctatgagaatagtttgt	3.01252	|orf19.1066[893005]	<orf19.1066[893769]		orf19.1066	<	Ca21Chr1_893809	>	orf19.1067	GPM2	orf19.1067(GPM2)>[895187]	orf19.1067(GPM2)|[895972]
ca_Hmo1	Ca21Chr1_1635025	aattgtggagttttgaagtgtcggataatcgagcaatcaattgggggtaacaaaagaactacgtaaagaaaacaaaaaaaaaggtgtgatttctgtcaaatggagagacaaagacaaaaaatgggaatttcatttttagtttatcaacgacaacaaaaataggagacattcgaaaaaattccaaggcgcgcgcccactttcactgactctgtcgtcttatttttctactatctcgacacgttcgtggtgacgtgcctcctaacctaacctaaccggcattgacgtaccggataaaaaagaa	3.0111	|orf19.2791[1631924]	<orf19.2791[1634788]		orf19.2791	<	Ca21Chr1_1635025	>	orf19.2790		orf19.2790>[1635266]	orf19.2790|[1636360]
ca_Hmo1	Ca21Chr4_972832	tggtgagagaataaggtggtatttatatctacagatggttagaaataacacttcatttcaaggtggaatgatttgatctaaggaggattgaaatattcaataaaatttcttggttttattttcatttgttgttcttgttgtgctctgtaagacgaaataaaagaaagaaaaaaacaaaactattattagaataaaatagtattgtatttcgtgttttgtgacaactattgtattggactggaatcgttagagttatggggcgggcggggacgagaagagggcggtagagtaaatgtcatgg	3.00605	|orf19.3829(PHR1)[970633]	<orf19.3829(PHR1)[972279]	PHR1	orf19.3829	<	Ca21Chr4_972832		orf19.3828		|orf19.3828[973295]	<orf19.3828[973627]
ca_Hmo1	Ca21Chr1_2902079	caaagtaatcttagtgagaattattttgaaacattgtggctggttgctagagattttaacaacacatttaatgatcaaggaatagacgatttatgagttattcactagttctgagtgatcaaataacttaatgtctggtgtaactgataatttcaatctattatagaatggaaatatttgaatgttgcaaatatcgtgtgtgtcgactcaatacccaccgcgatgtctcgaccaataccaaattaagtttatacaacatatcgcacgacaataacacaacattttttttggtggtggtagt	2.99827	|orf19.4956(RPN1)[2898495]	<orf19.4956(RPN1)[2901479]	RPN1	orf19.4956	<	Ca21Chr1_2902079	>	orf19.4958		orf19.4958>[2902765]	orf19.4958|[2904632]
ca_Hmo1	Ca21Chr1_371774	atcatctaagttacatcttatttggactgatttgcttaatttattcatgtatgaataagcaagacagaaagtaatacagtttatagaaaaacaacattacagtactataattattgactgcggttttcgccttatagctgaattactactttttagttccaaaatccctaacaccacttttatcgaatgatctgatccaacacaatgaatgataatagaatatgatacgcgtatcaatttggcaatggtagcgcacgcgtcttgttttattttttttttctcaatgggggaaaggcgggct	2.99762	|orf19.4546(HOL4)[367949]	<orf19.4546(HOL4)[369823]	HOL4	orf19.4546	<	Ca21Chr1_371774	>	orf19.4545	SWI4	orf19.4545(SWI4)>[372241]	orf19.4545(SWI4)|[375456]
ca_Hmo1	Ca21Chr2_1104628	gaatttgataagaattgaaattagtagaggataaatggaggaagggtaattataatgtgtaagagaaagaaaaaagatgagagatttttgaaaataattttttttttttggttgttgttgttgttggctttgactttttgccttgtttgccttgtttgacaattacttttctatttttaaggtttcaatttaatcatcctttcatcatcatcattctatttttttttttttcttgttcgctgttggttgcgcacatgttttgttgtttgtgtatcccccccctctccacgacgactggaga	2.99476	|orf19.3568(RXT3)[1102627]	<orf19.3568(RXT3)[1104183]	RXT3	orf19.3568	<	Ca21Chr2_1104628	>	orf19.3569		orf19.3569>[1106679]	orf19.3569|[1107797]
ca_Hmo1	Ca21Chr4_1079374	agctgaagaaagaagaagtttataagagtactgtaataatatgtggagtatctattggttgattaaaaactggtcgagctttagtgataagttttattttgagttttctcctaaaattgagagttctgtttttttggttttctcaaaattttttttttcgtgtcaatgatcccagaaaaaaaaaagggcattttctctttttggttggatgggtaggtgggggtgggtttgtgggggtttgccagggccaggtagttagggcgcattgttaatccccgactgagaccagtcccaacgcgac	2.98641	|orf19.3774[1077662]	<orf19.3774[1078912]		orf19.3774	<	Ca21Chr4_1079374	>	orf19.3773		orf19.3773>[1080262]	orf19.3772>[1081116]
ca_Hmo1	Ca21ChrR_627064	agtaatctgtttattcattcatagagaactaacaaattattcagattttttaaaatctatgagtatgcgctaccatgtaagccattgaagctgactttcccaaaatggaatatttcataatattggcacgtgatctacatctgaattctttttttttttcttctgctgctgtcgtaattaaatgaatgaacgatggagaagaatgaggcgatggaatggaatggaatgacctccttcctcttccgcattcatgcctctctcccaccctctgcccggcccaagcacacccaaaacacacagc	2.9831	|orf19.2831(RPC31)[622667]	<orf19.2831(RPC31)[623536]	RPC31	orf19.2831	<	Ca21ChrR_627064	>	orf19.2832		orf19.2832>[627525]	orf19.2832|[629504]
ca_Hmo1	Ca21Chr4_171864	tgtggaggaggtggtggtggtggtggtgatctaggtgtgtgtacccgcacacacacatgtgatttttttatcatcaaataattctatggcagatttttggttgcagtttttttttaatcctgtgctctgatatgacctcctccctccctctcttcctcctccgccgccgcccttgcctccacgtttgcttctctcaccccctgtacaggcgatactcttcgccgtaaagaaattggaccgagctaagctacaattctctattctttttctagtgcttcttcaattattcataatatttttg	2.98303	|orf19.4699[169446]	<orf19.4699[171503]		orf19.4699	<	Ca21Chr4_171864	>	orf19.4698		orf19.4698>[174441]	orf19.4698|[175706]
ca_Hmo1	Ca21Chr2_980092	agacaacaccacccactttttctttcttaaattattattaaattatttgtgtgatgttgaaattatgcaagaatcattcaaaatctttcaaagttccttttggggggggggggcaagaaagaaagaaagaaagagaaaacggagtgattttttttttctcttttgcgtccgctccctccttccctctctcccttgctttcctttctctattcttgtctgtttcttcccgcctcaatcatcattcgttatcattccattccatcccccattccgtccctccccaccaccaccaccaccactt	2.9795	<orf19.147[979321]	orf19.149>[979995]		orf19.149>		Ca21Chr2_980092		orf19.149		orf19.149|[980432]	orf19.150>[981167]
ca_Hmo1	Ca21Chr1_600267	ttgtgtagcaaagagacacctaagtcattaatgagtaggaaaaattgtgttgtctgggagctttgtataaattgtggaattgtgggttatttttaactggtgaaaatttcatgttgtactgaaataattggtactaagggcaaagtgtcaaaaatagggggcaagcaacaaggtggtgtgtatactaatatacactagtacgacttagatccgccacaaggtgctgtccgacagacgacgtaattactcgcaccaaaacgtgtcgaacaattctctaatacactttttttttttctgttgg	2.97096	orf19.2972(PDE2)>[598077]	orf19.2972(PDE2)|[599792]	PDE2	orf19.2972		Ca21Chr1_600267	>	orf19.2973		orf19.2973>[600744]	orf19.2973|[602783]
ca_Hmo1	Ca21Chr2_1339560	tttagattggaaattattgggtgattttttttttaaacctaaaagtagtagtttctgatgtaatgtctccaaaatatccttacctatcctagatggctggggtaatgacaattaataaaaccattgctatagagtttaggaggagaagttgatttgaatagtgtttgttgggtcacaacaaatgattaaaggtttaggataaaagtttatcctgggcggcgatgtcgttgtgttgtcgtttaaatttattgctcatcgccggacatctctttgtcaatcggcgtaaaagatttcatctcaa	2.96642	|orf19.34[1334295]	<orf19.34[1335854]		orf19.34	<	Ca21Chr2_1339560	>	orf19.35		orf19.35>[1341138]	orf19.35|[1344068]
ca_Hmo1	Ca21Chr5_854430	ctctctactactacaaccatggatcatttctttttaccaagtgattcaaatagttatttttagattaagacaaatgggtatatttctatacaaagaaaataaggggggcaaagcgaggacagggatcgagtggcgataacaaaaaaagatatgtggtggaggcgtagtaatagcagcgtttgaatataaggcgggcttcggcttcaaatggtggcgcggtaacgcgtggtgtaggccccggagggaaataaaaaaaaagaacgttaggcaggaagacacacacacataccaggggggggca	2.96537	|orf19.1106[848603]	<orf19.1106[850957]		orf19.1106	<	Ca21Chr5_854430		orf19.1105.3		|orf19.1105.3[855027]	<orf19.1105.3[855739]
ca_Hmo1	Ca21Chr6_889726	ggtaaatgtcgtcttaaattatttatgtagtagtaaatacatcatgatgattgctatttggtaagatctctccaataatgtttgggctataggattgtactactactactaatctccactactctaactctcagttataagccctggtgtttctacattatctttcgaaacccctgaacaaaaagaaagaacctgttagcgaagaacgctccaacaacaatcagatatcattaccgtacggtgcggtgcggcatgggcggaggggacccaacaggacacggaaacggaaacggacacgggc	2.94353	orf19.1214>[886689]	orf19.1214|[888032]		orf19.1214		Ca21Chr6_889726	>	orf19.1212		orf19.1212>[890254]	orf19.1212|[891660]
ca_Hmo1	Ca21Chr3_1654992	tgattgactaactaagtcggaatttttttttttttttcaattcacaagtaggcaaaatgacagaatgagtcaaaaaaagattgaaactttccaacaccaaaaagtattatttggacagaatttatgtttcttggtggtagcagtaggtccaaaaaaaaagggttatgctcgtcatagtgtgtacataatcatgtcaacgtaccattttagggcggaaaaaaaaccctcgccatccagaaagaaaaaaaaataataaacaaaaggacacgaaaaaaaaaaagagaggaaaacatttcgtgtc	2.94294	|orf19.6779(PRO2)[1653449]	<orf19.6779(PRO2)[1654789]	PRO2	orf19.6779	<	Ca21Chr3_1654992	>	orf19.6778		orf19.6778>[1655354]	orf19.6778|[1659316]
ca_Hmo1	Ca21Chr4_1158688	ttggtacaagcattacctaattgggaaatttagccataagtatgtgccacaaccaaaaaaaaagtcgtgtatccgatgacaatacaaaatgagtaatcaagtgagaaaaaatttttctttagttgtttgccgcgtgtgcacgtccaactcaagttattgtgataaagaattgccgcccccctcccctccctccttcccccactgaaagaattcttcttcttttctccgtctgactcattttaatcgtctggtggctggtggctggtggctggcggcggcagcggcagcggcagcggtgatg	2.93568	orf19.1789>[1156919]	orf19.1789|[1158382]		orf19.1789		Ca21Chr4_1158688	>	orf19.1789.1	LYS1	orf19.1789.1(LYS1)>[1159077]	orf19.1789.1(LYS1)|[1160224]
ca_Hmo1	Ca21Chr1_444892	ccattttaaacatctgatactatcattcaattactaccacccactataaactattgacagcaatataataaagtaacagaaaactacttctatccctgccatttgatccctcttcatgtgcaagatagaatataataataaaaaaaggaaagtagtaaatagagattgtgagcgctacacgatagggcggagaggggcataactcttgggaggagtaggaaggagttgttgtgatagttcggtggtgggaaaaaacagcggggcagcatctcggatcctaggccaagagagtggaagtgga	2.92344	|orf19.3669(SHA3)[442471]	<orf19.3669(SHA3)[444258]	SHA3	orf19.3669	<	Ca21Chr1_444892		orf19.3670	GAL1	|orf19.3670(GAL1)[449276]	<orf19.3670(GAL1)[450823]
ca_Hmo1	Ca21Chr7_449419	gggatgtttcatagtttttcttgttgttttgggggagtactgaaatttctttttcgtttggctctagggctttggttttggtaatttcattaattccataatttaatgtgtcaaaaaaaaaaaataaaagtacgaagctcgcattgtggtcgtcgtagtggtggcggtgcgagtcttagcaattgtagacgcattacgcaactttgctcgaataggacgcaattcaagtgaaattaaggaaggaattatcgggcagggtttctgccaagacaacggagctaaccctcaaaattcaaggcgg	2.9223	orf19.6515(HSP90)>[439533]	orf19.6515(HSP90)|[441656]	HSP90	orf19.6515		Ca21Chr7_449419		orf19.6514	CUP9	|orf19.6514(CUP9)[449878]	<orf19.6514(CUP9)[450912]
ca_Hmo1	Ca21Chr2_1324215	aggagtaacatctgctccctttctcaaatggtcttctcttttagttgacattcatatattaatgaaaataaaataaaaagtaatgtatatgtggtaaaatttgtgtgtaattggtttttcactttttctttgttgtatttttttgtttcgagatgggttccattatgttctggggccagccccgtctcgcgtgtcccggctggaaatacaactccgggacgactctaacttcgcagtagtaacaaaaattcgtagctcgagttgataccatcagtggttacaacaatacccaaatggcctt	2.92212	|orf19.28[1323210]	<orf19.28[1324115]		orf19.28	<	Ca21Chr2_1324215	>	orf19.29		orf19.29>[1324603]	orf19.29|[1325574]
ca_Hmo1	Ca21Chr3_1602938	tgtaaagtgtgagggactactatttctttaagcctgtgttttatgaatgaaatgaaggaagaaacattcagaacggatattcgcttagattactaaaattatattacaaacgaagaagttagattttgtgttgataaattgaacaattcatttatgttaactcattcaactcacaccactttgatttcttcccccactactactactaccaccaccacgcctcccccaatccgctttaccgccgcccaattaaattcccttcggaaaaaaaaaaaggggagataaaaaaagcagcgaagca	2.91135	orf19.6801>[1600963]	orf19.6801|[1602696]		orf19.6801		Ca21Chr3_1602938	>	orf19.6800	POS5	orf19.6800(POS5)>[1603188]	orf19.6800(POS5)|[1604756]
ca_Hmo1	Ca21Chr3_568342	aaaaaatgtgtatttattaattgatcgagagttatttgataaagtttttcttcttcttcttcctctctccggtcttgacaagtccataatttttttgttttgctgattattatggaagtagaaaagttgagaaaaaagaattgatggcgggagtgattgcaatagatagtaccaagattaatagtgactggcaatggttggcggcagtatcatacatcagatcgtgcgagggactcgactcggccataaaggttttctttgaaaaccccactttgaggtatatttcccctccccactaact	2.89998	|orf19.252[567710]	<orf19.252[568063]		orf19.252	<	Ca21Chr3_568342		orf19.254		|orf19.254[568794]	<orf19.254[570062]
ca_Hmo1	Ca21Chr5_144579	aaatgaagtggtaatactgggtaatggaggtaattcttgttgttgttgttagtagaaaaaaattttacttttgttgatgttgatgttgtgatgagaaggaaaggagacacgctttgttttgttttgtttatattttgttcttcgccacgaacgatgacgattgaaaagagtttgtggcggtattgtgacgcgaaccaactttgagttccacgcgacacgcaaggacacaaactgacgcgtaaaccagcacaacacaagaactactcatctgttatacaatgaatatatataggtgtatatt	2.89852	|orf19.926[142325]	<orf19.926[144424]		orf19.926	<	Ca21Chr5_144579		orf19.925		|orf19.925[144766]	<orf19.925[146292]
ca_Hmo1	Ca21ChrR_1292953	atatatatttaataaaggagttggtttgggttttttcattttattaatgtagtgatatctaggcgagaagaaattattctgtcgtgtgctgcacgtcgatgtaagtggacgtaccacgttgagcttccacgatgtcagttgattggatcgcagaaactccggtgtattaagcgtgcgaaagaattttatttatagtttttttcttcagttgatgacgcgtatcttgaaataaacaaacgaaaggacaaggaaaaaaaaaagtttgagaattttaatatattgagtaaagtggtagtggaag	2.87929	orf19.3854>[1290809]	orf19.3854|[1292701]		orf19.3854		Ca21ChrR_1292953	>	orf19.3856	CDC28	orf19.3856(CDC28)>[1293495]	orf19.3856(CDC28)|[1294448]
ca_Hmo1	Ca21Chr7_539467	aaatgtgtagagtgtgtatgataagaaaaaatcagctaaatcaatagcttttataaaaaatttgttcagtaaccttgatggttgtatttatatatatatatatatacaactgattgaattttaaatacgtgtgatgattagtcgatcaagttttgggttctttgggggtagtgtaccaatttttagaaattcttggcgcgttgagttggttcgtgtattcgtggcaaagctggcctcacaaaaaaggtattaaggggctgggcgaggcggggcgcggcatggcgcggcacggcgcaagttc	2.87358	|orf19.6459(DPP3)[538391]	<orf19.6459(DPP3)[539311]	DPP3	orf19.6459	<	Ca21Chr7_539467	>	orf19.6458.1		orf19.6458.1>[540456]	orf19.6458.1|[540930]
ca_Hmo1	Ca21Chr2_2080651	taataaatgaaatgaaaaaattgaatttaataaaaagattatgagagaatcatattttattattattatttagatgtcagatgtcagatgtcacacgcgcactaggaggggaggggagttcctgaattgctgtgtgtggctttactttcttttttctttctcaggaggcgaggcgactcaactagacggaaatactaccaccattagattcccaccacctcccaccacctcctcctccttctggtaccaccatttgccacgacccatctaacaattctcttaatcagaattttgttttttc	2.86094	orf19.1768>[2077093]	orf19.1768|[2080227]		orf19.1768		Ca21Chr2_2080651	>	orf19.1767		orf19.1767>[2081249]	orf19.1767|[2083090]
ca_Hmo1	Ca21Chr7_134441	gtatgtatgtatgtatgcatttagtaagtgtataattacagggatggtattagtggtggaatgtaataaaagcttatgaccgaggaatattcggggtaaaggtatatagcctatgtgttatagaaagaaatgtaaagctgtaactgacaacacaaaccatacatcacacaatcaccagttatcatcatcatttattatgtttttgtgtgtagtgcgaaacaggagaatggtagaaactggtaccattcccactacccatggcggcggcagctatcaccgccgctactgacaagaaaaaact	2.83017	orf19.7047(RTF1)>[132567]	orf19.7047(RTF1)|[134273]	RTF1	orf19.7047		Ca21Chr7_134441	>	orf19.7046	MET28	orf19.7046(MET28)>[135510]	orf19.7046(MET28)|[136031]
ca_Hmo1	Ca21Chr1_179493	tttaatttgacttaatgtgttcttttgaaaagatatataactaatatataaatggttgccatagtatattctgaaaggaaagaatgtgaattcttgaagctcttgttaggctggttgtgccccaggcgcggtaggatatacaagagatgttgtaggtcggcccctttgtagacgcataaaataatatgcgatgtaaaagctaggccagcctacgacgcaacgggcatggcaggaaacaccaatttaaggcccttaaagccaagaagggggagcagacagacaaaaaataaatttgattccc	2.82574	orf19.6014>[178693]	orf19.6014|[179310]		orf19.6014		Ca21Chr1_179493	>	orf19.6013		orf19.6013>[180228]	orf19.6013|[180832]
ca_Hmo1	Ca21Chr2_997328	ttatttatatagaggttatatatcacattgacgaatatattatgagttgaatgaattttttaataattggacgcatttgaatttatcttctctcgtaacaattggctttagtaattgtgctttctcaaagcaaggatatattgactcttcatattgctatgggtattggataggtgttgagtttatagcttgtaacatatcgcatgaaccataaaaaaaggtttattctcgtcttcgtggtggtagcggtggtagaagcttgtctcagagaatgttttgtcagtcgtgtctcgccttatct	2.82102	orf19.192>[995414]	orf19.192|[997117]		orf19.192		Ca21Chr2_997328	>	orf19.191	KIC1	orf19.191(KIC1)>[997839]	orf19.191(KIC1)|[1000514]
ca_Hmo1	Ca21Chr3_340110	tgagtggggtcgatgtaagttatttaatagacattggtggataacaacaatagaaaatatcgtcaaccgataacccgcgcttcggctagtttgggccaggagcagagtaagatagtgcccaaaaaaaataacgaaaggagaaaaaaaaggcggccggaagacaattgaaaggagggcagacaatttattgttctacggcagagaatgaaaataatcgacaataaggacgatgcgtgtattaagaagaaaaaaaaataaggcgacattctaaaattgtgttgtttcatttttttatttttta	2.81363	|orf19.1690(TOS1)[336926]	<orf19.1690(TOS1)[338332]	TOS1	orf19.1690	<	Ca21Chr3_340110	>	orf19.1687		orf19.1687>[342692]	orf19.1687|[344995]
ca_Hmo1	Ca21Chr2_740130	tgaagaaagtgaatgatatatacagaaatcttcccatcccttttttcttcttatatccctcaaatttcctctctcctattttatcatttacgttgagtagttttattgtaattcttgacttctgaaaattttgaatatttcgattatactgaggtgttttccttcttttttatttctttcaacatttttcctttctttttttgtttttttcgatagcgaaagagaattgttcctggccgtattatttttttttttctcgagttttccacccccaatccctgacccaagctggccccaatct	2.80738	X	orf19.871|[731478]		orf19.871		Ca21Chr2_740130		orf19.868	ADAEC	|orf19.868(ADAEC)[740815]	<orf19.868(ADAEC)[742452]
ca_Hmo1	Ca21Chr5_136264	atacatcccttgcattaaccagcagacgataacaatacaaactcttatacaatacaatgcatctgttcaccctactctttatttatttattttttttttccgttcctcgtcattaaaccgaaagcgcgtgtgatttgacacaatttcaaaacaagaccaaaaagttttgcagtgagattttcgcagtcacgtttgaccgctggccgtagtggtcgacctcggttgaggcacataccaccgcaacactccagccgtagtcggctcaccggacggcccagtttcacctaagccttggacaccc	2.80631	orf19.930(PET9)>[134740]	orf19.930(PET9)|[135645]	PET9	orf19.930		Ca21Chr5_136264		orf19.929		|orf19.929[137597]	<orf19.929[138904]
ca_Hmo1	Ca21Chr3_589935	actaatcagcttagaattactgtggttattgtagtgtggtattactagtcgttcctattaatgacgataattgttgtaaatacaaactgttcctactattcccgggattgaatttctccaaaaattggaaagtagtgccaattttgggtataaaggcaatggacgggatactgcggtggggttggtactagagaaatcagacgactaaaatttagtcaaaacaattgggagaaatttactaccagatggggtcgcgaacaaagaaagtacaccaagaaaaaaaaaacaaacgagacaaaaa	2.80182	orf19.263.1>[588479]	orf19.263.1|[589309]		orf19.263.1		Ca21Chr3_589935	>	orf19.264		orf19.264>[590528]	orf19.264|[591880]
ca_Hmo1	Ca21ChrR_4531	cttcagataaattgctcgcatgattttagattctcagttactagtttaggaagaaaaatcaataaaatgacctcatttgtacagcaaaatatgcataaagtgggttcataattttcatttttattactataaatagaacaaacatgcaatagctcgcctcaacatttccctttttggattttcatcccttaaaacaaatttctaggtcgacagctctaggtcgaagtggtattgttgttgcttcgtgctagaaaacgctatctgggcccacctcttcgactattattttaagtcttcataa	2.79524	X	X			X	Ca21ChrR_4531		orf19.7545		|orf19.7545[4884]	<orf19.7545[7566]
ca_Hmo1	Ca21Chr6_550004	tttattcaattgatttcgtttgagaacacaaaataaaattcttcaagtttgttgtttgttgtttattattattatatcacaaaacctctctctttctttctttgttttgatttgtttatcatttttatataattagacaaacttccgttccttccttccctttgctcttcctcttccttattctttttttcccgagtccctttttttatcgcccgttttttgttacctccgtcctgtcctgtccaccccgcctcttttatgtcgacttcttggtcttatattttgttcgatttctacacta	2.78237	|orf19.5537[547667]	<orf19.5537[548965]		orf19.5537	<	Ca21Chr6_550004	>	orf19.5539		orf19.5539>[552727]	orf19.5539|[553569]
ca_Hmo1	Ca21ChrR_291142	ttatcagttgaacaatttgattcaatgtattggattttgtatttgcgtttgaaattgtttttatttttgtttttgtttttgtttctcttttaagtttcttgtcttttatcttttagaattattttttctctcgttgtaccaccactgactggcccactcgccgcacagattatgattgggtgggagatatggcgacaacaaaaaataaaatcacgacagaatatccatacatcaccaagaaattatccccaaatatgtatataacagattcaacaatgagccaactgtattaaatgtactg	2.76373	|orf19.3231[288288]	<orf19.3231[290915]		orf19.3231	<	Ca21ChrR_291142		orf19.3230		|orf19.3230[291730]	<orf19.3230[295248]
ca_Hmo1	Ca21ChrR_2061570	aaaaaaaataataatgacgataattttattttgtgttggggggggggggcttagacttcttcttcttcttctcaacttctattttagtcgactaaatattttttttttttcttttcttttggtcccacctttgctaccaatccccaccgtcccactaccaccaccaccaccatcccatcccatcccaccaattccaaccaagccacctccttcgaaggtcatgtttaaataccctaaccaccaccaacaatgtaatttttcttattgtttaactaattcaaatttctttccgtgacttcca	2.7569	|orf19.6594(PLB3)[2059331]	<orf19.6594(PLB3)[2061229]	PLB3	orf19.6594	<	Ca21ChrR_2061570	>	orf19.6592		orf19.6592>[2063803]	orf19.6592|[2065572]
ca_Hmo1	Ca21Chr7_370016	tatgaaatatatttcaacaattaatgatcactgaaattgcgaaaaaagaaatgagtttaaagctgagttgattcacagtcattatttttttttttctttggtgctaactaactagtccttgaggtcatttacacacccacccaatcatagtagcccgcagtttattactaatcatgccaatatttcccactgcgacacaatagggtcacgcaccaccaccaccgccagtaatactactactactaccaccccgactgtgctctccgcgacaatatcttggcggcaacaatttaacctgtgt	2.75636	orf19.6555>[369533]	orf19.6555|[369889]		orf19.6555		Ca21Chr7_370016	>	orf19.6554		orf19.6554>[370383]	orf19.6554|[371210]
ca_Hmo1	Ca21Chr6_421643	ctccgtctctttcgtgtaaattaataatggttagttatgtattagtgtatattatactttgcaagcatattattcataagataacctttaaaacaaagctgggtttgtattgaatttgtttctgaagatacagtaagccagccagcaaaaaccggatatatgtaaaatatttttttgtactggtaatctcgacagacgagacgagacgaggagagtggaaatggcgggtactttcttcccttcctcctcaaaacatgtaagccctgcccccccgaattttagtccgatcgactaaaaatga	2.75604	orf19.3506(DBR1)>[419101]	orf19.3506(DBR1)|[420498]	DBR1	orf19.3506		Ca21Chr6_421643	>	orf19.3505		orf19.3505>[422337]	orf19.3505|[424733]
ca_Hmo1	Ca21Chr1_2020045	cctaacctaccctttgtgtgttttgttgtggtgaataataataaagttattattatttttgggagtaagagaatttccaccgctaccatatctacctttcatgcatgaaattagtgtacaatgatctgaaattaataatggaaattgctcaaaacctattatgtggattttcttttcaatattataaatacctaattgtatgttgtgtatttatagtattgttggtctttcgaatatttgggcaacggttcgacccgaatgtttagttcgaccgagtccgcttaaagactcgagtttcggg	2.75504	|orf19.4777(DAK2)[2017715]	<orf19.4777(DAK2)[2019502]	DAK2	orf19.4777	<	Ca21Chr1_2020045	>	orf19.4778		orf19.4778>[2020346]	orf19.4778|[2022415]
ca_Hmo1	Ca21Chr6_144875	gtgaaagaaaatgatggaaaaaaaatatgaaattaaaacttgtatatgaatttatattttagtttcgtttgtaattaattctttcttgttctttttttttttttgtatttttagtctcattttatttttatgttttatatgattttcaattgtttttgttgctcattttatttatgtcgttttctcttgccttctgagggttgtcgtccttggtttgcccatgggtcctggtggcggtagaaacgactagtcactggtactacttctactactacttctaagcccagactaaaatgtcgta	2.75308	|orf19.3644[142396]	<orf19.3644[144543]		orf19.3644	<	Ca21Chr6_144875		orf19.3643		|orf19.3643[149438]	<orf19.3643[150610]
ca_Hmo1	Ca21ChrR_510520	gtccatcaatttttttttttcaatgaaatatttatttttccttattgttcaacaatacttttagaaattagagtcaagttatatttattttcacttttaaatcaatttatcaagtttaaacaacaacatttataaatcgaaatgagagtttccacattagttttatccacatctataatcccaattgctactgcacttaacatttcccctttccataatatcgaaaagaaagatatacttgctgacgctgcttctgcagcagggggtgcagctgctgctgtcacatctggtgctgtcggtg	2.73229	<orf19.3742[509369]	orf19.3740(PGA23)>[510511]	PGA23)>	orf19.3740		Ca21ChrR_510520		orf19.3740	PGA23	orf19.3740(PGA23)|[511359]	orf19.3738(PGA22)>[511784]
ca_Hmo1	Ca21Chr6_856982	ttaaagtttattttagatttataaaatgaattcttaaaccaatctctttaagttgatatgaaactcttggatagactaaaaattaatgcaattttgattgtatatagagtggactggttttgaatattatttaggaaaaggaaaaataaaaacaaaaaaaaaagagttgcataaaaagttctcggtcgtgccaattcacagtaaggctcgggggacagttaggcgtaaacggaggcttttctcgttcttttgccacatttcaatgcggtaccaatcttgatttatagaacggcaattttgt	2.73093	|orf19.5772[855794]	<orf19.5772[856810]		orf19.5772	<	Ca21Chr6_856982	>	orf19.5773		orf19.5773>[857583]	orf19.5773|[859685]
ca_Hmo1	Ca21Chr2_1783460	aaatgattaagtgtcttgataataactataattggttttggtaagttacctcttgttactttctagaaactaagaaatgaaaaaaatagaatcaagattataaaaactttagcacagtgaaaagtagatgattctttttttttccaaacaagaaaattttttttttgattttgtcgctaaatgtcgtttttttgtctcacatttactattactggacgtgtagaagagtgtgtggtggtggtggtggtaggtcgcgggcgtgtgtgtgcgtgtgcggtttaacctaagaaaaaaaaaaaga	2.73014	|orf19.3599(TIF4631)[1780050]	<orf19.3599(TIF4631)[1783304]	TIF4631	orf19.3599	<	Ca21Chr2_1783460	>	orf19.3593	RPT6	orf19.3593(RPT6)>[1784516]	orf19.3593(RPT6)|[1785721]
ca_Hmo1	Ca21Chr3_724917	aatactttcgagagatggaaatttgataacaattttatattgtgaaattaattaaattcttttttttttatttggtttcccctcgatgtcgtccttttctggttaaagttaagcagaagaactcaatgtacaacaattgtattctatactccgaatattttcttttgtgtgtcaattcacatccatatatcgtattagtgcgaccttgctggtggtggcgtggcaccaccatcgccttctacccgtgaccacaagaaaagttttcttccatgtttctcttttttttttgtatggacggcta	2.71978	|orf19.339(NDE1)[722959]	<orf19.339(NDE1)[724683]	NDE1	orf19.339	<	Ca21Chr3_724917		orf19.340		|orf19.340[725682]	<orf19.340[726281]
ca_Hmo1	Ca21Chr3_351368	ccagtagacaacagagttctaaaagaaaaccataactagataaaagtttatagaatatactcatcagataatcaacatgcaatttgacagtaaagataacttgtaattgatgtacaaagtagtgataagttcttatcgtgtgtgacaagacgccaatcctacttttgttttgacagaaactattcaagaattgtaaacaaagttggcttgctcgggcctagtcataccaccactgggagtgaagtggtggcagcaattagcaccaagaagtgagggagggaaacaaacaaccaaaaaaacg	2.71855	orf19.1684>[349267]	orf19.1684|[350949]		orf19.1684		Ca21Chr3_351368	>	orf19.1683	PPH21	orf19.1683(PPH21)>[351853]	orf19.1683(PPH21)|[352935]
ca_Hmo1	Ca21Chr2_228884	actcttttaatgttaatattggataatcttccacggcttttttagggtatcctaaatttaaaattaaaacgcatatatctcgtttagacattgattgagttatttcggttcgaagaaatgataaagctccttctcgttgaataaacagtcgatatttcttttgtaattctaaatcaggtttaaaagtttctataaatttcccatcaaaatcatttaaatcattattgatatcaatattaaaaggtgtgggtgtaatcattcctttagttgatgtggtagtaccagcaccagtaccaccagc	2.70067	orf19.1993|[227257]	|orf19.1992(SIR2)[227574]	SIR2	orf19.1992		Ca21Chr2_228884		orf19.1992	SIR2	<orf19.1992(SIR2)[229133]	orf19.1991>[230506]
ca_Hmo1	Ca21Chr1_1993699	tctccctttattattaatccaaggtgtaaagttatttttgtacttgactctgttaaacagctgatctaattatcaaccaccctaaaggtaaaccaccctaatcaagtagttttttttggaggggttttaattggcattcaatcatatcaattatttttaggtcgtgtgattatttacagattttttttttttttttgcaacatttgcaacaagttctttgttttcttttttttttttagtcgtcttgcgacaaaaaataaaaagacgagaatccgcgcaccacgccaacgcactcgtgtgc	2.69361	orf19.4769(IPT1)>[1991620]	orf19.4769(IPT1)|[1993163]	IPT1	orf19.4769		Ca21Chr1_1993699	>	orf19.4771		orf19.4771>[1996771]	orf19.4771|[1998891]
ca_Hmo1	Ca21Chr1_811787	gtttaaacaaggattaaatagaaaaatggagttattgaaaaatttactaatgttgattgaatgagtgagtgtatgagtgagtgagtgtgttgtacattaaaaattgaatgttaccaagaagttgagttgacttgaaattttagtagacaaaacttttttttcttttcttttttttctcgtgttttctaatcatttggtacacgcttaaactttctattaattccttcgtcgtcgtcgtcgtctttttttttttcttagttcgtcgtcccctgtctacactcattggacgcgcctaccacca	2.68871	|orf19.4457(BNI4)[806542]	<orf19.4457(BNI4)[811509]	BNI4	orf19.4457	<	Ca21Chr1_811787		orf19.4459		|orf19.4459[813952]	<orf19.4459[815643]
ca_Hmo1	Ca21Chr7_589041	aataatttataaaagaagttatattatcaaactgtcaaatgaaaacaattaaaaaagatgcaaaaacgcaaaacaaaataaagaatatgcaaaaatgcaaaaaaaatttaaaaaagacaaaacaatataaaacaaattataaacaaatacaatacaagatattaaaaatagaaaaaagatcaaaaacgatcaaaaagaaataaaaaagtaataaacaagttgctgctgtatcatattggtctttaaaagctgattttgaagtcttatttgctggaatgaaaagggatatatattacttgta	2.67728	orf19.5191(FGR6-1)>[585471]	orf19.5191(FGR6-1)|[587009]	FGR6-1	orf19.5191		Ca21Chr7_589041	>	orf19.5190		orf19.5190>[590372]	orf19.5190|[590797]
ca_Hmo1	Ca21Chr6_311902	ctttttacgtttgtggtctggttggttggtttggttggttggttggcttattttccggcgaccgcgctaactgttgcctattctgcctctactgcctgtttaatgccgccccattttcttcttcttctccccccctcttgctcagttccgtgtcctcacgtgcactacactaccaacaccagtcgctttaatcattcggattttgcaaaaatatgtttaggttcttttaaccacagcgaaaaatttgtaaagtactaaagcgaattagttattaccggtcaaagacggttagaattgagaa	2.67725	orf19.3432>[306765]	orf19.3432|[308405]		orf19.3432		Ca21Chr6_311902		orf19.3431		|orf19.3431[314096]	<orf19.3431[317782]
ca_Hmo1	Ca21Chr1_513486	ctactaccaactaaactaactgaaattgtagacagagagacgatatatagaaaaaaaaaaattacatgctgagattatttgtatggtgttgggtacgtgcaaaaatgttagaaaaaaaaataaatctaaaacaaaaaaaaaagaaacgagagtgtgtaaattggcttagaattgattttgtaaccacagctgaatttcccaatatgaacttaatttgtaaaatataactaaaatttacagtttgacccttgccctcctttcctttggattgcaatttcttcgtgtgtgtctaagcacccag	2.66996	|orf19.2929(GSC1)[506010]	<orf19.2929(GSC1)[511703]	GSC1	orf19.2929	<	Ca21Chr1_513486		orf19.2930		|orf19.2930[515638]	<orf19.2930[517584]
ca_Hmo1	Ca21Chr1_842208	tatggttacttcttcaaataaagagaataaaattttccttttgcgtgtaatcgcgctcaaaaaataataatagaagaaaaaaaaaatgcaattaaggggggcgagggcggcggccaggaaaacaaaaaccgaacgagagattactgcctgccttgctgttgctgctgctgctgtgccacttttttcttgtcatcgcccgcccccctttgtctacaccctcgcctcatcccctaaattgcctagaatttatattaatgtctacaaactcaacttcccaattgattatcgtttttttactgct	2.66838	|orf19.4475(KTR4)[840438]	<orf19.4475(KTR4)[841880]	KTR4	orf19.4475	<	Ca21Chr1_842208		orf19.4476		|orf19.4476[842845]	<orf19.4476[843879]
ca_Hmo1	Ca21Chr3_234968	nnnnnnnnnnnnnnnnnnnnnnnnnnnnnnnnnnnnnnnnnnnnnnnnnnnnnnnnnnnnnnnnnnnnnnaaaataagagttgacatagaacacaagtattagcgaaggaggctaagaagtgaggtgggggggtggagcgtgggtgcatagtggcggagatgagaaagaagaagaagacggaggggatgggggggtgtaatggcagtaatggcagtaatggtggtggtaagtggtacacacayacacggcccccccccccaaaagaaaaaagcctcccatggacaaaattttctttttttc	2.65938	|orf19.158[232745]	<orf19.158[233672]		orf19.158	<	Ca21Chr3_234968	>	orf19.3153	MSS4	orf19.3153(MSS4)>[236581]	orf19.3153(MSS4)|[238737]
ca_Hmo1	Ca21Chr1_259036	agataaatcaaatagatgatgaatagacaaagtaggttaaagatataagaaacttaaataatgtgtttcttttgtataactctcatgccgtatatcccggttaaaccccattgatggcgtgtttccacggaattagcttttgcagatgtggattgttcccatttttacaacccgcagcgggtggtgctggtggtagtggcgcttgctgcgacaaatgtcgtccgtccatagtttcaacgacaaaaataaaacctctcatagttaaaatttgtaagtctgccagtgcctcaagcaagttttt	2.6522	orf19.3319|[258911]	orf19.3320>[258999]		orf19.3320>		Ca21Chr1_259036		orf19.3320		orf19.3320|[259352]	orf19.3321>[259654]
ca_Hmo1	Ca21Chr1_1163234	aggttcgtttgtttgtttgttcgttcgttcgttcattaattccaattgaggcgagtaattaaatgaagcaaaaagacaaaaaagaaattattcgttcgctcgctcgcctgccctttttgaggattgctgggtttaattgataacggaaaaaaaaattagataaacactttttttgtacgctggtgctggtgccactgctactgctactattactattaccaccgcgatgatggtacggccaaagtaaaaaaaaaagaaaagaaattgggtgtatctgtatccacactaaattatattcgta	2.64001	|orf19.412[1161351]	<orf19.412[1162960]		orf19.412	<	Ca21Chr1_1163234		orf19.411		|orf19.411[1163672]	<orf19.411[1164691]
ca_Hmo1	Ca21Chr1_486895	tgtttgtttgtcgtttgtttgtttgtcgtcttttagttttctccaacttttttccttttccttcgtcccctaatttgtagttcccggttttatcccccaccctacttaccgctcgcctttgtttaatccctccgcctcttctttcttctaccagtcagtccacttgattttctcctctccaatatggtaggatgtttatatacaccgttgtttgctaccatcacaaaagaacaaagaaacgttcggtcgcatttacaacgacaaaagttaattccttcgtagcttaaaattcattctctac	2.63895	|orf19.3689[484882]	<orf19.3689[486515]		orf19.3689	<	Ca21Chr1_486895		orf19.3690.2		|orf19.3690.2[487386]	<orf19.3690.2[488235]
ca_Hmo1	Ca21Chr1_2799378	tttcaacaacaatgtgaacaaaaaaaggtggggcgatattttaattttttctttttggcatgattaatgattaatgatcaaaaaatgggtaaggtagtgtgcaacaaaagttgatgtttttttatatttacggttgttagtttctttctctcgttccccgcctcacccccggctttttttttcttctgtttctcctcaaatgttttttttaatacggaatagggaatacggtggtagtggtagtggtagtggtagtagtagtggtggtggtctgattgtggggcggtacaaaaaagaaaac	2.63462	orf19.4914>[2797936]	orf19.4914|[2798289]		orf19.4914		Ca21Chr1_2799378		orf19.4916		|orf19.4916[2801006]	<orf19.4916[2802475]
ca_Hmo1	Ca21Chr1_2962837	aggaaaactattttcagtattaataaggatacattgaataatgttgatattagagatatttcttcatgaactggcataataattgagtttggggttgttgttgttcaaggatcttgtttgtggttgaagaaaaacaaacaacaaacgacaaacaaacaaacaaacaatttctcaatggtggcagccaaaatattgacaatcgttttctttattttttatgtcgttgcttgtgctgcgtcgtttagacgcgcacgcgactaatagtttcctcgattgataatctcccccctccctccaccac	2.62432	|orf19.4982[2961135]	<orf19.4982[2962763]		orf19.4982	<	Ca21Chr1_2962837		orf19.4983		|orf19.4983[2963430]	<orf19.4983[2964245]
ca_Hmo1	Ca21Chr4_1096429	aatcttaaatgtttgtcataaaagaagaagaaaaaagcaaaagaattcaactgcggtcggttggatttttcttgattgaaggtgtgcgtagtgttcggaagtgttgagaatttgaaaatctccctcactctttactccttactaattgtaccttgaatgattgcaccgataaagtactttttttttgttgttgccagatcttccgtcgactggtattcttttcaccgccaccaccaccaccaccacggccactcaatcccatcccattttcatagacatcatactggtcaaacatatccaa	2.61054	|orf19.738(MYO5)[1092261]	<orf19.738(MYO5)[1096211]	MYO5	orf19.738	<	Ca21Chr4_1096429		orf19.740	HAP41	|orf19.740(HAP41)[1097362]	<orf19.740(HAP41)[1099307]
ca_Hmo1	Ca21Chr6_92401	tttgttagttttggttgtatttttgtcctaaaaaatacatccaataaggtttcataatcatcttacttgaaatctcataaaatcatttctttatttattgacggttacatagctattgtatttatgggtaaagataaaaaaatgcaatatgtttgtttggccactttgttgtaatggaacataaaacatattttggctaagaaaaactgaatgtgaaatctacaatttgcaaccgtgccgtttttttttcttcgttccacgttttcccattcggccgaccaatgtggaattaaattttacg	2.60256	|orf19.4211(FET3)[87511]	<orf19.4211(FET3)[89370]	FET3	orf19.4211	<	Ca21Chr6_92401	>	orf19.4210		orf19.4210>[92718]	orf19.4210|[94109]
ca_Hmo1	Ca21ChrR_619747	cctagattagttgaagttggtgattttcctgaattagatccatttgctgatgatgatgatgatgataatgatgaagatatggatgacgatgaagagttgtaaataatgaaatatatatgtgttgtttctcttccttcttgtctttggctctatcaagatcaatatagatttttttaatagccgacgtgaataaaagagctaagtgattatagagtatcggtacgggaaaagggaaagttgcgcgggaagcttgggccgagaccggttggacgtacaccgcttagtcaattctcgcgtgggc	2.595	orf19.2828>[618850]	orf19.2828|[619698]		orf19.2828		Ca21ChrR_619747	>	orf19.2829		orf19.2829>[620013]	orf19.2829|[620396]
ca_Hmo1	Ca21Chr3_853753	agcagtttcagtacatattatatgttaacaaataggatgagatggatggatagaatcttgtagctgtcaatataacattagtcttcttggaaggtaggaaagtactgaataaccaatgagaaaagaaaaagcaagagctcgtcagttgaattcaagaattcttatcaccgtatggcttagaaaaacaatcaagatcaaacgaaacaaagaagagaatttgttggagaggaggggcagcacccccgccttctacgatctgacaaaatacaatgtccgtcccatttttgtttttctaaccatt	2.58921	|orf19.918(CDR11)[848782]	<orf19.918(CDR11)[853322]	CDR11	orf19.918	<	Ca21Chr3_853753	>	orf19.913.2		orf19.913.2>[855065]	orf19.913.2|[855591]
ca_Hmo1	Ca21ChrR_2016501	cttagttctaattgtaatctcttccccccccccaataaatagatttgctaatctaatctatcaacaacaaacactctagatctgaaaaaacaaattgatcattaaaagggggatagtgcggagggcactcttgtgctgataagatctaccatttttaattcatttgctgtatattacaatttctacaaagaaatcttacacaatggcatcatcatcatcaccagttgtttcgaatctgcggaggcggtgacagtggtggtggtgattcgtcggtcggtctgtcggatgggcgggaaatgat	2.58324	|tD(GUC)7[2009082]	<tD(GUC)7[2009153]		GUC)7	<	Ca21ChrR_2016501	>	orf19.7342	AXL1	orf19.7342(AXL1)>[2017339]	orf19.7342(AXL1)|[2021451]
ca_Hmo1	Ca21ChrR_299852	gggcggcggcgtaccaccacgacagaaagaaagaaagagagagagagcgacaaactaaaaattttcgcacacaacacacacaacacacaaacacgtccaccaccactgctcataacttctaaaagtatctcagaagagcaactttttttttgtggcagtagtgtacggtccgtatacatgcaattccatcaagcgagaaacgtgacagttgcggaacgagatctagatgctgctggtggtggtaggtgcctgcttgcctgcttgcctgcctgcctgcttgcaaaagattgttttggtacgc	2.57596	<orf19.3230[295248]	|orf19.3229[299575]		orf19.3229		Ca21ChrR_299852		orf19.3229		<orf19.3229[299880]	orf19.3228>[300889]
ca_Hmo1	Ca21ChrR_1018255	ctaagctctaaagaaagaaagagaaaggaagtaaaaaaaatttaattgggctaaaaaaaatttacaaattgaaaaagattcctcaatttcgtgaaagttttgatcttatatgtcgaagttgagttgtgttgtgttttaatttcaagaacttatttttaaatttgaatttgaagtttttttttctctctcactccactttgctctcgccaattaattattattctccgtggtgtaagtaggcgtggtggtggtgtgtactcttaactaaaatggaaacaattggatacacacacacattctt	2.57208	|orf19.1738(UGP1)[1016421]	<orf19.1738(UGP1)[1018063]	UGP1	orf19.1738	<	Ca21ChrR_1018255		orf19.1737		|orf19.1737[1018429]	<orf19.1737[1018785]
ca_Hmo1	Ca21ChrR_1711727	tgccgtcacaatttgaagatttatcaaatagtcaaggtgttactgaggtgttatttaatatattataaagaagttatattatcgaactgtcaaatgaaagaaagaataaaaatgatgcaaaaacgcaaaacaaaatatagaatatgcaaaaatgcaaaaaaaatttaaaaaagacaaaacaaattataaacaaatacaataaaagatataaaaaatagaaaaacgatcaaaaacgatcagaaaaagaatactaagttgctgctgtatcatattgatctttaaaagctgattgtaaaatctt	2.56629	|orf19.3715(ASF1)[1708945]	<orf19.3715(ASF1)[1709688]	ASF1	orf19.3715	<	Ca21ChrR_1711727	>	orf19.612		orf19.612>[1712551]	orf19.612|[1713543]
ca_Hmo1	Ca21ChrR_349015	atttgttttgatagtataatgggatgtgttctatgtttgtttaaagtatttgggatcattatgagagagagaaaaaaaaaaaaaagaaatttcttttttttcgatttgtgatcaaagaaaaaaataaattaattaatcttaaagagaggtcgccttagtgctcggccttatatttgatgattatgactaaaagaagaaatgattaatattaactattattatgtatggtgcgagcaaattatactggtggtggtgatgatggtggtggtggtaatagcgtaaggtgggggtgaagtagtgg	2.56369	orf19.2534(PIN4)>[345910]	orf19.2534(PIN4)|[348495]	PIN4	orf19.2534		Ca21ChrR_349015		orf19.2537		|orf19.2537[349051]	<orf19.2537[349392]
ca_Hmo1	Ca21Chr1_344362	gtgtctcctccgagtgtgtgctctcacaattcaaaatgttgaacccctccaagttgttctacaacatcttgtgcccctataaaatccattgaatattgatagggactaaaaatcattaatatcagcttattgtagactgatcaattataattggccaaatatttgttgcgccatttttttattgttgttgatgtctttattgttcgggcaaagtttggttgtttaattgttaagtcgactaaaaacagccgggtggcgggggcgagaaccacgggggaaaaacggcacgaaaaacaacaat	2.54595	|orf19.3358(LSC1)[342948]	<orf19.3358(LSC1)[343919]	LSC1	orf19.3358	<	Ca21Chr1_344362	>	orf19.3359		orf19.3359>[345578]	orf19.3359|[348778]
ca_Hmo1	Ca21ChrR_2210900	aacaagggaatatggaaaaaaaaagaaaaagtggtgaagaagaaaaaaaaaatatttcttgtgaactcgaaagtacaatattgtctttatatataattttcaagtggtggtggctggcagtggtggtttgttggttagtaatggatcgtggtggtggtaggtggacgggggtgaattactaatattcttcttttttccgttgctgttgcgagaataagaatgacgtttgaattactgagaaaatccgcaccggacgattctccgccaaaattgttggctcattggccgccgcggcagtaga	2.54141	|orf19.7611(TRX1)[2210363]	<orf19.7611(TRX1)[2210674]	TRX1	orf19.7611	<	Ca21ChrR_2210900		orf19.7612	CTM1	|orf19.7612(CTM1)[2211664]	<orf19.7612(CTM1)[2213724]
ca_Hmo1	Ca21Chr3_506804	tgaatattttttctttctttttttttttagcatatggcacacgaaaacaaaaaagaatctgttccgttagtcctaaaacaaaataattattatgttgcgataccggtcctgtatattctttgttgctgaatcggaaatcttattttgtttgttgaaaaaaaggaaacgccgtggtagtagcaatagtttgttctgtctaaatgctaccaactggccgtaaggtggtggtgcgaaccaaaatagaaaaaatttttcattcttcttcgcatactaattactcatttactcatttacccttttg	2.53671	orf19.1614(MEP1)>[504805]	orf19.1614(MEP1)|[506412]	MEP1	orf19.1614		Ca21Chr3_506804	>	orf19.1613	ILV2	orf19.1613(ILV2)>[507216]	orf19.1613(ILV2)|[509267]
ca_Hmo1	Ca21Chr2_1964326	cccacaactaatgagcctttactagggtggaccagagcagtggtcctgaccaccggtattgccaccggtttagccacgggctttggctttagaccctgctcagggattagccatttcccttgagcttagggacatcaacccttggccttagctccggcccttgtcctggccctagctctggacctgggtcaagtcctggccttagccctcgttggcgctagagatggtacaagttttggcaaccggcacaaccgtaccccgggacagaataaaaccgtcccagtgctggctcttgtacctc	2.5213	|orf19.1395[1962159]	<orf19.1395[1963175]		orf19.1395	<	Ca21Chr2_1964326		orf19.1394		|orf19.1394[1966033]	<orf19.1394[1966533]
ca_Hmo1	Ca21Chr7_486027	aaagggaaggaaaggggggttagtttattctattgataaacaataataattaagcgggtaaaaaaaagaggagagagttatcaacaacaacaaaataattaaaatggggggaggggagggaagggggagggaaattcttgaagtgattggtactaaggattgcttgttctcgtctaaatttatgtccccacctcttcttgcctgccgtccttccccgttcgttccctcctcctcaattcttgtttgtttttctttctctctcgctctccctttcttccggctaattccctgttccctctct	2.51853	|orf19.6492[483812]	<orf19.6492[485038]		orf19.6492	<	Ca21Chr7_486027	>	orf19.6491		orf19.6491>[486521]	orf19.6491|[486874]
ca_Hmo1	Ca21Chr1_349353	tagatcacgacaaccaatactatttactactgtagttgtaagattgattgatatttttttgaatagtaaatttcttattgattcaaataaaaagtattcatagacaagcaaggaaggaagatggttggaaggagtggagtggaagtgggggcggcaagaatttagttatgatacttaattagatttccttattttgactaaattttgcttgtttttgagtttttctttttccgttgttgttggtgtttgtgttaaattgcacactactaccaccaccactcaccgccgcacaccaccgcac	2.51329	orf19.3359>[345578]	orf19.3359|[348778]		orf19.3359		Ca21Chr1_349353	>	orf19.3360		orf19.3360>[351114]	orf19.3360|[353117]
ca_Hmo1	Ca21Chr4_1208361	tgaagtattatttaataatttataaaagaagttatattatcaaactgtcaaatgaaaacaattaaaaaagatgcaaaaacgcaaaacaaaataaagaatatgcaaaaatgcaaaaaaaatttaaaaaagacaaaacaatataaaacaaattataaacaaatacaatacaagatattaaaaatagaaaaaagatcaaaaacgatcaaaaaaaaataaaaaagtaataatcaagttgctgctgtatcatattggttttcaaaagctgattgtacaaccttatttgctgttctaaaatggtata	2.48821	orf19.1234(FGR6-10)>[1204801]	orf19.1234(FGR6-10)|[1206339]	FGR6-10	orf19.1234		Ca21Chr4_1208361	>	orf19.1235	HOM3	orf19.1235(HOM3)>[1210309]	orf19.1235(HOM3)|[1211943]
ca_Hmo1	Ca21Chr4_470213	gatatattcaatataataagtatgcatgtacataacaatcatctactcaaataataagagcttgtgacttttataaagtttagtatttggtatttgttgtttgtttcaaaattttaaaagcttaccaatctttctacaacaacagcaactctatattaacatttaagctttaacctttcatttgttcaattgtttgtaatattacacttcttagacttagatagtttatgcacatgtaagatgataagtaaatcaaaaagaaactgagataaacttgatgcacctacgcacccgactcatt	2.48645	orf19.2768(AMS1)>[464965]	orf19.2768(AMS1)|[468432]	AMS1	orf19.2768		Ca21Chr4_470213		orf19.2767	PGA59	|orf19.2767(PGA59)[471120]	<orf19.2767(PGA59)[471461]
ca_Hmo1	Ca21Chr7_939383	cgtttctcgagtgaagggctcttctgttttcgaaaatgacacaagtgccttctggcattttgatttcaaagtggtttgccgggtcgttgatgaaggtttcgaataactgcattccgcggataaagtctgggtgggggtcaacctcgaatgggccctggaatggcggggcatagttgatggacgcgattttcgggaacccgtcgccaacctcggggtcttcaacgattaacggccgcttgtagtagtagtactcgttgttgttgtcgtagtggaaggtgattggggtctgggtgagtgccgt	2.47579	|orf19.7131[939126]	orf19.7136(SPT6)|[939129]	SPT6	orf19.7136		Ca21Chr7_939383		orf19.7131		<orf19.7131[940349]	orf19.7130>[940504]
ca_Hmo1	Ca21Chr1_1694891	tacaatccatttcataaattaaagtcccatgctgaagctgctatcacaatttgaagatttatcaagtagtcaaagtgttactgaggtgttatttaataatttacaccaagaagttatattatcgaactgtcaaatgaaaacaaataaaaaagatgcaaaaacgcaaaacaaaataaaaaatatgcaaaaatgcaaaacaaatttaaaaaagacaaaacaatataaaacaaattataaacaaatacaatacaagatattaaaaatagaaaaaagatcaaaaacgatcaaaaaaaaataaaaa	2.47474	orf19.4712(FGR6-3)>[1691403]	orf19.4712(FGR6-3)|[1692941]	FGR6-3	orf19.4712		Ca21Chr1_1694891	>	orf19.4713		orf19.4713>[1696748]	orf19.4713|[1699325]
ca_Hmo1	Ca21ChrR_69788	ctaaaaaaaagccttgtttagattcatcaagagagaaatcttatcgactaatcaggaattttgacgaaacccgcaaatatgtcttataaagaaaatgttcagataataataatactgtggtcaaacttgaaatgggaaaaaccatgttttacgtcatttacgtcattattgttacttgctaatattggtttagacgaagagcaagaagtgagaaaattgaaaggggggaaatcctagcacgagggcggagtaaaaaaggcggagcggggcggtggcaaaaaaaaattacaaaacaaagcaa	2.46845	<orf19.7507[67866]	<orf19.7506[69016]		orf19.7506	<	Ca21ChrR_69788	>	orf19.7504		orf19.7504>[72120]	orf19.7504|[73049]
ca_Hmo1	Ca21Chr5_1138771	aatatttacgacttttgcaacaccagtcactggtttttaatattactcatagatgtcaacatcacatatacaaagagggaaatagtaatttggtacatacatacaaccaacataaacataaacactaaaatagtattatttggtggcaaatgtcctactccacaaactggtttgtgatctgtcccggtcaatgatgcaatctcgtgtgaagtttgtgtcccagttacaccaaaagaaatttattctagcgcgacaagtaaaattagtggcagcagcaacaaattgtgggtcacgacatttt	2.46478	orf19.4011>[1137219]	orf19.4011|[1138442]		orf19.4011		Ca21Chr5_1138771	>	orf19.4012	PCL5	orf19.4012(PCL5)>[1139330]	orf19.4012(PCL5)|[1140244]
ca_Hmo1	Ca21Chr3_1205316	atcaatctatgttaattgtgatcaaattatgaagaacaatggaagcaatatcaattgtaattagtctcctctccctcctattcttcttcttcttcttcttcttcttcctcctcctagttcggatatagaagacaacttacgtcaaaatatattgtgcttttttttttccgtttattccatacacccaccatcaccaccagttcataccagttcccactgactcgtccccctcccccatttgttgtttttcttctgccctagaaaatatttttaccacgaccaccgctcgacgcctcctcct	2.46464	orf19.6979>[1201865]	orf19.6979|[1204207]		orf19.6979		Ca21Chr3_1205316	>	orf19.6980		orf19.6980>[1205823]	orf19.6980|[1207580]
ca_Hmo1	Ca21Chr3_130459	taataatattactatttattgttactcctttctctccccccaattgcaaaagagcttttgagttagattgaatagaattgttttgttgcattatcattgttcaagcttctggagtaatgaagtccgttcaaaaaattagatttacagagtcaattttagtagccatattataattaatttgtttctttttcttttgtcgtttggtagtagattgtgcgatgcgccaaaactgtcagccttaccaccactaacttccgcaattggtcgacgcatctctccaagtcgaacaaaaaaacgtatt	2.4638	orf19.5384(CHS8)>[123508]	orf19.5384(CHS8)|[126825]	CHS8	orf19.5384		Ca21Chr3_130459	>	orf19.5383	PMA1	orf19.5383(PMA1)>[133121]	orf19.5383(PMA1)|[135808]
ca_Hmo1	Ca21Chr7_143098	taagaataaaattgatgatgatattactactagtagtacatttgattatattattgaacctaatcttgaagcaatttctaaagtttgtcggatattacgtagttaagagaactagtgttgtgtgtatatgtatatggatttacagtatttaattaattaatgaagttttcaggagaagatattattcagtggctaatgtaatgaagtttggtataataataaacaacaaactccggggccacgagttgtgtccaacgaggaacaaaaatggtacgagcaaaatctaagcgaggcaaatcga	2.46022	orf19.7044>[137282]	orf19.7044|[143053]		orf19.7044		Ca21Chr7_143098	>	orf19.7043.1	ACB1	orf19.7043.1(ACB1)>[143529]	orf19.7043.1(ACB1)|[143912]
ca_Hmo1	Ca21Chr1_1838146	acggcaatggtaggagacggaatcaccatccggaataccactcacagcctgaaaggaagcaaacaacgaaagaaagagaagtagtaaatcaatttaaactaattccagtgaccatgtggaatgagttttgaacgcttatcttatgatggtatagtttcttttagatcgaattatcataccacactatcgatggtttttgtttactccgcactggggtcacagggtttttgggcggcgcgcgggcggggacacttgactaagatgtgactggcacgtgtataaacttctttttcttcgacta	2.45409	|orf19.5117(OLE1)[1834386]	<orf19.5117(OLE1)[1835846]	OLE1	orf19.5117	<	Ca21Chr1_1838146	>	orf19.5118	SDS24	orf19.5118(SDS24)>[1839371]	orf19.5118(SDS24)|[1841257]
ca_Hmo1	Ca21Chr2_194912	gttttgaataatagtttttgactttataggattcttttaaaaaggagttaaagataaagttgtattgttaagaagagaaaacggtttcttttatctcttacaatcgtgatttcctgttttttttccttctttccttccttgcttcttcttcttgatgttgttgctttgtttttagtttttaggccgagcgagaaagaggggaccaaccgaccagaagaagtacttcattgctaccgatgacataatttgccaccacatttagtaccaagtacatgtacactgcaacggtactccaccccac	2.44477	|orf19.2006[193729]	<orf19.2006[194619]		orf19.2006	<	Ca21Chr2_194912		orf19.2005	REG1	|orf19.2005(REG1)[195381]	<orf19.2005(REG1)[198416]
ca_Hmo1	Ca21Chr1_2282148	aaaatccacaaaaaccctcgaaacaactctctcaacaaaaacagcaatcaacacaattccaacaattccgttggcatattttttttctttcttttgttggccctcgtgttcttcgtcgtcatcgtcgtcatcgtcccatttggctgccacaacacaacacccttctttcctgtccttcctttgcccgcctacaacgttccttccagatttccttcccctccttggactaatttttagtacgtcacgtatgaaaaataattcctttcgttgaatttcgtaatatcaacaaaactgattgcaa	2.43624	orf19.4901>[2280143]	orf19.4901|[2280637]		orf19.4901		Ca21Chr1_2282148	>	orf19.4903		orf19.4903>[2282393]	orf19.4903|[2283454]
ca_Hmo1	Ca21Chr3_503176	tactctttaaaatatatgtttattattgtttttataattcattttactgttctttttttttgcaactccattgagttaattttgttgggttaaatgtatgaactataataatgtgtcggattaattatggaacgagacgacgagagggtgcggcggcgcagtaacagcaaatgaatagatgctgggtcgggttgtaacggaatagttatcccgtataatacactaaaagcaatatttagaactgagtcagaaaaaaagtgatagtatttgacagcggaatcaccagtaagagtacaaaagg	2.43493	orf19.1616(FGR23)>[499586]	orf19.1616(FGR23)|[502930]	FGR23	orf19.1616		Ca21Chr3_503176	>	orf19.1614	MEP1	orf19.1614(MEP1)>[504805]	orf19.1614(MEP1)|[506412]
ca_Hmo1	Ca21Chr5_651025	cagtaactgaaactcttgtttgattaaggagaaatcgtttgatatttatacaattgtaattgctctttattaacattatgaaggtgtggagggagagggagggggaggggtggtgcgagggcgaaaaagaaaattgcgcaaaatcgactaaaaaaaaattagttggtggtggtaggctcgtattaaaaaaaaactatgtgataggagcaaattatgtgattttgtatgctaatttatatttcaaaagactgaagtttgatccgagaaagcaagcaatcaagtattatacgaaggtgaaatt	2.42859	|orf19.4317(GRE3)[649835]	<orf19.4317(GRE3)[650950]	GRE3	orf19.4317	<	Ca21Chr5_651025		orf19.4318	MIG1	|orf19.4318(MIG1)[651954]	<orf19.4318(MIG1)[653666]
ca_Hmo1	Ca21Chr6_756478	gtttttcacatggacattgctggcctcggttaagatttttagaaatcaagttttttttttccatctcctccacctccacctccaccaatttccatcgttgcaacagaaaaaaagaaaagaaatttagtactaggccgattctcgttgtactccgaacaattcaaaccaaacttcccacggccaaaaaaatgacgaaaaaaccaaaaccgtcttaacaatataaaattaatgcgtgcatttttttttcacggcacaatagaaactacatagaaataactatgacgcatgagacggaatttat	2.42257	|orf19.5722[754036]	<orf19.5722[755655]		orf19.5722	<	Ca21Chr6_756478	>	orf19.5723	POX1	orf19.5723(POX1)>[756983]	orf19.5723(POX1)|[758974]
ca_Hmo1	Ca21Chr3_263814	atttaattacactatatccacatacgaatacggcaccaaaaaaaagaaagaattaattaatttagtgcataattttagttgatttttaataatgtggtgattactaaatggttgttgattccgtgtaatgattgttgattgtttttttcttggggggggggcggcgaggagaaggagttaatatttttgacacagccaccttttgtagcgcatttgtttgatttcttttttgttttgttttacactactactactgccaccacaatttaatatcctgtcccccctactcctcctttctttt	2.41908	|tR(CCU)1[261911]	<tR(CCU)1[261999]		CCU)1	<	Ca21Chr3_263814	>	orf19.1727	PMC1	orf19.1727(PMC1)>[264981]	orf19.1727(PMC1)|[268616]
ca_Hmo1	Ca21Chr4_960473	gtgctatgttggcattggtggaattgacaggaccaagtttctttcaataaaaaaatgaattatgaaaaactgaacattgcttcgttttcgtcgacttggctagtacgcccaagtccgtcgtcagaaaaaaaaataatactcccgaaagtccgccccccctcccacactacatacttttatggtacttggcacgaaacaaaacacaaaataataaatactgttgactgcacagtactaattaattaattgattaactagatttggtagtttagatattacacatttgaatgaactaataatc	2.41711	|orf19.3840[954805]	<orf19.3840[959031]		orf19.3840	<	Ca21Chr4_960473	>	orf19.3839	SAP10	orf19.3839(SAP10)>[961031]	orf19.3839(SAP10)|[962392]
ca_Hmo1	Ca21ChrR_1346207	tcttttaccagccctagccttaagtgaagctcttctatggcagcagcatttcaatcagtcttgggaccagattgaaggttggcctgccacatactctggttggttagccagaagttgtactggccacagagctaggctagatattaggtaccaatcatgctgccagtggtgaacctgagcgcagccaatacaattcactgtacccaacacccttgagcctcttgtggggtgggccagagtactagccctggcttccggtattgttaccagcatagccatactatgggctttggctttagac	2.40855	<orf19.3888(PGI1)[1344857]	|orf19.3888.2[1346111]		orf19.3888.2		Ca21ChrR_1346207		orf19.3888.2		<orf19.3888.2[1346398]	|orf19.727[1349004]
ca_Hmo1	Ca21Chr5_161427	agtagtatatgatgttagcaaatatcaactattatgaggtatttaatttcttgttaaatttccctcaaattttactatactacggctgtgaagaattatatggtattatcattggttttgtaaatgtacacagcccagaaggttacaaaaatataattggagaagtagtagtagagcattattattataataatttctgatttcatttattgcgcactgccgttgcatcgtcaacctattttttatctagtccgccttccacggactccgcaacggtattctctgtcgtgtgccaaaatag	2.40489	|orf19.568(SPE2)[159627]	<orf19.568(SPE2)[160775]	SPE2	orf19.568	<	Ca21Chr5_161427	>	orf19.570	IFF8	orf19.570(IFF8)>[164521]	orf19.570(IFF8)|[166665]
ca_Hmo1	Ca21Chr1_3131926	cagtattatattctacattgaaatattacttgctacagaagaaacagttgttctgattttagcaacaatggagtgtgtcgttgttcttgactggctgaatctgaaaccagtcggcgtcatagtgcagagtattaacacgagtgtaagagataacaaaaaaaaaaggaaaatctgaatatggcgataaagttttttttcaattctttacgtcggcggtgcttatttttatccacatgcacatttgctgccaccgccgccttgtggaatgatcggccccaattaaaattctccgtcatgcatt	2.40047	|orf19.7229[3128902]	<orf19.7229[3131502]		orf19.7229	<	Ca21Chr1_3131926		orf19.7231	FTR2	|orf19.7231(FTR2)[3133158]	<orf19.7231(FTR2)[3134306]
ca_Hmo1	Ca21Chr4_379213	taccacaactacaactttctggactaattcacctcggcctctgcgacttagcggaggttcatttatccaaacatttctatcaagatttatagaatctatttgacaaaagtattcttcaaggtgttattcgatatcaattgccaagaaatgttagatttcattacaagtttattgcggcaactttggtgccgtactacggtttcaaatgaaacctgtcgcgtaatggtggtagcctttccttaatgcttgtaccaacccgcgcctaaaaagacaaagcgaaggttaagtaaagttttagttt	2.38214	|orf19.4600[374715]	<orf19.4600[375422]		orf19.4600	<	Ca21Chr4_379213	>	orf19.4599	PHO89	orf19.4599(PHO89)>[379774]	orf19.4599(PHO89)|[381576]
ca_Hmo1	Ca21ChrR_1999925	tgattacatgaattgagaggttagatccacaaaaccttttaaacaaatctgttttatctcttaatttattggtgggtggtgggtggtatgtatgtatgtaggtatgtcttaatttatcacgtgcgtagaatataatttattggaacaccaaaggagtgaaattagtgggaaagagagaaagaaagaaaggggggggagtgtaggcgggcaagaagggaagaagttggaaggaaagaaaaaacaaatgaggcgatatttggcaggaaagaaaacaaaaatatggaagtggaatacgccgaga	2.37997	|orf19.7336[1990533]	<orf19.7336[1992347]		orf19.7336	<	Ca21ChrR_1999925	>	orf19.7337		orf19.7337>[2000434]	orf19.7337|[2002548]
ca_Hmo1	Ca21Chr4_90237	ataatgttagttgggggtggttattataaagaatatagataatggaaagtttccctgtttaatgagatgagttaattttttttttctttttttaaaaactgaaaaaaaaaaaatatttaagagcagacaaagatgagaaagctgggaaactatttatgcgacagcgccgccagtgcgagtgccagtgctagggcgagagcgataccgctaaataatatttgtatggtgttgttcttgagacaaattgaaaaccaacaagagaatttttgaaaaagagtgtgcaagaaaaaattttcaatct	2.37681	|orf19.4191[89387]	<orf19.4191[90016]		orf19.4191	<	Ca21Chr4_90237	>	orf19.4190		orf19.4190>[90449]	orf19.4190|[90922]
ca_Hmo1	Ca21Chr3_1510442	aaacttaaagagctatcgctaactaaaaagaaatagacaaaatctaagaaataaacttatttgggggatgatgatacatttattgttttcttttttttttcaacaattgaattcataacagagtttattaattattaaagtattcctccctttttggtgatattacgtagttgttgctttattgtttcaatttctttttactttattatagatttttcaaattttgcaaaatttcttattcaacaaaggttaagtgaaaaagaaaactcaatatttcgtgacacactttcacccacatcct	2.37404	orf19.7450>[1508315]	orf19.7450|[1509406]		orf19.7450		Ca21Chr3_1510442	>	orf19.7451	FUN31	orf19.7451(FUN31)>[1511052]	orf19.7451(FUN31)|[1515023]
ca_Hmo1	Ca21Chr4_125772	ttcaaatgtacgttttctagaggtcatcattgtgaatgttattaagggaaagtagtagtatcagtaattctcttttttgaaaaattgatgaaagcttgaattgaaaaatgaaaacagcttcgtcttattctcttacgcgtatgttttcattcatcgaacgcgtgggccaaaaaaaaaacaatcgattatttagactggtacaaataagacctttttttttcgtgctaaagcacgcccagttttgttcagtttagtagcgtacaagtcgaagcatttattaccaagtgctaaaaaacaacaa	2.37399	|orf19.4169[125256]	<orf19.4169[125651]		orf19.4169	<	Ca21Chr4_125772	>	orf19.4168		orf19.4168>[126013]	orf19.4168|[126516]
ca_Hmo1	Ca21Chr6_860457	ccttaactaaggcacatcagtgacagcaacaatttaactagtcttgtgaccatattgaaagctggcctgtcacacactctggttggtagaccagaagttatactggccacagagttaggctagacattaggtaccaatcatgttgccagtggtgaacctgggtacagccattacaattgacctctgcccatcacctttgagcttcttgtagagtgggccagagtactagccccggctactggttttgttacctgaatagccatactgtgggctttggctttagaccctgctctgggattgg	2.37012	orf19.5773>[857583]	orf19.5773|[859685]		orf19.5773		Ca21Chr6_860457		orf19.5775		|orf19.5775[863253]	<orf19.5775[864791]
ca_Hmo1	Ca21Chr5_855825	gaccatccatccatccatcccattagtcgactaaaatcatcataaccagagaaatagcataccataaaaacaatgtaacaaaggtttgtttgttccctgtcaaaaaaaaaaaaaaaacttatgatgtattattgtattgtgtaaaaatattatcgtcttgttataattctgtctcgccctaaaatggtagtattattagcacgggtctggtggtggtggtggaacacaagaataccagtttgacaaaataacaaatttacagggggtgcaaaaacaaaaaatttattcacggtaataataa	2.36508	|orf19.1105.3[855027]	<orf19.1105.3[855739]		orf19.1105.3	<	Ca21Chr5_855825	>	orf19.1105.2	PGA56	orf19.1105.2(PGA56)>[856614]	orf19.1105.2(PGA56)|[856868]
ca_Hmo1	Ca21Chr7_410487	gagatgtttcttttttttagggtttcgttttatttcccaattttgttgttagagtttttctctttctctgtggcccatctttgttttgtatactacttcttgttagtcataagtacacgtatagggcaaatttggttcgtttctttgtttcttttttttttttgcttccaacttttattatagggggagagcactccttccggcactacccagaactgaataatctcccgacggctcattccaccaccaccatcatcaccaccacacttctctccccccacttcctctcctacccaagtta	2.36394	|orf19.6530[408390]	<orf19.6530[409253]		orf19.6530	<	Ca21Chr7_410487	>	orf19.6529	CDC34	orf19.6529(CDC34)>[411057]	orf19.6529(CDC34)|[411791]
ca_Hmo1	Ca21Chr1_2800957	tttttttttttctctaatattattctcaaaatagaataactgttagtgatcacaaattaattaacaattgagaggacactagaagacaatagaattataatcaccataaaatcgttgttatgataaaagagttcaaatatgaaatttttaaacggtattaaatgttaagttttaatcgtaatattcaatgtcactgctttcaaataccaccacctcctcctccgccgccacaaccacctcctccaccgccacaaccaccaccacctcctccactgctactaccacaaccaccaccacctcc	2.35658	orf19.4914>[2797936]	orf19.4914|[2798289]		orf19.4914		Ca21Chr1_2800957		orf19.4916		|orf19.4916[2801006]	<orf19.4916[2802475]
ca_Hmo1	Ca21Chr1_1753397	gtgtatgatttgtataacactaatattgtattatcaccatttttgctgttcgtgtgacgcaattagtgtaatgttttgatacaacaaaatagacgacgacgtgtacattagctaccaccgcgaggaccatattattctgcaaccaatattcttacaacatattttttttgccctccgtcctgtttttttgcgctgtccatgtctgggtggtggtgatagtgtttgtcgtcgccgtcctgatctgttttttttgtgcatttcttgtcctccaattgccctttttttagttcgtttccagtgt	2.35416	orf19.5074>[1751353]	orf19.5074|[1753227]		orf19.5074		Ca21Chr1_1753397	>	orf19.5076	PFY1	orf19.5076(PFY1)>[1753688]	orf19.5076(PFY1)|[1754068]
ca_Hmo1	Ca21Chr3_880277	caaatatttgttatattatgaattggtattgactagtaaagaatacatgagaaattgtattatattggatgaaaaattgattaaagagtacctatagtattgtgtgtagttctagaatcgataatgaaagggggggggggtccgcccgcacatccacatgaaaataaacaatttgtgtccccacgacttatgacacgtcgtactagtttttgtgtattgatcgattgatgaggcggtcggactgtgcttgtcgccaaaaagaaaagttgaaattcacgagaatcaaacgaaaacaagacga	2.34362	orf19.5865>[877626]	orf19.5865|[880223]		orf19.5865		Ca21Chr3_880277		orf19.5866		|orf19.5866[881438]	<orf19.5866[881761]
ca_Hmo1	Ca21Chr7_731429	ttagttggtgtatgaaagagtgatgtggctgtgtgcagtgggtgcaatgagtcaaagagtttgtcgcgatgtcagggggggggggccacacttctccgcccatctcatctcttagttcccctctcgttccttctagattcactggctcgaaggaagcaagcaaaaaaaaaaaacctaaccgaagtcaaaaacaaaatggccagtgaaaatattttaaagggaggggaggggagagagaaacagaaagaaaaaggaggagattcttagtatgtaaagacaaagaaaaaaagaggagaaattg	2.34119	|orf19.1345(LIP8)[727512]	<orf19.1345(LIP8)[728894]	LIP8	orf19.1345	<	Ca21Chr7_731429	>	orf19.1344		orf19.1344>[731828]	orf19.1344|[732496]
ca_Hmo1	Ca21ChrR_1146384	gtggtgttttacccaaatattttattccacacaaattacaaagaaaacactggaagcaaaaaaaaaatttgtttacacgaaaaaaaagacctgcaggaacgacttggacgacatttttcgagaaaaaaaatccctcatagttaaaaagtacgtgctttttgaagaaaatgcttagaagcttaaaaaaaaaatcacccgacattgtgattaatttaccagaacccaaaaaaaaaaatccgtccaagcactaccgccagaaaaaaaatgtattacctcctcttcctgcctccacttcctttgc	2.33985	orf19.1012|[1143119]	|orf19.5289[1146121]		orf19.5289		Ca21ChrR_1146384		orf19.5289		<orf19.5289[1146435]	|orf19.5288(IFE2)[1148664]
ca_Hmo1	Ca21Chr5_707452	gacgcgacagagacacgtgtattaagactactagatatcatttactgaaaccataatcattagagacaaaataaaggcaatcgttagtactggtactagagaagtgatgaaaaacaagagtcatctataatagttgttatactgttggattgtggagatggttttagtggcgcgcagagcaagaaaaaggacaaaaagacaaaaattcgcgtcaccattgtactactttaggtcgcacggcatccggccagctacattttgcctttcacatggccctgtttgcaaacatctacttgatttc	2.3362	|orf19.4346[699647]	<orf19.4346[705922]		orf19.4346	<	Ca21Chr5_707452	>	orf19.4347		orf19.4347>[710003]	orf19.4347|[711922]
ca_Hmo1	Ca21Chr2_1695040	aaaagaaaaggaaacaaactgcaaatttgtgtaagtaattactccctgggaataatatattttttttgattccaacggcatgattaagagaagcccaaataaactgagaagtaatcagctgacatgtttagtcaaggttagaatgaatctatttactcgtagtaaaagtgatcctctccttacaggaaattaacgacccaattaacccgtgggatgatgtttttttaggcaaagtaattcccggcggggcacaatcggtcgaattacgtcccgacgtacacactaaaatgcttaaacttga	2.33549	|orf19.1434[1692335]	<orf19.1434[1694482]		orf19.1434	<	Ca21Chr2_1695040	>	orf19.1433		orf19.1433>[1695459]	orf19.1433|[1696652]
ca_Hmo1	Ca21Chr2_1923268	gatgattttaatagctttttgttttaaaataccaaaatacttgaacatttaagtttttaattttcttaatgtagagatggtgaggattaggttaggattaaaaagtaaggagtttgcagatatcacctatccttgccaaaaaataaggtcagcatgtcggaaatgtcgccccagacagactgaatgcgcccgggagagccgctggaactacaccaagatttacaggacatggacttggggcacagagaataggctaaactaaaatttgtcacagttggtgatgcaccccaatattttaaac	2.32599	orf19.1601(RPL3)>[1921931]	orf19.1601(RPL3)|[1923100]	RPL3	orf19.1601		Ca21Chr2_1923268	>	CEN2		CEN2>[1927252]	CEN2|[1930211]
ca_Hmo1	Ca21ChrR_8435	actagaatcttttcaatgatttatgatgaaaaccgatacaatcatgaacaataatctctgacttttctataatacttagttagtaaacaaaattcttcaaaaaagttgtattattcatacttgccataacttaaaggatcagtagtcgaagtagtagcacttattcagtcgatctatgatgaaaactaatggattgatgaacgaatggtgaaaaaagaaggaaaagaaagtgatagggatagtaaaatttttgaggtcacgccagcgtggcatttatggtggtgaaaataggggggcgggc	2.31687	|orf19.7545[4884]	<orf19.7545[7566]		orf19.7545	<	Ca21ChrR_8435	>	orf19.7544	TLO1	orf19.7544(TLO1)>[9111]	orf19.7544(TLO1)|[9863]
ca_Hmo1	Ca21Chr4_699116	ggatgtgaatatttgaaacaatagatattagtagtcaaaaactgacttcataataaatcatactatatagagtaattaatggaccaagtaggatcatagattacaccaattgaagtaagacacacacatattaataagatttacagttcattcacgtgactgaggacgtggccgggtcgaggacccagagtgggggtgggattaaatcgaacgagaagcaaaaaaataaaaaataaaaatgagtatctaaggcgacccaaaaaataaatgaatcagttgttcctgcatatacgcgacatac	2.3079	orf19.1440>[697817]	orf19.1440|[698933]		orf19.1440		Ca21Chr4_699116	>	orf19.1439	IPK1	orf19.1439(IPK1)>[699815]	orf19.1439(IPK1)|[700899]
ca_Hmo1	Ca21Chr4_1174761	ttgatagaaataaagggagggggggcaagcaaaaagtaacctttcttggagttgatcaattggtggtaagttttatgtgttgtcctctaaattgtgggattttcaattttcaagttgtttttttttttggtgatcgtgtcgtgtcgtgtcgcagcattatatttggtgttcttgtacacgacccgaataattgcgtacggcaataacgggagaaaggagaggggagggtggacgtagtagtagcacggagtctcatgccccaccaactgcgactataaaagaacaataaaacgtccaaaac	2.30552	orf19.1795(PUF3)>[1171174]	orf19.1795(PUF3)|[1173963]	PUF3	orf19.1795		Ca21Chr4_1174761	>	orf19.1796		orf19.1796>[1174975]	orf19.1796|[1176069]
ca_Hmo1	Ca21Chr1_2486020	aaatgtaaccaacactcaattgtttgttagtttgttaaagtgagtgtaaatctagtatgagatccttttttccattgctgcacaatttcccgcaatttgagtgcacacgattttatccgttgactaatgattcttctgcttcttacaccagtgatgagttattttttcttcctttcctttcccttccccacgcgtcaacactgacccggccgagaatgattgatggaatttgtttttcgggtcattcatggaacaaatttctattatacttcgcgctaaaacttacctgtatggtatgaac	2.30314	|orf19.670.2[2485308]	<orf19.670.2[2485620]		orf19.670.2	<	Ca21Chr1_2486020		orf19.670	SMT3	|orf19.670(SMT3)[2487181]	<orf19.670(SMT3)[2487489]
ca_Hmo1	Ca21ChrR_1208851	ttatttgataaacttttagggggggcgaggaagaaggaagagaggagaacaacgggagaggagagagaagaaaggagcgagtaatcgaaaaatgtggaacgagaaaaaaaaaggctacgcgaacaacaagaaattgacaataggagaagaaaaacaagggagaaatttttttttttgtcgcctttcatctttgttttgtgcccgacgctaattggttttaagctgcggaatctggcatgaaacaaatttagagttacacccgatggtgatgaaaaataagaggcgggcggctagagaacaa	2.30041	<orf19.6645(HMO1)[1208458]	|orf19.6644[1208490]		orf19.6644		Ca21ChrR_1208851		orf19.6644		<orf19.6644[1208888]	orf19.6643(MCT1)>[1209508]
ca_Hmo1	Ca21Chr5_527872	attattcaaacctctttgataaataccaaacactacaaaagtgctgcaaaccattaattaccaggaaatcaaactaatgtgtgtggctaattcagaaacaacaacacgacaagtcttgaaacatcgagacgtggctgagaaagatgacggctaaattcgttaaatccctctttcctatttaggcaaacttttagttagtgatactgcgaaaaaataaaatggccgcaggcggtggcggtggagggacgacatggttgaggcgaggcaaacaacaaaaaagagcttattcactcagtttagt	2.29744	|orf19.4245[525714]	<orf19.4245[527060]		orf19.4245	<	Ca21Chr5_527872	>	orf19.4246		orf19.4246>[529711]	orf19.4246|[531504]
ca_Hmo1	Ca21Chr1_655600	cagttggtagggttgacaaacaaagtgtttggttatttttctatttttctatttttctttttttccttctttcttctaatctcggcaaaatgttggagttacacatttttgaccacgaagttttcccattgctttttttcccttcttcttctctgtttctattgctctagtttgatacaagctagaggtggatgaaattggtgctggaattcgcgggaacgatgttctctcttcgccaccacagcgcccacaagtgattgtatcctcctcccttcaccaccctccccttccaccatgatca	2.29127	|orf19.3006[653514]	<orf19.3006[655268]		orf19.3006	<	Ca21Chr1_655600	>	orf19.3007		orf19.3007>[655865]	orf19.3007|[656341]
ca_Hmo1	Ca21Chr2_739402	gtcacccatgtgaaaaaacgatactacttttggaagatggacaaacatcctttgacataactgggccataattgttttattcttatgcactcgactaagaaaattacagagagtaagtataggctaaaaataattatgatcggcaccacttgaaagttttttcttgactttattctgtttttattgtccagttctccgctccctgtcgtctccttttttttcagctctctcccctcagctgtttagaaaatctgcaattgtcgtaccagtggtgctggctggtggaagtcgcaccactgct	2.28997	X	orf19.871|[731478]		orf19.871		Ca21Chr2_739402		orf19.868	ADAEC	|orf19.868(ADAEC)[740815]	<orf19.868(ADAEC)[742452]
ca_Hmo1	Ca21Chr2_349378	gcgttagaaatcgctcaatttaaaacaacaagtagcaaattatttgacaaagtgttcattgattctttcttgttttgtcttctatttcccctcttttcttttttagtcgtgccgtcctaatctaatattagtattagtattagtattaaattttggaaccattttgtgtttacgttggtggtaggtaggcagggccccatttttgtgattgggtctacttatcttgctaccaccaccgtcatcgccctagaatgttcttttatttcaatttttctattgtctattgtctattgtctatttt	2.2884	|orf19.1497[345497]	<orf19.1497[346609]		orf19.1497	<	Ca21Chr2_349378	>	orf19.1499		orf19.1499>[350734]	orf19.1499|[354168]
ca_Hmo1	Ca21Chr5_819639	gtaaaatgaatggcttagtgaaggcattgtggtaaaaaaaaaagaaagtcatgtgaaaaatagaaaattggtataacagccagagagaaacactgagtggtagtggcagtcgaacgtagcagaaaatgtaacaattggtcccaagaaaatgcgataagaacggtccccctgcccccaagtcaaaccaaggaaacatctccacatgtcagattccacgcgttcaaagaatacaggaaaaaataataatagcgactgaataaaaaaaaaaactccatcatagtctttccggccccctcacaaa	2.2857	orf19.6680(FGR27)>[816619]	orf19.6680(FGR27)|[818982]	FGR27	orf19.6680		Ca21Chr5_819639	>	orf19.6681		orf19.6681>[819936]	orf19.6681|[821180]
ca_Hmo1	Ca21Chr1_993605	tatggctacaaagtatttcttagattagagggatgctgaaaataataatatcgcaaaacaattgcattcctgcacatcggattttttttatatttcacttaagtaaaaggtacgatgggaacgatgttacaatacaatacaagttttatatcagatgggaacgacgacgacagaaaaaagtctaaatttcttttttctttttttctttcttgccgccttacggttttgctttttttctttctcgcattaatttttcccgtcctctgtcccccaccaccacctcatcccctatcctatccga	2.28527	|orf19.767(ERG3)[991708]	<orf19.767(ERG3)[992868]	ERG3	orf19.767	<	Ca21Chr1_993605		orf19.764		|orf19.764[994462]	<orf19.764[997120]
ca_Hmo1	Ca21Chr4_682116	aattatgtaccaggtgtcatatccaatagagttgcttatttggctcaacatgcatagattagggtatcacaactgtaatgatcaataccataaccatgtccggggaatagtttggaccgccattgaacgcaggcgagacgcacgccttaggcatagacaaagaataccacaaaaaaaaaagcctgacctctctttcgccctcccttttctctctttggtacacacacaaaataacatctacaaaactcaacataaaattgtttagttccagtggtggaattaaaagagaaaaacgcacatc	2.2849	orf19.2667(RPF1)>[680958]	orf19.2667(RPF1)|[681848]	RPF1	orf19.2667		Ca21Chr4_682116	>	orf19.2665	MSN5	orf19.2665(MSN5)>[682598]	orf19.2665(MSN5)|[686252]
ca_Hmo1	Ca21Chr2_1394889	cttggattaactgtatagaatgatctttcaaatgccaaaagaagcgccaaattatcttttgtgatgccttttgtgtagaaattggccacgaatcgagcgagcggcatcaaaaaatctatttcttttgataacgaaaacatttttacccatcctctttactttggtggttgacgcctgggaccgtcatcggcacagaaggatggcacggaatatatttctttgtacgtgccactggtgccgtatgcatgtatatattgccaatggcccaatatgccgtaaaatatgacttgttcggtgccaa	2.28213	|orf19.2231[1392826]	<orf19.2231[1393605]		orf19.2231	<	Ca21Chr2_1394889		orf19.2232	RPL11	|orf19.2232(RPL11)[1395591]	<orf19.2232(RPL11)[1396508]
ca_Hmo1	Ca21ChrR_455364	gaaataataaaaagatatcaaataacattgtgggatttattaatttagtaaatttgctctagtatataaagtgtaattccggaaactaagggatgttaaaaacatggtgtgatgtaagaataagtgaataggagttgggctctgtccgtcccgatagtctatgcatatatttaggaggctccggtttcaacgcaataaaatcgaatgttattttatgcgagtacgtgtcagtgtgtgggagaagtgaggggtgtggtgggagcctagaaaagggataaggcggggaggcggaggagagaga	2.28036	|orf19.2608(ADH5)[454025]	<orf19.2608(ADH5)[455035]	ADH5	orf19.2608	<	Ca21ChrR_455364	>	tL	AAG	tL(AAG)1>[456559]	tL(AAG)1|[456679]
ca_Hmo1	Ca21Chr1_1841551	agcgtcacttatataaataccttaagtattacgttagtggatttgaagcaaaaagagaaacgtgtacctttgccaggttctatctcggcattgtttccttttgttgcttcgagtaattagcttttgtgatgtggaaatgtctcatgaaataagtcgactacaaacaataaaagatgcgatgagaaatgagcaaaaaaaaaaaaggggggacggactacaaggcggacatggcccaaaaccaaaaatgtcgaactagttattttgatgcgacatagttggtatccaggcagagagagagggg	2.28032	orf19.5118(SDS24)>[1839371]	orf19.5118(SDS24)|[1841257]	SDS24	orf19.5118		Ca21Chr1_1841551	>	orf19.382	TEF2	orf19.382(TEF2)>[1842638]	orf19.382(TEF2)|[1844014]
ca_Hmo1	Ca21Chr2_320928	taataataccatgggatatgacatgattgtatgggtgacgtgtgtttgagaatgatgaattttgaatatcccgctaagtttactgtgtttttttttccccatggcaataagttacataaaacttgaaaaatcgaaatattatttatatcatttctgcttttgaattgaacagactcaaacagaagtactaatagtgtcaaattcttttagtgttcttgtttagttaatttagtaataatttatttggtggtgttcgtgtgtggggtggtggtggggccgcgtgggggaggctggacccaag	2.26964	|orf19.1486[314679]	<orf19.1486[315176]		orf19.1486	<	Ca21Chr2_320928		orf19.1488		|orf19.1488[322612]	<orf19.1488[323271]
ca_Hmo1	Ca21Chr4_1531970	ggtgaaagtgatcactgcaaatcagataaaaagaaactatgtattgaaagaaagaaaaaaatttttttttctggttcttcgcatgattatgtgagaaagtgaaaaatgagtctccatcaaatctgttcgtaataccgttgtttgtttttcgaatgggcgggtcttgttggcggtgcaatctgtcgcgtgatgccgtacaagcttttaattcgatacgccgagatcttctggaccgaaactcaatggtagtaaatcctgaaggtacaccttaataaacctgttttcttcattgaacatgtac	2.26769	|orf19.3124[1530661]	<orf19.3124[1531776]		orf19.3124	<	Ca21Chr4_1531970		orf19.3123.2		|orf19.3123.2[1532024]	<orf19.3123.2[1532670]
ca_Hmo1	Ca21Chr1_2707636	gtacgttaaaaatcctaattattttagaatcatcattcagagtcaacaactgatgaccgaaaataatgaggtacttaattctactaaggaggtccctacaaagaaattttatcttatagctataaatgaacaggaatgtctggagatcataagtaaattgaaatgggtcttacaagtgtataatttttctagtggtgggttataaatgggaaattatgtgttttaatagattatataatagtcaaaattttaattgtaactttgcatgagggtggtaaaggatctgtagaattgtgtgtgg	2.26685	<orf19.5223[2703820]	orf19.5221>[2704738]		orf19.5221>		Ca21Chr1_2707636		orf19.5221		orf19.5221|[2707690]	orf19.5220>[2707970]
ca_Hmo1	Ca21Chr6_184508	acaaaccaaaaaagagattgaagagaagagagtgactatagaagaatataaaatgtgactagattttaactatttaattggctaatattagtgaactataaaatgacgaatcaattttaataaagattccacgaattagattgctggccccgaaataaattacattgatatgaaatttgaatggtcataaattgtcgacacaaaatagtgaagaatggtggaggaacaaggcggggcggggggacggaaacaaaagaacaactggaatagaacaaaagacataagggattcaatgactaaa	2.26621	|orf19.94[183418]	<orf19.94[184152]		orf19.94	<	Ca21Chr6_184508		orf19.95		|orf19.95[184824]	<orf19.95[185714]
ca_Hmo1	Ca21Chr3_147786	tcttgatacacatatacatatatatatatatataactaattaaacattgtaatattaataaatcgttcatttatttagaacyattgtatagaccggcattgtcatgacgagagtcgtggagaaagtcgaatcgcgtcgaacgagaatgttccagrgaacggtgcgcgcgaagttgttgttgttggtgacggcgacgcacctgcagaaaagcacatattgttgttgtctctttttttttcctctttcttcagtcaayccatcaaataataattcaaaacatacatttcaactgttgccaata	2.26254	orf19.5377(HOS2)>[146267]	orf19.5377(HOS2)|[147631]	HOS2	orf19.5377		Ca21Chr3_147786	>	orf19.5376		orf19.5376>[148266]	orf19.5376|[150701]
ca_Hmo1	Ca21Chr2_389324	tggtatgtcttgtgggaaatgcttcttctgataaacagaccaatttgaaaaataaacacaagtcttaaataatggggttgaggttgtatgatgaagtctttgttggaatttattcatcattttatgacacattatgaatagtgaataagaaaagtgattttcgttagagaatcaatatatgggactagtgtaggctgtgttgaagaaagtggttggtagtaggatgcggttgccacaaagaatcgtggcataaccataaccgttctggcgtaattactgtagcacgaccaaattatacagc	2.26246	|orf19.1515(CHT4)[388139]	<orf19.1515(CHT4)[389305]	CHT4	orf19.1515	<	Ca21Chr2_389324	>	orf19.1516		orf19.1516>[389655]	orf19.1516|[392039]
ca_Hmo1	Ca21Chr1_2289739	atttaaaattcccaacatcatctccttacttattataatatatatatttaaatgaacctgaaattgtgatttataatttagtattgtgtgttgttagtactaccacggtgtgaattattaggggagacggagggaaggggaagaggggggcgcggacacgagaagggggggaatgtataaatctgtggtggtaaatctgtgagatctggtggtggtagatgagtgatgacacaataacaaacagggaaaaaataaacaatcaacacagaaaaaaactaaaaataattcaaacgaaaaaaaa	2.25938	|orf19.4906[2287303]	<orf19.4906[2289609]		orf19.4906	<	Ca21Chr1_2289739		orf19.4907		|orf19.4907[2293024]	<orf19.4907[2294841]
ca_Hmo1	Ca21Chr4_219150	tcttagatagtagactattctaaatgacttttattatgattgttagttttatttaatgcaagtgatgtttttattctttatactgatttcggtttctctagtaaaagttaattctctaaaattaggctaatatatgcattaagaatttgttacaagtgttctagatatctaaatagtctattcgtactttgctgtctggttaagcaattggttctttacaccaccaagctcggaccaaattgttggtttccagaacgatccaataactgcatagaggggagcaggcgcgcgcgcatagacc	2.25251	orf19.4682(HGT17)>[217147]	orf19.4682(HGT17)|[218985]	HGT17	orf19.4682		Ca21Chr4_219150	>	orf19.4681	RAT1	orf19.4681(RAT1)>[219460]	orf19.4681(RAT1)|[222366]
ca_Hmo1	Ca21ChrR_1608985	tttttcgcatttcctgtttccccgggatctttgaaccaatcaaagcaccggaataaattattggtctatgatgattcccaactcatcttcccctcaaaagtttcctgactagccggggccataaagaatgtcccccaaataaaatattttttcaacaaaaaacgagaggcaatagatttttaagccgagacttggacgcccgccctaattactccggtttcttggtgccaatgcattcaaagtgagcataatttctttgaaataataatttctttcaaatacccacaccgttaaaccaagc	2.25069	|tK(UUU)2[1608078]	<tK(UUU)2[1608152]		UUU)2	<	Ca21ChrR_1608985	>	orf19.6126	KGD2	orf19.6126(KGD2)>[1609268]	orf19.6126(KGD2)|[1610593]
ca_Hmo1	Ca21Chr5_371076	aagccttttcactgacagtaacaattctaccagtcttgtgaccagattgaaggctgacctgccacatacactggttggttagccagaagttgtattggcctcagagctggcttagacattggggaccaatcatgttgccagtggtgaacctgggcacagccattacaattgactgctacccaacacccttgagcctcttgtagggtgggccagagtactagccctggctaccgatattgttaccaggatagccatactatgggctttggcttcagaccctgctctgggattggccatttcc	2.25004	|orf19.6294[362693]	<orf19.6294[368539]		orf19.6294	<	Ca21Chr5_371076	>	orf19.3208	DAL52	orf19.3208(DAL52)>[375495]	orf19.3208(DAL52)|[377135]
ca_Hmo1	Ca21Chr2_203403	taattgatgaaagaaataacgaaaaagaaaaaaattatccgcgcaaaaatcaccaagaaaaaatttttttttttttttggggggatggggaccagaaggcaggcaggcaggcaggcaggcaggaggtcgtggtcgtgtcatctatcaggtggatttatggttaaactatgtgtggccaattctacgagatatcttcatgcggcatccgccgaaagtttatacaacaacaataagaaaaatataaatacctcatgccaaattattatgtggggctaaaattagtgtttatgtattcttgagc	2.24554	|orf19.2003(HNM1)[201473]	<orf19.2003(HNM1)[203089]	HNM1	orf19.2003	<	Ca21Chr2_203403	>	orf19.2002		orf19.2002>[204930]	orf19.2002|[207812]
ca_Hmo1	Ca21Chr3_364772	ttgaatgatgtttttgagttgttaaatgatgatggtggttgcatggaatttaattggattgtctcactggacaacaacagagaaaagacaaactaaatttgagtttttaaagttttcgttcgctacctccaccaactactgcaacctcgttttatacggatgtgggtgggtaagtaagtaggaagtggcggcggggagtaaacgggtgaatgtgtgtgtgtgtgtggggggggaagggcaaagagcaatgatccagaacgagaaatagcaaccgagaagaagaagaacaaaagaagaacaa	2.24339	|orf19.1676[362754]	<orf19.1676[363860]		orf19.1676	<	Ca21Chr3_364772	>	orf19.1675		orf19.1675>[365369]	orf19.1675|[366571]
ca_Hmo1	Ca21Chr7_114052	taccaatccatttgttccgtaaatacaattaacaatagatagaaaaggataggtgtgaaagaaggatatattacgaataaagttttgataagagtagtttgtgtaattctgcatgactagtactattagtgtgcacaccaatcatctgattactgatacaagaatataaccatgccacaaaattgaaaatagaacgaggaggaagaggatggaaataatattcaaatcaattcattccgctttgcgcaattatatgtacacccccctcctttggttccactgctgccaccagcggaatttg	2.23772	|orf19.7055[106320]	<orf19.7055[106646]		orf19.7055	<	Ca21Chr7_114052	>	orf19.7054		orf19.7054>[114110]	orf19.7054|[114475]
ca_Hmo1	Ca21Chr1_881842	aggaagaagagttcttgtaagaaaaagaaaagaaatggaatttgatgatggaggttccttacactaagagtgagaagtaaactacaagagagaagagaggaagaaaaacgaaaactatttttgtcttttgtgcgcgacaaaagagttttcttgtcgcatgatggggaagaataaaagaggaaccattccaattccaattccattccttcctgtctttttggttccatttcgcaccaggcacaaacaaaacaatacactttttctttttttggtgtcatttttattctgcttgttgtaaatc	2.23676	<orf19.1059(HHF1)[881349]	|orf19.1060[881460]		orf19.1060		Ca21Chr1_881842		orf19.1060		<orf19.1060[881969]	orf19.1061(HHT21)>[882258]
ca_Hmo1	Ca21ChrR_1706527	gatctattaaaaattgtttcgtggtataaatgtggacacctgtaaatttttcctttggtatcaacttaagaagctgctatatccataatggcatttaatcaaacagttccatgccattcaggaaaatggccactatatggagtgggtattaaataccgataatctaatttatgcacgtgatttgtagaaccgcctgggatggtagcagtggtagcaaaaccaaaaaggagtcgtggctgctccccctctgcctcccccctgcaacgaaaaaaaataaacaaaacctaaaaaaggaaagaat	2.2331	|orf19.3713[1703592]	<orf19.3713[1704182]		orf19.3713	<	Ca21ChrR_1706527	>	orf19.3714		orf19.3714>[1706985]	orf19.3714|[1708882]
ca_Hmo1	Ca21Chr7_136257	agaagaggtaactaacagcacatagcatcaacaactacactaccaattatgtataggatagttaaaatccaacttttaacgaccgttatgacaacttcaattcaaagatccaactctttggatatatataattttttaatataaatttttactaaggtatagcaaagaaataatgctgtatggtttataggccgttgttgggggtagcggaaccgaccattcggatacaaccggggggctgtgagtcaaaagtgactggccaaaaggcgcgacctcctttttttttttcgctaccccttcc	2.23241	orf19.7046(MET28)>[135510]	orf19.7046(MET28)|[136031]	MET28	orf19.7046		Ca21Chr7_136257	>	orf19.7044		orf19.7044>[137282]	orf19.7044|[143053]
ca_Hmo1	Ca21Chr3_1712875	cggagaaatataatttgacagaagttaaaccgtaaatagtgtcgatcgcgtttctatagataaaaaatagtttttaaagtcggaattataaaacattggagaagagtaaaacgagggaattgtcgatcccacgaatatggcgagcaaggcggccacagaaacccaaaagaaaatgctattttcggtgtggagggtgcgacgaaagaatgaaaaaaaagacaaaaaaaaaatttctctgtcagtctgtcagagttatttttattactttaaaagaaagggaacaatacaaaaaaaggaaaaa	2.2314	orf19.6739>[1710909]	orf19.6739|[1712759]		orf19.6739		Ca21Chr3_1712875	>	orf19.6738	VAN1	orf19.6738(VAN1)>[1713215]	orf19.6738(VAN1)|[1714769]
ca_Hmo1	Ca21Chr4_488581	taattgcagccggcattgctagaacttatattctatgtgtatatgagtttatatctgaaaatatcaaaatagtaatatacttctatctccaactgaagcggttatgaaatgatggtggaagatttattatggggagttttgaaggtgaactatttttttttcaatcaattttgaatattaattaattgggtgtttacttttttttttttgcgcgccagttgataaaatttacgccccaggtcgtgtcttattgctgctcgtgggaagaccatacgaagcgctcgacgtattgaagattata	2.22881	|orf19.2761[487649]	<orf19.2761[488446]		orf19.2761	<	Ca21Chr4_488581	>	orf19.2760		orf19.2760>[489036]	orf19.2760|[493298]
ca_Hmo1	Ca21Chr2_1751492	gagaatatacaatatatttagagtcaaacttaacaggtgggagttttaagttttaatctgtaattaaaactattaacaaaatcacgaatcagtttctatacaagttaattagaattagaagaatctctgttgttgttgttgttgtaaggttggaaaaagatttcatgtatgttgaagtgtaagaataaaaagaagaatgtagtactgatctgtttcttatccgaagagtgtcacgcgcgtcacgtgaatattttttttggtcgtaccggaaattactgccagcccactgcccagcccagcc	2.22439	orf19.3617>[1750173]	orf19.3617|[1751233]		orf19.3617		Ca21Chr2_1751492	>	orf19.3616	ERG9	orf19.3616(ERG9)>[1752006]	orf19.3616(ERG9)|[1753352]
ca_Hmo1	Ca21Chr6_366019	gtcttgtttctttctacttccagtatatgatgtaagcaaaacatgtttttgttgcaaaagaaagattcaacaaatctaagctttttgcttgaattggtctcaatagcttaataaaaagaaattataggagatccagagtctcctgaaatcttgacttcttttgttttcactgtcatgtacggggctgcgctgcatagccaggctgggcacagcaataactgcgccagagcacacaacggtaataacaaaaccaccaccaccactccaactaccaagtgtgtctcaatcgaaaaaataaaaa	2.21241	|orf19.3414[364271]	<orf19.3414[365083]		orf19.3414	<	Ca21Chr6_366019	>	orf19.3413	FGR37	orf19.3413(FGR37)>[366043]	orf19.3413(FGR37)|[366351]
ca_Hmo1	Ca21Chr5_561761	tgaaaggaattgaaaaaaagacaagacaagacaaaacangacataatagtaacaacgtcatcctacagtgtttaatatggatgtgtttttttagtgggaaaaaaaaatagggggtcgataaaacgcccgcgagagtcgtggcaatccaccacaacccaacaaatacaaatagtaagacaaggggggggggcgatcggacgaagaatcacaatacaaagagaataggggggggggggggggcaaaattaagaacaacaacagtttattattatatcacggcaataagatatcaacaatgttt	2.20181	|orf19.4263[559340]	<orf19.4263[560503]		orf19.4263	<	Ca21Chr5_561761	>	orf19.4264		orf19.4264>[562924]	orf19.4264|[563829]
ca_Hmo1	Ca21ChrR_891725	tattcgtatgttaaaaagaggtgtgcgtcaaacaaaccaaaatccagatcagcttcaacaatgaactttaatgcagcagaattgaaatagaaagtctagccaaaatgaaaagtaaatggttcgattttttgtgattgtttacccgtctaatacatcgaaaattattaacacacggacacaaacacaccaagaaatttgtgcgataaccgcggcaacggctgctgtatctgtcgcattgcatggtagctctgtaagtatctaggtggtacgagtgtttttatgtctactttcctttcggaat	2.20084	|orf19.473(TPO4)[888827]	<orf19.473(TPO4)[890935]	TPO4	orf19.473	<	Ca21ChrR_891725		orf19.474		|orf19.474[892942]	<orf19.474[894243]
ca_Hmo1	Ca21Chr2_1602429	aacattagaatctgcacttagattgatgtatcagagtgatgaagatgaacctgacgatacttatgatgatcaagaaaaaacaactggtgtatagtaatgttatgattgagtatattgttagtaaaatggatttgtatatttgtattattgatccgtaaggtaggaaagctaaatatctgcgcgtctgaaaaactgtcgtggtaatttaagaatatttggtcgacgcagaacgtccggatccaagcgaagaaaagagaaaggagacaaagcaaaaaaaaaaatcaaaatacccaaattccaa	2.19739	<orf19.2195[1601927]	orf19.2196|[1602372]		orf19.2196		Ca21Chr2_1602429	>	orf19.2194		orf19.2194>[1602654]	orf19.2194|[1604066]
ca_Hmo1	Ca21Chr1_2949852	agagtaattatgttgtttgaaagaaaataaagagttagaggtatagagtggtttgttgtagagtttgttggtgtcattttgtggatggcggtgttaatcgttggtgcgaatttgcagccaatgcgcaaatttgtgttgctcaagacgcgctagcgaggccatattttgtgggaccgaaaaaaaaacaaagacaaagaaattcgaactaaacaagatgaaatatgtctaccacaaaaatatagggcagtgaattaatggaaattaaagcaaaaaaggaagaaaagttggtaagatagataga	2.1941	orf19.4975(HYR1)>[2944829]	orf19.4975(HYR1)|[2947588]	HYR1	orf19.4975		Ca21Chr1_2949852	>	orf19.4976		orf19.4976>[2951285]	orf19.4976|[2951641]
ca_Hmo1	Ca21Chr1_871488	tggtttcccaatgttaagttcttaaagtcatattttcttttttagtattgaggccactaccattttagtagtagtattatttttttctaccgttctcaaatttgctatgagaatttcttcttcttcttgttcttcttcttcttctctctgccactctcgttctaattgtttgtcgttttgtttgtttgtttttgtctgtcgcgcgggtccaacttgtttttttcttcgcgttctttgtcttgttctccactcccgctctctttctttctctctctttctttctctctctttctctcttgtg	2.18973	|orf19.1051(HTA2)[870765]	<orf19.1051(HTA2)[871160]	HTA2	orf19.1051	<	Ca21Chr1_871488	>	orf19.1052		orf19.1052>[872027]	orf19.1052|[872419]
ca_Hmo1	Ca21Chr3_731670	cagccatcaatcctaaccctggctctggctccggcttaatcctagccccaacctttgttcccgtcagcccagattttctggccaagggtggcagtagaccagtagccaggatgtaagttggcattagagatggtacaagttttggcaactgacacaaccgtaccccaggataggataaatccgtcccagcggtggctcttgtacctccattttgcacctaacaccctgcttatgagagattcactgcactatgagaagagtttcaaatccgtggaactccaactacatttgcctcggacct	2.1895	|orf19.342[728999]	<orf19.342[730954]		orf19.342	<	Ca21Chr3_731670		orf19.344		|orf19.344[733622]	<orf19.344[734437]
ca_Hmo1	Ca21Chr2_2154962	agactccagaagtagatttagaaattgatgtcactgttgtcataaatccacattacgaagaaggtgttaaacaaatgaaaacgaattaaccaaactagtatccaattacatatgaagctgtccaatcaatatcaaatacwatccatttcttaaatcaaamccccatgctgatgctgctgtcacaatttgaagatttatcaaatagtcaakgtgttactgaggtrttacttaatatatttataaaagaagttatattatcaaactgtcaaatraaaacaaataaaaaagatgcaaaaacgca	2.18292	orf19.3490(FGR6-4)>[2151608]	orf19.3490(FGR6-4)|[2153147]	FGR6-4	orf19.3490		Ca21Chr2_2154962		orf19.5316	FGR29	|orf19.5316(FGR29)[2156750]	<orf19.5316(FGR29)[2159080]
ca_Hmo1	Ca21Chr2_363473	ttttatttttttttttggtccttactcaacaaaatctgagttatgatgcgatgattattattaactattaagtagtaaaaaaggggggagtagcagtagtattagtagtagtagtaaatgggtgattaaattttactcccattttaatgaattgactaggtcttcttgacaacggttgttgtttctctcagatactaaaaagatctaagtctagactcactcagtcattcacgcatactgcactccttcaaatttatttgattacgccatctctctctctctgtcgacccaaaaatttagt	2.17366	|orf19.1505[360903]	<orf19.1505[361940]		orf19.1505	<	Ca21Chr2_363473		orf19.1506		|orf19.1506[364201]	<orf19.1506[364626]
ca_Hmo1	Ca21Chr1_1499576	ggctggtttcgaaacataaagagagaataaagagaaagacaaagtaagaaaaggtacatattgttttattattattggtttgcgtgtcacaaaaagggggaacaatagaaaaacaacaatttaaggttgaatgaaataaaatattctgtcccccttttttgtgcgacgttttgagtacagttggaatgcgtgaattgtataaggcggtagaactttcaaaaaaaaataaaataaacacttgaaaatcctggcagggcgaggcgaggtcataccactggtggtggtagcacaagaaaagaat	2.1693	|orf19.6202(RBT4)[1498005]	<orf19.6202(RBT4)[1499081]	RBT4	orf19.6202	<	Ca21Chr1_1499576		orf19.6200		|orf19.6200[1502268]	<orf19.6200[1503221]
ca_Hmo1	Ca21Chr7_144660	aattgttatgggaatatgaataatgaaataccataaatatactttatcaatcaatttcattgctggtgtgtatagtgattgtgtggatggttatctgtaattagcttatatctctaaaaaatttatggaactgtttgtatttttttggttgttggattgacatgtggtggtggatgggtctcgtttaaatttcttgatttgtggctttggcgcacctattcggtccatggcacacacacacgtcactggtaggaattggcacgactctatctttgtgataatcggatccacgtaaggacaa	2.16515	|orf19.7043[144060]	<orf19.7043[144569]		orf19.7043	<	Ca21Chr7_144660	>	orf19.7042		orf19.7042>[145917]	orf19.7042|[146819]
ca_Hmo1	Ca21Chr7_228291	tgacttccggtgttgttaccagcatagccatactacgggttttggcttcagaccctgctctgggattggccatttcccttgagcttagggacgtcagccattgaccctggtcctgaccctggctctggctctggctctggctctggctctggctctggctctggctctggctctggctctggctctggctctggctctggctctggcccaagcttgatctcagccccagcccttgttcccgccagcccagattttctggccaagggtggcagtagatcagtccccaggatgtaagttggta	2.16482	|orf19.7006[223297]	<orf19.7006[226654]		orf19.7006	<	Ca21Chr7_228291		orf19.6896		|orf19.6896[230875]	<orf19.6896[232413]
ca_Hmo1	Ca21Chr1_1225832	aatcctaattgggatgaatcctaaacatcattttgattttgagttttacaacaatatgaaaatcataaagataatatttcacaaaacaaacgcagaccacctaaaaaaagattttttctggtgacatgtacacgacaagaaaaaaaaataagcagattttatgtaggggcgggacggaattaactatcttggtggtggtggtggtaagttggacgcacaaccaagaagaagtaagggtacaaattgacgttgacgacgcgaaataaaaaaaaaaaaattattcaatccatctgcgcataaa	2.16005	orf19.2460>[1223760]	orf19.2460|[1224815]		orf19.2460		Ca21Chr1_1225832	>	orf19.2459		orf19.2459>[1226758]	orf19.2459|[1229676]
ca_Hmo1	Ca21Chr1_2809930	cacaagcacaaatgaaaagaagaaaatcaattactgcatcttcgttggaaaaagataggcacaattcccattattattaccttcctaattcttccttgtttgttatattacctggcgttccagtagattcagggatgtctgcattgtatgctaatactctctgctgttctattgtcaatgcttcgagttcctatggtaattgtggtggtttatgtaagggtggtagtagagatggacaaggtaatagtactggtggaagctgcggtgccagtagtggtggtggtggtggtaatagtagtgg	2.15801	orf19.4919|[2807010]	orf19.4921>[2808006]		orf19.4921>		Ca21Chr1_2809930		orf19.4921		orf19.4921|[2810177]	|orf19.4922[2812593]
ca_Hmo1	Ca21Chr2_1165075	cgctgtaataaatttgttcgattatgagtgataatgatggatgaatgaatgaccgaagatttttctaatataaatcgtgcctctaattttatttttctctttcgttctattgaagccagcgtatatgcaggaatgttcattttatgctttttatttgcggccacggaacgagattcagtttttttgcgtggtggtggattataaattttcataccatcaccttgtggctgcagaacgaagtaacacgtaaacttcgcaactacaccaaaaaatgaaaataaataaaaatcataccattatt	2.14993	|orf19.6881(YTH1)[1164147]	<orf19.6881(YTH1)[1164794]	YTH1	orf19.6881	<	Ca21Chr2_1165075	>	orf19.6882	OSM1	orf19.6882(OSM1)>[1165487]	orf19.6882(OSM1)|[1166998]
ca_Hmo1	Ca21Chr3_564754	tttaaagaagagattaactaaaagtagaatcttttcaaattcttttttttctttcccacccaaatatatttttgttgatgccgatcgttctacactactaccaccaccaccaacgactaacgcctggcagctgttatcctcccaccacccacaagggagaccaaacaattttcctccccatgctaattcaaaccctaaaataaaaaaatacccaacaaaattaattaagctttcttgtttagtagatctttctagatctgtttagaaacactcgtaaagacatacagaaacgtaatcatat	2.14099	|orf19.250(SLC1)[563435]	<orf19.250(SLC1)[564316]	SLC1	orf19.250	<	Ca21Chr3_564754		orf19.251		|orf19.251[565252]	<orf19.251[565962]
ca_Hmo1	Ca21Chr1_1717597	gatgagttttatagaaaatagatataatacagtaaaattgtttcctctcttaataaaagacaaagtattttaactccaagataaggattaaaaggacaaaattattggtcaaattcttctggtatcaaaatactacaacacaattaatctacggtaataaaatctttccaacacaatgccaaatcttttctttccctccctctccctctttccgtctcgtaccggaataaaccaatctttttcgggaactgatttctaccaattaaaaataacacaatagtacaatcaacaaacatatcgt	2.14089	|orf19.5059(GCS1)[1714767]	<orf19.5059(GCS1)[1717085]	GCS1	orf19.5059	<	Ca21Chr1_1717597	>	orf19.5063		orf19.5063>[1722949]	orf19.5063|[1723524]
ca_Hmo1	Ca21Chr6_707079	tattatgtgtccttttcaataagagtgatggaaatttttttggtttacattttattaatttgaattgtgatttagagtgtgaaaatctaaaaagaaagaaagagaaaatttcggtcttctccattgtttggtattaccgctttctattgctgttattggtggagacagtagtattactatgtccactgcggcattctttttttttcgccgtcgtcgggaataagctggttttgttcggagttgatggaaaaccgtgcgatatggagacggcactagaaaaaacagaaatggtagtggtggt	2.13801	|orf19.5625[705153]	<orf19.5625[705686]		orf19.5625	<	Ca21Chr6_707079	>	orf19.5626		orf19.5626>[710248]	orf19.5626|[711477]
ca_Hmo1	Ca21Chr6_361163	aaagaaattaattaattaagacaactaagaaaagaagaaggaaaaaaaaagaaattcttactgctactgttactgctgcttcttctttcgttccatttcttccatccattctccccactaccaccacattcctctctccccctcttggctcactattttgatttttggggtgcctttctctcggtgcctcttttttttgtcgcctacttgcagcgggaataaagttatttcacggcttttttttgtataattttttttctgtcttcttcttgtttcattgctgcctatttcattgtttcca	2.13506	|orf19.3415(PTK2)[358181]	<orf19.3415(PTK2)[360619]	PTK2	orf19.3415	<	Ca21Chr6_361163		orf19.3414		|orf19.3414[364271]	<orf19.3414[365083]
ca_Hmo1	Ca21Chr5_731558	cttacttagcgcttaatagggttaataaatagataagcaagtcacgtgccaaataaatatcttacatgcaaattcaattgaataaatgaatgaaccccgaattggccgaggattcaaatagtttgtgccattttttctcataaatggcgccatccaccaccaccccatgtcttgtttctggtcacaaaaactttgaaaattggcgagaatatatacacacacacacaataaaaaccaaaaccagaattaaaaagagaaaaaaaaaatgggtgacctataaactgaccaatctcgcctcatc	2.13079	|orf19.2657[726094]	<orf19.2657[728217]		orf19.2657	<	Ca21Chr5_731558	>	orf19.2655	BUB3	orf19.2655(BUB3)>[731846]	orf19.2655(BUB3)|[732967]
ca_Hmo1	Ca21Chr4_445985	gggtgaaggttgaataaaaaatacaatcaataaatattagcaaatagagaaaaacttagtgaagtggtgagagaaaaaaaaaaatactaagaaaaatatataacgagagttggtggttgtcgttgtcgggtccttcctccgcagtagcaatttggtacaagcaagaaaataaacaataaacaacaaaattgagaaccgtcagattttacttttctttttttgtactatggggggagcgacggagagacagtgtgtgtgtgaagaggcgaaggcggcggcagcagcaggagaagaaaaatga	2.1255	|orf19.4565(BGL2)[444724]	<orf19.4565(BGL2)[445650]	BGL2	orf19.4565	<	Ca21Chr4_445985		orf19.4563		|orf19.4563[446377]	<orf19.4563[447492]
ca_Hmo1	Ca21ChrR_529653	tcttattattaccacttttacggatcgttgaaatttctaatcacttaggagaaagtttaagttgtattgtttttgttttgttggtccttttccaacagtttcattgattttggtgaggaggaatgaaaataccacccattattattattatcactacaacctcttcaactttagtagtaattttcaatatttattcatatgtttttttatttgttcatttatttctgtattcttattctatttaaaaacgtttcgcctcccgcctctcttgatcgcttgattgctcgatccttcgcccctc	2.10334	|orf19.3730[528836]	<orf19.3730[529243]		orf19.3730	<	Ca21ChrR_529653	>	orf19.3728		orf19.3728>[530051]	orf19.3728|[533307]
ca_Hmo1	Ca21Chr2_2106429	gacaaacatgcattgtctagcttcttggtggtggtagtagataaatcaaattgtggctagggtggtaaatagttgtaaatcggagtcaaaatcaagtagtcttggggggcgtattgccaccaccaccaaatcacatcacccaatgaagtaacgtagggattgccaacggctgagaggagaaggagaatgactcatgtacggtaccgattagggccaccggataagccaatcaatgcgcaagattcggacgcagaaagaaagaaaagacaaaagaaaaaaaaatttactgcgaggaatttaa	2.10267	orf19.1757>[2102914]	orf19.1757|[2104665]		orf19.1757		Ca21Chr2_2106429	>	orf19.1756	GPD1	orf19.1756(GPD1)>[2107827]	orf19.1756(GPD1)|[2109038]
ca_Hmo1	Ca21Chr3_1225352	tttgtatatccgcttttttggtactttcgaagggttacagttatttagctatataccaaatcacacacaaaaagtcataatttgtggctttgacacagttcgggaaaaaaaaaaagaaaacattaacaaacgtttgttgatttgttatatgaagattgtgttgttgttgaagtattattattgacgcggactatcggttttttctctctttgtggtaaacacagattggtttatgtcaagttgcagtactattctttgtatctccgttgtggggctgtggtggtggtggtagtggccctaa	2.10117	|orf19.6983[1216202]	<orf19.6983[1217374]		orf19.6983	<	Ca21Chr3_1225352	>	orf19.6984		orf19.6984>[1226782]	orf19.6984|[1229070]
ca_Hmo1	Ca21Chr4_1030895	gggttgagttctgggagtcaagttctgtttcccagaactgccctggtaccggctcagactcagtccctaccacagctctggctcctggcactagccctcgttggtgctagagatggtacaagctttggcaactggcacaaccgtatcctaggataggataaaaccttcccagcggttgctcttgtacctccactttgttacctagcaccctgcttatgagagatgcgctgcaccatgagaagagtttcgaatccgtggatcttcaactacatctttttcctcggacctacttcttcctctc	2.0984	orf19.3801(FAV1)>[1027653]	orf19.3801(FAV1)|[1030199]	FAV1	orf19.3801		Ca21Chr4_1030895	>	orf19.3799		orf19.3799>[1033363]	orf19.3799|[1034463]
ca_Hmo1	Ca21Chr6_330421	tactactacttcacgtattgtattttatttattcgttattggcatcttgtattcaggattcaagatcgatttagacagaacaaaacaaaacaaaacaaaataaaacaatcaatatctaagattcaattcacaaaaccaatttctggtcacaattcaaatcaaactttcttacccattgattttgattctttgattggcggcggcggcggtggcggtggggacccgggaatgcaccaattagaggtagtgtataactcatcaaaaatcaaataaatattaaagggcggcaatttaatgtcgg	2.09826	orf19.3428|[330009]	orf19.3427>[330193]		orf19.3427>		Ca21Chr6_330421		orf19.3427		orf19.3427|[330543]	orf19.3426(ANB1)>[331264]
ca_Hmo1	Ca21Chr2_1815620	tatcatttagctatagttcttaaatagatgtaaattccaataggttgtggaaaccacgaggttaggtagaaacttaaagtggttacaaagcaagagcaagtggtcataaatttgatatcgatgaaacggggctaggaaaaataaaatgaaccacaaaagagaagagaagaaaagaaaagaaaaaattagcaagtagaaccgcaccacacccgcgtggagcgaagtaaattggaattagaaatggaacagggcagccaggcaggcgagcaaacaaattataaggaagaaaaatagaataaaa	2.09677	|orf19.216[1812960]	<orf19.216[1814486]		orf19.216	<	Ca21Chr2_1815620	>	orf19.215		orf19.215>[1816126]	orf19.215|[1817874]
ca_Hmo1	Ca21Chr5_855108	aatttaattaattaactgtggtggaaagacccaatgaattcggaaactatttaagatcatacatgaaatttatccattttgtatgtatggcaaaaagaaaaaaaagagtggagagtggggggagacatggataaatttacaagcggaaaggaaaaatacaaaagccaaattatggtgagtgcgtgggctggttaatttggagtggaacggaaacactaacttttgtgtagtacgcctgtcgcggtaaaaaaaaagcttctgagaattcgtgtggtgggtgggtgagtgggtgggtcgtgcg	2.09346	<orf19.1106[850957]	|orf19.1105.3[855027]		orf19.1105.3		Ca21Chr5_855108		orf19.1105.3		<orf19.1105.3[855739]	orf19.1105.2(PGA56)>[856614]
ca_Hmo1	Ca21Chr4_481887	atgattgttgaagagagagagtctcacttcatccgagctttcaagtctaaataagttctagtcgaaaatgtaaaactctttttttacagttaaatttttaaagcttagagtttttaaagtttggaactatatgcggtgattgatgattgatgattgttgtaggtttgtttcatgatcaaagtataataaagtgaagatgtattttattttattatattttattctcgcaaccttactacgccaagtcgagccaagccaacgcaagctctgtccccttgctcgcactagagtggcagaattc	2.09167	orf19.2765(PGA62)>[480632]	orf19.2765(PGA62)|[481273]	PGA62	orf19.2765		Ca21Chr4_481887		orf19.2763		|orf19.2763[483224]	<orf19.2763[485638]
ca_Hmo1	Ca21Chr1_1785104	cgcatctctcctaagcagggtgctaggtgcaaagtgagggtgcgagagccaccgctgggacggtttatcctatcctggggtacggttgtgccggttgccaacgcttgtaccatctctagcgccaccactggatgccagaccgggttggcaacccctgcggctggtccggaaaaaggaccagtgtgtacatatgcttcaaccttcgggacgacccctacggcgccagcaaaaacttgttttacaagaaatttcaaaggctatggcaaccgcataagatacacagctatggtagaacacatcc	2.087	|orf19.5094(BUL1)[1780770]	<orf19.5094(BUL1)[1782995]	BUL1	orf19.5094	<	Ca21Chr1_1785104		orf19.5095		|orf19.5095[1785456]	<orf19.5095[1789412]
ca_Hmo1	Ca21Chr1_2811613	aaaatcatttatttatttttagacatttatcggaaaatatcgttccatgatgggctgtatccacaatgtaaaggaagaaaggaactccaacttttttgcaatggagttatagcggtatttactcgttttagtaatatgagaatactcgccaatcggaaaaaccttgcgcgcgaatttttgtcacactctctcattcgctttagttgataataaaaacaacaatggctgcacgccagcgacccagcaacggagtttacacgcgtgaatggaactgaaccaggctgcatagtaatatgcagga	2.08293	orf19.4921>[2808006]	orf19.4921|[2810177]		orf19.4921		Ca21Chr1_2811613		orf19.4922		|orf19.4922[2812593]	<orf19.4922[2813602]
ca_Hmo1	Ca21ChrR_1347371	gattggacagcttcatatgtaattggatactagattggttaattcgttttcatttgtttaacaccttcttcgtaatgtggacttatgacaacagtgacatcaatttctaaatctacttctggagtcttataatataacaaatctattatgcattttctttttctattttttcatttaattatattttttcattcttgattgtattttttttgcataatgtgctccaacaagtattcaaacaataggttccaggcgagttaagagaatcaatttatggaattggtttttaaaatcaacatta	2.08192	|orf19.3888.2[1346111]	<orf19.3888.2[1346398]		orf19.3888.2	<	Ca21ChrR_1347371		orf19.727		|orf19.727[1349004]	<orf19.727[1350542]
ca_Hmo1	Ca21ChrR_1462001	acgttccatctattctcatcttggggtgtgtgtgtggcgtataattacaagagtaatctgcaaattacttgttgtggagtattttgtacacaagagagagaaagacggagagagagagagagaccaaagcgtgtcttttgttggtaacaaaagagcttttttgggcgcgcattagttctttagtcgaccactaaagacacacacaccctcaggaaacgaaaaacaaactttttactaccaacgcgcgaaagaacgagagagaaggagagaggaagagagagaagagaaaagaaattgcaaa	2.07777	|orf19.1854(HHF22)[1461043]	<orf19.1854(HHF22)[1461360]	HHF22	orf19.1854	<	Ca21ChrR_1462001	>	orf19.1853	HHT2	orf19.1853(HHT2)>[1462318]	orf19.1853(HHT2)|[1462728]
ca_Hmo1	Ca21Chr6_43006	cttgacaacagtacagtttcggatcatatgattcatattttctaattgggtgcaaaagttctattgtgcaacaccacaggaatgactttttttttggtgtacaatgatttcaatgtcgtggaatattcttttttgttctggtgtcgaatgaaggacggcgcgagaacctatgattgcctcatttttttctggccagcgcgaactattggcgctgacatttttttttttttcgtcatgaggttatgtcgcaatcccaaatatcattgtctaaactaacattaccatgtaccatgctttgtcc	2.07077	orf19.1189>[39783]	orf19.1189|[41837]		orf19.1189		Ca21Chr6_43006		orf19.1190		|orf19.1190[43856]	<orf19.1190[46687]
ca_Hmo1	Ca21Chr1_801273	cgtactgctagatagattgatttgataattgtaaagcattgagaagttcatagcaagtttaaaggcaatcaaaataaaaattgattagaattgccgggtgtaaaaaattgtatttcctaaaatcggattcggaattaacaaatgtgggtgtaatttttgtacttaatttttcggatgagagaaaagaaaaagaaatggcaacatttttttttccgatagacgggtggtggtggtgatggaaagacgtgtcgaactcggctctaacaaaatgatgggcgcgtggttggtagcaatggcagca	2.06072	|orf19.1028[798254]	<orf19.1028[799432]		orf19.1028	<	Ca21Chr1_801273	>	orf19.1027	PDR16	orf19.1027(PDR16)>[801804]	orf19.1027(PDR16)|[802913]
ca_Hmo1	Ca21Chr2_2155809	gaacaagggctggggctgagatcaagcttgggccagagtcaatggctgatgtccctaagctcaagggaaatggccaatcccagagcagggtctaaagcccatagtatggctatcctggtaacaatatcggtagccagggctggtactctggcccaccctacaagaggctcaagggtgttgggtagcagtcaattgtaatggctgtgcccaggttcaccactggcaacatgattggtcctagtgcctagcccagctttgaggccaatacaacttctggctaaccaaccagagtttatggcag	2.05114	orf19.3490(FGR6-4)>[2151608]	orf19.3490(FGR6-4)|[2153147]	FGR6-4	orf19.3490		Ca21Chr2_2155809		orf19.5316	FGR29	|orf19.5316(FGR29)[2156750]	<orf19.5316(FGR29)[2159080]
ca_Hmo1	Ca21Chr3_888952	cctggctactggttttgttaccagcatagtcatactgtgggctttggctttagaccctgctctgggattggccatttcccttgagcttagggacatcagccattgaccctggctctggcccaagcttgatctcagccccagcccttgttcccaccagcctagactttctggccaagggtagtggtagaccagtcccaggatgtaagttggtactagagaatggtacaagcgttggcaaccggcacaaccgtatcccaggatcggataaaccgtcccagcggtggctctcgtacccccactt	2.04709	|orf19.5870(CTP1)[887100]	<orf19.5870(CTP1)[888055]	CTP1	orf19.5870	<	Ca21Chr3_888952		orf19.5871		|orf19.5871[890979]	<orf19.5871[893071]
ca_Hmo1	Ca21ChrR_1249271	tgaaagctaagggatatcacagccttctaattcaattttaagataaggagcaattggattgttgaatagtttgaacttttttttgtggttattaaagtttaacaccaagaagttaaatagagaagaaaaagatgtgttattgtacaagaaaatagttattgcttacttagtatatcggggatagtgcagaatcttcgccccccgaagctcgcccagactcccctcctctccttcatccgcgtcaaacgtctcagtatcaacaactattagtagtgccagcaacaaaaaaaaaaaatagcaa	2.04543	|orf19.459(ADP1)[1245886]	<orf19.459(ADP1)[1249002]	ADP1	orf19.459	<	Ca21ChrR_1249271		orf19.458		|orf19.458[1249951]	<orf19.458[1251285]
ca_Hmo1	Ca21Chr1_1955740	tgtatcattgacaactataacaactaatatactcttattgatttagaagtttaagttaaaactagaatattgaattgggtttaaactcttttgatgttctttgtttcgtattatacgtcaatgtgatattttttttccctgttctagttctagttcttccttctatccatttgtctcctcatcttctccctccccttttccccctttctgccgcatgggcgccccatatcccttaccttcccttccgtcccatttgtttattaggttattataattcggtttagcgggcaaatcgtgactc	2.04047	|orf19.4754(ZWF1)[1953403]	<orf19.4754(ZWF1)[1954926]	ZWF1	orf19.4754	<	Ca21Chr1_1955740		orf19.4755	KEX2	|orf19.4755(KEX2)[1956588]	<orf19.4755(KEX2)[1959398]
ca_Hmo1	Ca21Chr3_722343	tcaatgaaacacactaaaagacaattaaccaaatagattagaaatttcttagtaaaattaatcctccgaaatttaattgttgctatgaagaatcaatttagtatgcatagagttttgtgtattgtctttgttccaccagcaccaccaccaaagtacattctctcacattaaaacttgagcaaagatttttaaaaaaaaggtcctccacatcatctgggccccccctctccgccctgccccccttcgttgtctcctattttgctccaagttaccttacacattagttgttccattccaccca	2.0382	|orf19.338[718882]	<orf19.338[722025]		orf19.338	<	Ca21Chr3_722343		orf19.339	NDE1	|orf19.339(NDE1)[722959]	<orf19.339(NDE1)[724683]
ca_Hmo1	Ca21Chr6_953362	attactaatatgtggtgtgtgtgtgtgtgagagagagttagattgttgtgtatgtgtaaatagaaatttgtattacgtaatgcattcatacattcatacattcatacacctaaaagttagttcgggtagttgcttccgtcattgcttctccccaatgccgttccccgtttccctcctgccctcttgccctccaccttcctcggtgtttaaccacttcacacgacaaaagatggtttcccccccccccccccacacacacacatacaaaacaaacttcctttcatccataaaatcacaagcc	2.03171	orf19.1087>[950757]	orf19.1087|[953177]		orf19.1087		Ca21Chr6_953362	>	orf19.1089		orf19.1089>[953718]	orf19.1089|[954455]
ca_Hmo1	Ca21Chr5_372273	tttcatttgtttaacaacttcttcttaatgtggatttatgaaaacagtgacatcaatttctaaatctacttctggagtcttataatataacaaatctattatgcatttttattttctattttttcatttgattgtattttttattcttaattgcgttttttttgcataatgtgctccaacaagtattcaaacaataggttccaggcaagttaagagaatcagtttatggaattggtttttgaaatcaacaygaggagacttatctgatataccattagttatactatgcgtttttttttgt	2.00642	|orf19.6294[362693]	<orf19.6294[368539]		orf19.6294	<	Ca21Chr5_372273	>	orf19.3208	DAL52	orf19.3208(DAL52)>[375495]	orf19.3208(DAL52)|[377135]
ca_Hmo1	Ca21Chr1_2851576	tttttttatctatttccgacttttagaatgctgactaacaatagtttatagataccgtgtaccgtgtttcacttgcgtcgagtttgtgtatttgttttagacatcttgatgcttgataatcaatttgcatacaaataagcattgttttttattctggtcgtgatggcgatgtttgcaggctttggcgtacttttgtagattgtggtcaaaactgtccgccctgttttgttgttttttcctccaccttaatttttcttgaggcgaagaaccgctcgacaggtgagacatacaagaaatttat	2.00534	orf19.4934(OP4)>[2848740]	orf19.4934(OP4)|[2849951]	OP4	orf19.4934		Ca21Chr1_2851576	>	orf19.4936		orf19.4936>[2853639]	orf19.4936|[2854034]
ca_Hmo1	Ca21ChrR_2006533	tggagctcgaaagttattgatctttcgcgttcatttaaaagaactgaattgaaatgctaaacaagatgtactattaaaatgcattataaaaagaattgatatttaaattcactggtcatcaacaccgggaattgataaaaaaaaaaactgtaaagaagaaggaagaagtgaaaacaaatcgaaagaaaatttggtgatcctggaaaagtaacaccacatttttgatggttcaaaattgataacaaatgcacgaatctaagcaaaatgaggcgaaaccctctcaccatcgccgccgccgccg	2.00423	<orf19.7339(BGL22)[2005947]	|orf19.7340[2006466]		orf19.7340		Ca21ChrR_2006533		orf19.7340		<orf19.7340[2006798]	|orf19.7341[2006945]
ca_Hmo1	Ca21Chr5_730931	agcagggtctaaagccaaagcccacagtatggctatcctggtaacaataccagaagccagggcctagtactctggtccaccctacaagaggctcaagggtgttgggtagtggtcaattgtattgactgtgctcaggttcaccactggcgacatgattggtcctggtgtctcacccagttctgaggccaatacaacttctggctaaccagccagagtgcatggcaggccggctttcaatttggtcgcaagactagttgaattgtcactgtcaatgatgtgtcccagttagggctagggttgg	1.99793	|orf19.2657[726094]	<orf19.2657[728217]		orf19.2657	<	Ca21Chr5_730931	>	orf19.2655	BUB3	orf19.2655(BUB3)>[731846]	orf19.2655(BUB3)|[732967]
ca_Hmo1	Ca21Chr2_2064400	gaaagactctatattttccacttcccaccaaataaacctgccatgggaaaattaccaaacccatacttcttggtatagtattttcttgtttgtatatcaccggaactttataccatttagcaaatccaaataatgaaaacctctcaacatttgtgggtgtattactcactctgattatccgctctatttctaattcccattgtaaaatccctcgctttaatttgggttgctttgctacggcgactggaacaacaatttacctccaccactacacaaaacacaaaacaggaccagcaacagg	1.99587	|orf19.1776[2062413]	<orf19.1776[2063381]		orf19.1776	<	Ca21Chr2_2064400	>	orf19.1774		orf19.1774>[2064860]	orf19.1774|[2066004]
ca_Hmo1	Ca21Chr5_280006	gcagcagtgttgtgatcaatatatgagcattacacaaaaactaataatatgcttagccaagcccgcgggaattttaagcctgggacgaaaaaaaaaagtagaattttcttcaaaccataactaatcctctactgaaaacctttttaaagtcaaagttggtcattacaataagaagttgaatgattctagacagcattttctgatgactagagtattggtgttagtcttggattgtgtctaaatagtactaaacatacatttacacaccaaagataacaagaaaaaaaaaagacatccaaat	1.98273	orf19.1945(AUR1)>[277008]	orf19.1945(AUR1)|[278423]	AUR1	orf19.1945		Ca21Chr5_280006	>	orf19.1944	GPR1	orf19.1944(GPR1)>[280836]	orf19.1944(GPR1)|[283307]
ca_Hmo1	Ca21Chr6_661708	cctactagaaaggaataacaaattccttacagacggtaatattatcattcaatgtatattgatctttttccagtaaatagtgattggtgtgaagtattaaagattgatcaaaaactcggcattgtaaaaaactttttttctctttgggttatttcacacactcactcagtaaacaattaacacagtacgaattctaatctgtcggcgtcaaacgtccgacccgccgccgccaaggcgataaaaagacaaaaaagtcaactcatctttaacaataagaacttccctttctccttgagcgcac	1.97745	|orf19.5599(MDL2)[659251]	<orf19.5599(MDL2)[661605]	MDL2	orf19.5599	<	Ca21Chr6_661708		orf19.5601		|orf19.5601[661958]	<orf19.5601[663181]
ca_Hmo1	Ca21Chr3_1396855	taaagtttcttttgtttcttttgcaactttgagggatgatatttttttcttgatttgttattgttcttgatgatgatggatcctgttacttagttagggattatttttttttttttgccccatgtggacccacatggacccacatggggtgcgttgttgggtagtagattggtagtggtatgttacaaaaaaagcagcatatttaagcgagtagaatgagatataactctttaaaaaaaaaaattaaacctgaaaacattcttattcgtccttattcaaaacataaaatattcctccttct	1.97557	orf19.7395>[1395723]	orf19.7395|[1396040]		orf19.7395		Ca21Chr3_1396855	>	orf19.7396		orf19.7396>[1397128]	orf19.7396|[1398333]
ca_Hmo1	Ca21Chr2_32887	aaaaaaagaataacagcattttacagcataaccaataattatagtttgctattgtgtaaattttggttaatttcgtacaaaaaattgaactaaaaattattctcagcacgctccatccatcgcacatgactaatccccggacaggaacttatggaacgatgcacaacgaaaatgtggcgcgacgacacaccacgcaaaaaaaaaaaacatgacctttctcgcccaacaatttccccacacttactcacacgagccaacacaatgagtaatcccaatcttagaaagaagccaacaacctgct	1.97284	|orf19.2108(SOD6)[31637]	<orf19.2108(SOD6)[32587]	SOD6	orf19.2108	<	Ca21Chr2_32887	>	orf19.2107.1	STF2	orf19.2107.1(STF2)>[33351]	orf19.2107.1(STF2)|[33620]
ca_Hmo1	Ca21Chr5_150180	cttgtgtttaccacttataagatcatgaatatctcattatagttttgttgtccatagagtgtaagtttgttcaatctttgaaagttgtcgtgtggctgttctcaaataaccctaataatgtcgttatctcgtttagagaaaaaaagttaaatgtcgtcgtatagattgcagtttctagtacctcgcgccacgtacaatcgcgcgcctcatcccatgctccccacgacattttcattattattgttgttgttctgcatccagtaatattcaagttgattgtaatctaccatattaattgtaa	1.97265	|orf19.922(ERG11)[148120]	<orf19.922(ERG11)[149706]	ERG11	orf19.922	<	Ca21Chr5_150180		orf19.921		|orf19.921[151176]	<orf19.921[153233]
ca_Hmo1	Ca21Chr5_1175144	aggaagggatggtggatagagttccgtcaagatcaatttatagacaacaagctttttttttctcaaattcgcgcactaaataggagatgattttgtgtagggagatcaaacatttttttttttgcttagaattatgagccgccaagcccagattttgctacacaaaggtactgaaaattctcaattgctacgaacgtgccacatcagcaggttaggtccgacgcccgcctggctgtcatccctttcacaagacaaaaccgtcttttccctttttcaacaactcgatctcgtgctttaacaa	1.97111	|orf19.4043[1172707]	<orf19.4043[1174965]		orf19.4043	<	Ca21Chr5_1175144		orf19.4044	MUM2	|orf19.4044(MUM2)[1175238]	<orf19.4044(MUM2)[1175918]
ca_Hmo1	Ca21Chr1_163961	tgtattaactatattaaaaaaactatctatcaatctaaaaagaccttacatttgtttacctcctttttcttctttccttttctgacttgattaattttccatcctttatgttcgtattattcttctaaccattgcaaagcacgcgcttatatctttctctctctctctcgttctcattctcgcgcgagagttattattactttgtttacttcggcgtgtgatgttttttttgcgtcgcggtcgctcgttcgctccgcaaaattatcatcaccaacctcaaaaacacgcttttacaaaatgt	1.96804	|orf19.6022[160946]	<orf19.6022[162676]		orf19.6022	<	Ca21Chr1_163961	>	orf19.6021	IHD2	orf19.6021(IHD2)>[167084]	orf19.6021(IHD2)|[167830]
ca_Hmo1	Ca21ChrR_1980866	gtggatgttgttgtcgttgttgcgttgtccacaacaaaaaaacaagtaacaatttcaaagttgggcttggagatcgattttttttcccgcgtctgtgtggcacgagacaattgagtcgaccagtacgttttaattgaatacgagagtcgacgcaattacatcaatccaacattccacttattctatatcaatgtaaagtcattttttgataatatcgtaatttacacatttcgtatatctcggcaataggggggataaaaaatagtattgactaattaatatatcttgtttatcaaatcag	1.96784	|orf19.7328[1977859]	<orf19.7328[1980564]		orf19.7328	<	Ca21ChrR_1980866	>	orf19.7329		orf19.7329>[1981197]	orf19.7329|[1981700]
ca_Hmo1	Ca21Chr7_315609	atggttcagggtctacactaattagccaaatacacataaagtaaaggtgtatcttactcatgtggctaacagagtagtgttagaacagtaacaaggacattttgttaattctcttggtctgatctagacagattgtcaaatcgatttcttaaagtgttatattttatcttattgcatatgcgaatgggaggtaaagtgaagtaaagaaaggaaagtctcggcacttcccggcgtacagtcgcccaaaaattcatttcttgtcacaccgctcccctcctccctaagaactggctactaccac	1.96335	orf19.6579>[313808]	orf19.6579|[315118]		orf19.6579		Ca21Chr7_315609	>	orf19.6578		orf19.6578>[317087]	orf19.6578|[318730]
ca_Hmo1	Ca21Chr2_658631	cttcctttactttgaatgaactacaatcacaatagcattggttggttaaaaaacacaatgcaacaattgagtggaacgacaatcattttgactttgagtaaagaagaaaaagcaaacaacggctgatccggtacgtgaagcaggagaaggaaggaaggaatgggacgagatcggcacgaagttcggaaattcaaaaagccgtgggtaagaagaaaaagaaaattgtctcaagaaaaagacgacatggctgtttcgcacaatatgcagtgatacaccgacggatataaatttttccattttt	1.95983	orf19.909.1>[657246]	orf19.909.1|[657685]		orf19.909.1		Ca21Chr2_658631		orf19.909	STP4	|orf19.909(STP4)[659049]	<orf19.909(STP4)[660179]
ca_Hmo1	Ca21Chr1_1517957	tgcaaattctctaatgtcatctagtagtaggaatcccagataggttacttagaaaaaaaaacgtttgttaacgataatcgtttgtggaatagtgagtttgatattttgtttcctaaaaaaataaggaaaacaaaaacacgactacagaaaagtaagtagaaaaagttaattagcaagtgggtcgctcgctcgctctcaccaccaccgccaacttttcatccaagttcaagtcgtctggcaatacgaacctcactttctttttcttttttttctccacctcctaagaaataaagagagagag	1.95861	|orf19.6194[1516885]	<orf19.6194[1517826]		orf19.6194	<	Ca21Chr1_1517957	>	orf19.6193	TAF145	orf19.6193(TAF145)>[1518290]	orf19.6193(TAF145)|[1522075]
ca_Hmo1	Ca21Chr1_382467	tagataaaaaagaaacacagcaatcagcaacaatagcagtttagaataaatcaaagaaaaccaaaacaacaaacaatcagcaagaaaatattctaataggaaaaaaaaaattcccaacatttaacaccactatcaacatgtgacaaatatgcaattattaaaaatttagtccaagagtggggggaggaagaggggccacaaatcggaggtggggttcggtcagtcagtagcgggcgcgctgatactaatggtgcagcgaacatttgtgttctaaaagatctgggtattcttcgattaatat	1.95755	|orf19.4539[381553]	<orf19.4539[382107]		orf19.4539	<	Ca21Chr1_382467		orf19.4538		|orf19.4538[382775]	<orf19.4538[383605]
ca_Hmo1	Ca21Chr3_1509828	gttatttgtggaatgttaacaatagttgaaaaaatgttgaatggtcaagatcttattgtctctggtttttttggaaactattttttgtgcatttgtttgtgttggcaactccgaaaatctacgcgtagcaaacctggacgcaggtcacgcgcgccacctacatgtttttggactagaccatcccgtccaactacagcaatttcgtaagtaatgaaaagatgatcaaagccaatatattagtcagctatactatacatacaatattttgtttatctagaattgaaatataccaatccagaat	1.9563	orf19.7450>[1508315]	orf19.7450|[1509406]		orf19.7450		Ca21Chr3_1509828	>	orf19.7451	FUN31	orf19.7451(FUN31)>[1511052]	orf19.7451(FUN31)|[1515023]
ca_Hmo1	Ca21Chr3_472179	tcttgagaagctttttgaagttgttttaaagattcggaaatacccaaaagaatatcgtcaatgttagacattttgaaggtgatattagtatatctgttgcaataaaatttgggaggaaagaaagaaggaaaaaaagtagaattggaaattgcattgataagttgggctcccttttttctttatatacgttttggacgaaattgtggcgatcgcggaattatttccccctattgtttgcgactaaacgttcaaaaagtagtttgggtgctggtcaaaattctatttatcgtgccgtgcatac	1.95508	|orf19.1628(LAP41)[470546]	<orf19.1628(LAP41)[472099]	LAP41	orf19.1628	<	Ca21Chr3_472179		orf19.1626		|orf19.1626[472398]	<orf19.1626[473537]
ca_Hmo1	Ca21Chr1_1278292	taaacacagacacaacacacgggcacaacactcacacaactttatgagagaaatataaataattttttatacaaattaaagatacagtttattgtatcatcaatgtctttgttatgtcatcttacgtgattcctaattaataggatttgatccttttttttgtcacgtggtgctttacagatgggtcatttccccttcctcctcctccttctttaccaccaccacggtcttcgcatccctgcatctcggtctaatcttggttccaattctttccctcttttgtatcggcgtgggaaaaaaa	1.95238	|orf19.2436[1274943]	<orf19.2436[1277592]		orf19.2436	<	Ca21Chr1_1278292		orf19.2435	MSI3	|orf19.2435(MSI3)[1278658]	<orf19.2435(MSI3)[1280763]
ca_Hmo1	Ca21ChrR_711030	gaaggagttaaatccaagtcgtatatgttgtttctttcctcttgcaaattatttatttcatccaagttgaactttattttggaaatagtaaatttaatgtcttttatagtcatgatagttgaattgtatgtgtgtaagaagactggaatcaccaatgaattgataagggcaaataaaaaagagaagaaagtttagtcgcaaacaaaaattaatcggtttaatttacaacgacaaaaaagaaattatttgtccatgcaggtgtggttatccggcccacgcaaaatcgcactactacttcaaa	1.95002	|orf19.2411[710192]	<orf19.2411[710992]		orf19.2411	<	Ca21ChrR_711030	>	orf19.2410	SYS3	orf19.2410(SYS3)>[711427]	orf19.2410(SYS3)|[714114]
ca_Hmo1	Ca21Chr1_1695705	ctgatgtccctaagctcaagggaaatggccaatcccaaagcagggtctaaagccaaagtccatagtatggctatcctggtaacaatatcggtagtcagggctagtactctggtccaggcacaagggtgttgggtagcagtcaattgtattggctgtacccaggttcaccactggcaacatgattggtcctagtgtctagcatagctcagtggccaatacaataccagagtaaccaactcaaatgtatggcaggtcaactttcaatttgaactcaagactggttgaattgtcactgtcagtg	1.94681	orf19.4712(FGR6-3)>[1691403]	orf19.4712(FGR6-3)|[1692941]	FGR6-3	orf19.4712		Ca21Chr1_1695705	>	orf19.4713		orf19.4713>[1696748]	orf19.4713|[1699325]
ca_Hmo1	Ca21Chr2_1140866	gggtagttctttattggactatacacccctccctctagttacatctttttcttagattgaaagtactagaatgtaatagtaggtcttttgttttcaacaaaagattagtatagaatcaagtgtaaactcacatttgtgtttttatgcttttgttagggctttaaacatttgcaatttcgtaccaaattgtagtcagacatcgcacgaattacaccgacacaaacccatcagtgtaggcggaatactcgcagtaaaaaaaaccacacagaaaaaaagagctgaatccaaacaaatggccact	1.93633	|orf19.6872[1139314]	<orf19.6872[1140234]		orf19.6872	<	Ca21Chr2_1140866		orf19.6873	RPS8A	|orf19.6873(RPS8A)[1141759]	<orf19.6873(RPS8A)[1142379]
ca_Hmo1	Ca21Chr3_313101	caatcaatcaatcaatcctttttgttttatcttctgaaatttttggggtcatagagtgtgtggtagatattcttttttttatggggaaaggaaaaataaaaacaaagttaatcgcaccaaaattacgtccaagtagggaacagttcttggtagtaactggctagcaagtggtagtaaaatattaaatgtggaaatggaaaaatggagttatatcagtgcacttgcttatatacaggttagccgatggcaaaacgagattccaccatctcccctcctctacagtgtttgtttgtatcaatag	1.93599	|orf19.1704(FOX3)[311553]	<orf19.1704(FOX3)[312785]	FOX3	orf19.1704	<	Ca21Chr3_313101	>	orf19.1702	ARF3	orf19.1702(ARF3)>[315179]	orf19.1702(ARF3)|[315819]
ca_Hmo1	Ca21Chr5_560980	tgaatatgtaagatggaaaactaattagattgaatgaataaaacaaatttcaattaaagaaacagaagttcctgaaataaaaaatagaaaagaaaatacaaggaacaacaactaaaaatctcaaaatgatgaagtgtatgagtaagtgaagtgaagtgtagtgtgtgtgtgcgctgttatagtctgagtaattttttttgttgaaaaattttgggtggtgggcggtgggcgaagggcgggactagaactaagaactaagaattaagaacgacgacactaaaaaatagattcgccaaaggcg	1.93118	|orf19.4263[559340]	<orf19.4263[560503]		orf19.4263	<	Ca21Chr5_560980	>	orf19.4264		orf19.4264>[562924]	orf19.4264|[563829]
ca_Hmo1	Ca21Chr4_648601	acacaaaaatattaaaatatccactaaacaagattctatcttttttttttcttggtttcaataattgttgattgtatttaatctgttttgtacctgtaaattcatcttgtaacatatgtaaccacacaagaacacggcaattttatatttgagtggtggtggataagacgggacgggaaaatggcttgatcccagtggtagtatcaccaccaccaccatatactacggatttacgcatcaaacttcggtggctagaaaaaatactaaaaagctttgaccaacatgtttcatttatcaattt	1.92916	orf19.2681(RBT7)>[646917]	orf19.2681(RBT7)|[647894]	RBT7	orf19.2681		Ca21Chr4_648601	>	orf19.2680		orf19.2680>[649266]	orf19.2680|[654509]
ca_Hmo1	Ca21ChrR_2038928	gtggacaaatttgatatgtagtgatggaaatgttatgaaatagatttttaccttgaatggaagatgtgagtaaaaaaaaatagaagtgggggcggggggcgggggcgggacagaaccgatttttttttactaccattgttatgtaataagtacactgccaattggttaattgtcggctaattgtgggagagaggggggggagggaagagaatacgcagttaaggactaagaatatttaaacaatggcaaaataagaaaaactaacaaccagaaaccataaagcgtcagtcgtcaatcaatt	1.92865	|orf19.6606[2037549]	<orf19.6606[2038913]		orf19.6606	<	Ca21ChrR_2038928	>	orf19.6605		orf19.6605>[2039264]	orf19.6605|[2040127]
ca_Hmo1	Ca21Chr3_429114	attggacttgtccagtcagtatgaaaaatgtcgaaatgatatagactaagcaagttaataatgaacagttagtcaagaattgaaattgacccgattttattaaatgaggtggcaattttgttgatattgattgaatgaaaccattgcctaggaaaagtaaattgactattctaaaaattgtaattgtaatacccatcgttgtacattaattgttgtcaaagactgttctttacagaagacaacaaagtgaacagtttatattaagaataaagcatggtggtgatggtaatgactgtttaat	1.92686	<orf19.1654[428230]	|orf19.1653[428569]		orf19.1653		Ca21Chr3_429114		orf19.1653		<orf19.1653[429159]	|orf19.1652(POX1-3)[429616]
ca_Hmo1	Ca21Chr7_229201	gggactttaatttatgaattgaattgtatttgatattgattggacagcttcatatgtaattggatactagtttggttaattcgttttcatttgtttaacaccttcttcgtaatgtggatttatgacaacagtgacatcaatttctaaatctacttctggagtcttataatataacaaatctattatgcattttctttttctattttttgatttaattatattttttcattcttgattgtattttttttgcataatgtgctccaacaagttttcaaacaataggttccaggcaagttaagag	1.92326	|orf19.7006[223297]	<orf19.7006[226654]		orf19.7006	<	Ca21Chr7_229201		orf19.6896		|orf19.6896[230875]	<orf19.6896[232413]
ca_Hmo1	Ca21Chr3_889761	caaattgtgacagcagcatcagcatggggctttggtttatgaaatggtttgtatttgatattgattggacagcttcatatgtaattggatactagtttggttaattcgttttcatttgtttaacaacttcttcttaatgtggatttatgacaacagtgacatcaatttctaaatccacttctcgagtcttataatataacaaatctattatgcattttctttttctatttttttatttgattgtattttttcattcttaattgcgttttttttgcataatgtgctccaacaagtattcaaa	1.91827	|orf19.5870(CTP1)[887100]	<orf19.5870(CTP1)[888055]	CTP1	orf19.5870	<	Ca21Chr3_889761		orf19.5871		|orf19.5871[890979]	<orf19.5871[893071]
ca_Hmo1	Ca21Chr7_589771	gggccagggccagggtcagggccagggtcaatggctgacgtccctaagctcaagggaaatggccaatcccagagcagggtctaaagccaaaacccgtagtatggctatgctggtaacaacaccggaagtcagggcccagtactccggaccactctacaagaagctcaagggttttgggtagcagtcaattgaattggctgtgccaggttcaccactggcgacatgattggtcctgctgtctcacccagttctgaggccaatacaacttctggctaaccagccagagtgtatggcaggccag	1.91325	orf19.5191(FGR6-1)>[585471]	orf19.5191(FGR6-1)|[587009]	FGR6-1	orf19.5191		Ca21Chr7_589771	>	orf19.5190		orf19.5190>[590372]	orf19.5190|[590797]
ca_Hmo1	Ca21Chr3_697077	cttgaaaatcttgggtaattagaatactctcacataccaattggtattctcacatttactgacaattaagacgagcatcaccttggaacattcgaagatggaggtggaggcagaggtggtacaccagaagagctcgaactcgattcacccgtattcttcaattcactagagccagattcctccttttccttcgtcaataaaacttttgaattgttttcaaaatttaccaatgccagtcgtacaggaggaggcggtggcggtggcggtggcggtggaggaggtaccaatccttgtttgtaat	1.91232	<orf19.328(NPR2)[696529]	|orf19.329[697004]		orf19.329		Ca21Chr3_697077		orf19.329		<orf19.329[698371]	|orf19.331[698557]
ca_Hmo1	Ca21Chr3_1323459	tcaatcgtgtgaccattatagttgttaatcggattgagccgtgccctttgaaatgagtaaatgatctaaaaaagaaaaaaaaactaacaatttgcccttaaaatgccaaaaaaaaaaaaaaatttgtgagtcatggacaaaaccaaaaattttttcttctctcctctctagcacagcttagggcgataatggtactatcctaatggactgttcgaaccggagtgaattacttaattggaatgacatcccacaactcacaacccacaacccacaaaaaaagaaacaatttataaatttctac	1.90013	orf19.7369>[1321982]	orf19.7369|[1323241]		orf19.7369		Ca21Chr3_1323459	>	orf19.7370		orf19.7370>[1323817]	orf19.7370|[1324812]
ca_Hmo1	Ca21ChrR_1137083	acaaactaatcccaaagttaatgaagattttcttcagttttgaaaaaaaaaaaagaaacaagaaatctaaggaacatgtgggccattttttgaccagctcatctaatcattcaaaattcggataccgtgtctatagtataaagaggatgtgtgattattttttttggtgggggaacattatggttgttgttattgttgttgctgatgcttcggtttagagttgttgtatggaaattgcaaaacgtggtgttcatcgcgattccaaaaactttgcaccccgccaccgccatcaccaccagaa	1.89714	<orf19.1007[1136516]	orf19.1008>[1136836]		orf19.1008>		Ca21ChrR_1137083	>	orf19.1009		orf19.1009>[1137137]	orf19.1008|[1137150]
ca_Hmo1	Ca21Chr5_694248	tttcaattgaaacaaggcttttgctaaagaaaaacaataaagcgacatttaccgttattgtttgacaacactattaacataccgagctaacaaactaaaacaaacttagagtcattttgctccacaatgtgaaaaatagaagcaatactgtggtggggcacaaggcggggttgacagtgtggtagtagtagtgcgcctgggttggattggctgtagcaaataacgcgtgagggcctatagtatgtatgtatgtatgtatgtgatatcgtttattttccgacaacaacaataaactcaattg	1.89338	orf19.4341>[691891]	orf19.4341|[692793]		orf19.4341		Ca21Chr5_694248	>	orf19.4342		orf19.4342>[697406]	orf19.4342|[698476]
ca_Hmo1	Ca21ChrR_306876	ggaagacagcaatcttaaatagtaaccaaccaaccgacccatcactacaacaaattgaaatcagtaacttatagtacggagtacggcattaccaactgaataaggcgagagtcgaatggagggcgggagtggaaaaccgcccaacgtaaaaaaagagattcattaattgccacaattcggaaaagcgttcaagtgtcacaaaagcaaaagcaaaagcaaaataactacaacaatataatgatgatgactttttagtcccctatgttacaagcaatattaatagaaagtcattgacccaaca	1.88968	|orf19.3226[305777]	<orf19.3226[306355]		orf19.3226	<	Ca21ChrR_306876		orf19.3225		|orf19.3225[307238]	<orf19.3225[310306]
ca_Hmo1	Ca21ChrR_443913	tttgggaagtacgttgacttgaaccaataattctaggacatcctagaaaactgtcggtcgtttctttttagtaactttaaacaaggcgaactttttattttcattgtagatttagattcatcgctcaattcttatctccccacactttatttttagctcgattaggtgtacatccaaaaaaaataaaactagttccggagcggggggggatggtcgggcggcaccaaattttgatgccattccaaaaaaacaaaatagaaaaaagaaattaaatcaaaatgcgtctttcaattaaaagcac	1.88773	|orf19.2602(OPT1)[440894]	<orf19.2602(OPT1)[443245]	OPT1	orf19.2602	<	Ca21ChrR_443913		orf19.2604		|orf19.2604[445215]	<orf19.2604[446711]
ca_Hmo1	Ca21ChrR_883615	agaatacataaaaaatgctggtcgtaaatagttgtgaatacttcctaggtttagggattgtagaaagaggagataatgatagttatagttaaacaatggtagtgagatattggagaaggtgtatagggggggagggttcataaattgaatttgttgatgttgaaatataagttgcgacgaagcctggttcgcccaatcaggccagaaagaatgagagacagaatgaaaagaaaaaattgaggatagaactcccacaggcgctgccacgaatggtcgaaagcgaacagtaaaaaaaaaatac	1.88704	orf19.467>[878593]	orf19.467|[880521]		orf19.467		Ca21ChrR_883615	>	orf19.469	HST7	orf19.469(HST7)>[884049]	orf19.469(HST7)|[885818]
ca_Hmo1	Ca21Chr6_483948	tcggtgttataagtttaatgactggtttagttctactagttctaatgaactaaactattaaccaattccaattctgtttgggaatgtaattaaaaaagaagttcattttcgcatctaacaaattttagtttttgtgataagattcggccgaaaagcaaaaatgttaataatatggtatttgtcgcgcttgcttgcgactattttttatttatttttttttttttttttccacggctaaaagtaagacagacggatggacggacgggacctagacccgcaattatcagacgagcgggaaaaa	1.88138	|orf19.3474(IPL1)[481379]	<orf19.3474(IPL1)[482971]	IPL1	orf19.3474	<	Ca21Chr6_483948	>	orf19.3475		orf19.3475>[486578]	orf19.3475|[487138]
ca_Hmo1	Ca21Chr5_654141	tgggtgtgggtgtgggtgatgcacaatttgttaaaaaacacaaaaacttagtttcggaaaaacttgtctgagttttaaatttctccattggggtgacaaatataataaatctcattctttagtttgggggaaaaaaataactgttggcgggttgattggtgtgggcttttggctttgggttcggttgatggtggtgcgcgcactaaactccagacattcaaagcattttagtttgattgtttttttcagatccagttgacatcatcatatactcccattattctcttccatggcttggaat	1.87987	|orf19.4318(MIG1)[651954]	<orf19.4318(MIG1)[653666]	MIG1	orf19.4318	<	Ca21Chr5_654141		orf19.4320		|orf19.4320[654518]	<orf19.4320[654898]
ca_Hmo1	Ca21Chr1_1876668	attatgatacatttattaacgattttattaacttagaagtagaatttaagccttatacaatcaaacgacagtcacgacaatatcaaaaaaaaaaatttcgtctgtgttcaaatttctacgtgttgtttttgttgttgtttatttgttctggcgcgcaaaatgtttctcagccgacagctccatgcatgaatggtagtgtatgaacacggtcataacccaaaccagattcaaaggacgtgggcgaattgtgttatttagtagtcgtttcacacaaccacgtatagattatgatacattcctt	1.86775	|orf19.403(PCL2)[1874914]	<orf19.403(PCL2)[1875678]	PCL2	orf19.403	<	Ca21Chr1_1876668		orf19.405	VCX1	|orf19.405(VCX1)[1878057]	<orf19.405(VCX1)[1879307]
ca_Hmo1	Ca21Chr1_2472021	ttaagcaacaatttggacttactcagatcttaaatgacctgaaaggaggggatcagagtaggaatttaaaaataacaaataaaacaaactgaatacgtaataaaaaagtagtttggaacatgggcatgcataagatggatgacagatattattttttgtagggtctccccctgtatcatgatcgttccacgagaatttgagttggaattgaggctgcgcccagtgatggacattcgtaatggcatggccgccaaaaaaaatacaaaaaaaaagactgtgtactgcacatattagcctatac	1.86512	|orf19.677(CHO1)[2470591]	<orf19.677(CHO1)[2471412]	CHO1	orf19.677	<	Ca21Chr1_2472021	>	orf19.676		orf19.676>[2472756]	orf19.676|[2473652]
ca_Hmo1	Ca21Chr5_5241	aagggctaaaatcccaatactaaacgccaatgcaaaatgtacaatcaagagggcggtaataagtaatgccactgccaacaacgcaatagaaattagcgaaaacgccgcctgcttggaaaagatggcttggcgcggcaacaacaccaccgccagaatcgctacaagcatcacctggttcaccggcacaaacgccaaaatagcacacgcaatttcaaccaccaccacaaaatatagctttcgaaaatcaaacccggcaaccaccaccgcactgacagagctcaacgcatacgatactgccaac	1.86486	orf19.5698|[4808]	|orf19.5693[4830]		orf19.5693		Ca21Chr5_5241		orf19.5693		<orf19.5693[6473]	|orf19.5692[7209]
ca_Hmo1	Ca21Chr3_1218806	aaatgtagtattacttaaaaatatagtatttgtttgtttgtttgaggagagtttttccatagataggtaggtagtaggtagaaggcaattcaagtttctttttcttttttacctcaccaccacttttttcttggttagctcatattgcataattgattgtaagatctgttaggattaattgggggaagataacaacaacaacatcaataaccaattgaatctgtcactggagttaagcacaactttggctaaagaagaagaagaaaaaaatttatcaccaaaaacgagaaagcaaataatt	1.8599	|orf19.6983[1216202]	<orf19.6983[1217374]		orf19.6983	<	Ca21Chr3_1218806	>	orf19.6984		orf19.6984>[1226782]	X
ca_Hmo1	Ca21Chr3_1072490	taagaatctgagaatcccataaaaatgttgttcgtgccgagaaagttcgcaggaaattcagagacgtacgcacacaccacaacaagacaaaagaaaaaacaactatgtacacccaaatcagttggcgttatatacagcaccaaccagtgccaccaccagtgccaataaataccactggctcctttaaacgtctagccctatcataccaaaccaagaattttgaaaatctaatccaacccaacgaaacagaacaaaagaaaaaaatttatttcaccacgacaaaacaacaacaacaaccctt	1.85331	<orf19.5965[1072248]	orf19.5966>[1072444]		orf19.5966>		Ca21Chr3_1072490		orf19.5966		orf19.5966|[1072785]	orf19.5967(FGR44)>[1073204]
ca_Hmo1	Ca21ChrR_1375413	aagataaaaagagatgctaaggaagaagaagtaaaaaaaataaatgcgtgaccagatcaaatcaaatcaaagcgacaatctttttgttgcgttcccgactcgtacctttttttttctgtcccagttggccctagagagaaccaaaaaaaaaaatccttcccaaaattttaatggccagacctggaattaacattttcatagttgtatcatagctagtacgccaactacttagtatgtcgccttagtcttagttttttgttttcttttgttcaccgccttaatttaaaacttcttcagatga	1.85182	|orf19.723(BCR1)[1368320]	<orf19.723(BCR1)[1370542]	BCR1	orf19.723	<	Ca21ChrR_1375413	>	orf19.721		orf19.721>[1378148]	orf19.721|[1380208]
ca_Hmo1	Ca21Chr4_80999	agaattctatacgttatgtaagaccacttatcaattaggttttaattcaaaatgaagctgagaaaatagaattcagttgacaaaaacgacaatagaaatgcaatacgtatacctccattgtctagcccttgaagtgccttacatccaagcagttgaataagattctttctaaaaattgccgttttttttcagatcctaatgagacaatcatttagacgttagattgcatttttagtcgcacgccacatttttcctcgggcgagatcggcctactatgtgccacaatagcactttaatctga	1.85094	|orf19.5676[78360]	<orf19.5676[80171]		orf19.5676	<	Ca21Chr4_80999	>	orf19.5677	DUR4	orf19.5677(DUR4)>[81578]	orf19.5677(DUR4)|[83551]
ca_Hmo1	Ca21Chr4_1113620	gttgagttttgggggagggggagagggaggcatggggagggatgtagtagttgagaattagcgacagcaagcaaaaattagtaggaaagaaaatgaaggacaaaaccagtgcttcgtactgtatacagtagatcccaagcatttctagaaatcggatgaaaaagaatattgcgattgacaggaaggaagggagaaaaagaagagcaagcaagcaagtgaggggcggaacggggccggcttgccccaattgttttatttgttcttttctttttttttttctcggtaaacgtcgtcgtgttgg	1.84857	|orf19.744(GDB1)[1108644]	<orf19.744(GDB1)[1113227]	GDB1	orf19.744	<	Ca21Chr4_1113620	>	orf19.745	VAC8	orf19.745(VAC8)>[1115531]	orf19.745(VAC8)|[1117288]
ca_Hmo1	Ca21Chr4_947327	tcaagttctgtacaattctaccagatctcgaatgctattagtattccaatttatgctctcggtatagattcttgattaaaagaagaatagctatgtcgttgaaatgactagtgtgaaatagaaagaataacatcagtcttgtcagaatgctttgttcaagagcattcgtttgaggaaattagctgggctcaataatttgaatgtggcgccggagtttatgttttgtcgcctcgctgcgtttaaagttgcctgactgcatattcacttctaggagaaaaaaaaataaaatacagtccaaacc	1.84396	|orf19.3846(LYS4)[944222]	<orf19.3846(LYS4)[946276]	LYS4	orf19.3846	<	Ca21Chr4_947327	>	orf19.3845	FGR3	orf19.3845(FGR3)>[947711]	orf19.3845(FGR3)|[949234]
ca_Hmo1	Ca21Chr5_101882	ctctctttctctgttcaattatttaaaaaagcttacttgttattaaagagatttcaattccaatataccattttcaagtcattcggaaacaattgccctaatcacaacaactctttcactaccttttgattaggtttcttttttgtcaattaaaagaagtatttttttgttttagaaattaatttgaaataggaaaattttttttctttttcttttctttttcgcaccctagcaaccatcacacgcgcacccttccaacgacaccagattgagaattttgtccttccactcgcccacccgc	1.83414	orf19.939(NAM7)>[95043]	orf19.939(NAM7)|[98102]	NAM7	orf19.939		Ca21Chr5_101882	>	orf19.938		orf19.938>[103156]	orf19.938|[104601]
ca_Hmo1	Ca21ChrR_1558755	actatttattgtgaactttgactaatcgatgcatccgggtggttcattatatatatatatatatacctgtattctttcattaggaaacgtcggcaaccaagggcaatgtgagatgtttctatttgacaaccataagatcaacaaatttgttagcatagattttgtgttaatttttggggctttgtcttccgtccacaatagaatttttcgggggccgagaaaatggggtgactgggggaacgagaatttttagagagtacacaaccaaattaactgggggaagggaggggacgaagtagca	1.83223	|orf19.11[1557573]	<orf19.11[1558292]		orf19.11	<	Ca21ChrR_1558755	>	orf19.734	GLK1	orf19.734(GLK1)>[1559123]	orf19.734(GLK1)|[1560541]
ca_Hmo1	Ca21Chr6_174069	cagaaaacggtcgatgacgacaacttacagactcttatgcgcaattatgcaagttgttgcctattctttacatttttttgtttacattatttgttttaagggataaaaatccaaaaaaggaaatgttggggcgagctattgcatgtttgttctatttatagtaataaaaatgaaaattatgagcccactttatgcatattttgctgtacaaatgaggtcattttattgatttttcttcttaaactagtaactgagaatctaaaatcatgcgagcaatttatctgtagtaaaaaaaattcag	1.82734	orf19.89>[172319]	orf19.89|[173461]		orf19.89		Ca21Chr6_174069	>	orf19.90		orf19.90>[174680]	orf19.90|[176944]
ca_Hmo1	Ca21Chr3_1530826	agtgactaataccaatctatacaaacttccggttttagtaatcgagttgcgcttatcaaaccaaaaaaattagttatctctatcaaaggtgtaccgcatcaaagctctctattacatgactaattttacaaaggataacagactttggtatataccaacaattaatattggctacgatagaggaatctttattgtctttcttagcacaagttgtagaaccagtaccatgggtatcgccgtcccgcgctatcgcctaaaaataaacaagtccgctaaagaaaaaaaataaagcaaacaaatc	1.82723	|orf19.7459[1527604]	<orf19.7459[1529445]		orf19.7459	<	Ca21Chr3_1530826	>	orf19.6832		orf19.6832>[1533169]	orf19.6832|[1535160]
ca_Hmo1	Ca21Chr1_231656	aagcttaaattatgtgttagtgcagtatgtggtcagttgcataacactatgcactagatatctggcgcgtcaccttttctttttttcttgggtcgccacatcttaagtctatgtcggccaatcccacaactaccgagaatttaaatttaggtggaccactgcctgccgacctgtcgcctcgttttttgtttccatgttttttcagttattatcgttcgattttttttgttttgttttgagtcattggtggagttagaatgactactgtaatatgcgagtacccgccgaagttgacctcata	1.82273	|orf19.3302[227684]	<orf19.3302[229786]		orf19.3302	<	Ca21Chr1_231656		orf19.3303		|orf19.3303[232872]	<orf19.3303[234941]
ca_Hmo1	Ca21Chr1_87598	aagaatataacaacaacacatacaactgattatactgcttctcgagctctaatagagaaccgcccggtaaaaaaaaatctatatatgcagcttataaataccatcctttgcctacaaaaagtcactcaatttgtgtgttcgttgttacttgctaccagtttattgagtgaatccacagtaccgttgtatcgtgcgacacccaaaagtttagggccagaaaacaaccatttcctcgcacaattgcgataaagtcaaaagtgcatagaacaataagcaacagaaaaaaaaccaaacaaaagaa	1.81837	|orf19.6054[85081]	<orf19.6054[87249]		orf19.6054	<	Ca21Chr1_87598	>	orf19.6053	CIS2	orf19.6053(CIS2)>[87901]	orf19.6053(CIS2)|[89811]
ca_Hmo1	Ca21Chr4_1208993	aagggctggggctgagatcaagcttgggccagagccagagccagagccagagccagggtcagggccagggtcaatggctgacgtccctaagctcaagggaaatggccaatcccagagcagggtctaaagccaaagcccacagtatggctatccaggtaacaaaaccggtagccggggctagtactctggcccactctacaagaggctcaagggtgttgggtagcagtcaattgtaatggctgtgcccaggttcaccactggcaacatgattggtcctagtgcctagcccagctttgaggcc	1.8121	orf19.1234(FGR6-10)>[1204801]	orf19.1234(FGR6-10)|[1206339]	FGR6-10	orf19.1234		Ca21Chr4_1208993	>	orf19.1235	HOM3	orf19.1235(HOM3)>[1210309]	orf19.1235(HOM3)|[1211943]
ca_Hmo1	Ca21ChrR_644137	atgtattctgtgaaactcaatttcaaccctccttattgtataattatgtcctttgtctttgaaaagtgatctatagtaaatgtatgtggtactaaagggtggcccaacaatatacaccaagaagtttggcaccctgaaattctttgttgagtttttgtgtgtgctggtggtggtagtggcagtagtgccaatggggggagacgaagggaaggggagaacgcccgagacaaaaaacaattcaattcaattttttcttattcgacaatcaccacgagccaattctaatttcaatccccaatcc	1.80362	orf19.2839(CIRT4B)>[641827]	orf19.2839(CIRT4B)|[643494]	CIRT4B	orf19.2839		Ca21ChrR_644137	>	orf19.2841	PGM2	orf19.2841(PGM2)>[644432]	orf19.2841(PGM2)|[646114]
ca_Hmo1	Ca21ChrR_1243339	ttaattattaaaattcttacatgggtgattctcaatggtatttcgtcaatttcctcactttattttttttcgtgcgcccggcgaggtttattttgggtcaccaccattcttcatcaccaccgcaacaacaacaacaaccagcaactatactcataaactggtacgattttgctaccactgatccattggtacaaaatgtaaataaaaacgtcatgcagcattttttttttgatcagctaatctcaaaagactaaaatcactaaaatgacctgaggatttactaaaccgactctcttatcac	1.79696	|orf19.6621(MHP1)[1239273]	<orf19.6621(MHP1)[1242902]	MHP1	orf19.6621	<	Ca21ChrR_1243339		tS	AGA	|tS(AGA)1[1243771]	<tS(AGA)1[1243852]
ca_Hmo1	Ca21Chr2_890576	cgttgtaactacttatagattaaatgtgggtgttcacttaatgagaattgattgaaatatgataatgttggatgagtttggaagaaaggttggaagaaagaaagaacagaaaaaaaatgtgtgaaagagaaatcaacgccccgaaattgtgaaaaatttgggtcgactgacaaaataaagaatcactaccatccatgcaacgacaagaataagaccacgagagacgagaaaccaatgaacgtaacgcaacagtgcaacaaaaaaaaaaaactggttgtgattaaaaaagagagacaagaag	1.79533	|orf19.796[889198]	<orf19.796[890211]		orf19.796	<	Ca21Chr2_890576	>	orf19.795	VPS36	orf19.795(VPS36)>[890809]	orf19.795(VPS36)|[892806]
ca_Hmo1	Ca21Chr3_143000	gatttcgaaaaattggaattgtatttccaaggtttaattaaattaggtaatgggagttcattattggctttagataatgttaaaagatttaaacagaatttcattgacggtaaagatgtagatgatgacgttgatttagcatttgattcggaaattataccattttcatagaatagatattgcttgtaagtgtaagtttagttttgtgtgtcacggttttatagattttgttttgttattgttttgtccgttgttcgtttatatgcgcttggtcgtaccgggcgtaatgacgtctccccct	1.79516	orf19.5381|[139984]	orf19.5380>[140435]		orf19.5380>		Ca21Chr3_143000		orf19.5380		orf19.5380|[143020]	orf19.5379(ERG4)>[143573]
ca_Hmo1	Ca21Chr7_189686	gaggaggagtggaattgcaccttttttctattgatgtttggatgttgtcacgtgtacaaccatgattgttttaagtaatttttttgataagcaaattttaaaataattcccactactacgattagtttattcttgtttatacagttgtcagtatgggatacttccagtttgacaaatattactatgcagttggctgtttcctatattattctaatggatacaccgggattcataactgtaggtcgtgctttagatcattcctggttagttccacttacctccttcctccttgttacccacg	1.79478	|orf19.7025(MCM1)[188024]	<orf19.7025(MCM1)[188812]	MCM1	orf19.7025	<	Ca21Chr7_189686	>	orf19.7024		orf19.7024>[189688]	orf19.7024|[189996]
ca_Hmo1	Ca21Chr1_1375556	gccgatggataagaacgatgtctaattgttcttaatggtaattgatggcttgtgagtgttctgacatgtcgtgtaaaattacctacaaatgctcgagacatttgctaatcatttataaacacctggttaaactcttgaaaactataaaatagtctgaattttgttggttaatggtgttcaatgaaaaaagatgtgcaaaagataattgttaattttttttttttttgtcagtggcttgccacgcctagtcacgccaagaatagcccatccatcgatgtgttctacgccagttttagtccca	1.79411	|orf19.6266[1372891]	<orf19.6266[1375506]		orf19.6266	<	Ca21Chr1_1375556		orf19.6265.1	RPS14B	|orf19.6265.1(RPS14B)[1375936]	<orf19.6265.1(RPS14B)[1376764]
ca_Hmo1	Ca21Chr1_2866515	atacttaggatatttgcaaactgtctgtgttgtctttattgatttttctctctcacatttttttgtttggtgatttttccaatttgttgttgttgttgttgttgttgtctctttgttctgcagttgagctaattttttttggcgattgtatgcatacaatgaaactgataccaccgccaccaaaaagtttggcacgatctctacgtccaagtcaattcttacaacgaccaaattatttagtacgctgccgatttatactggtggtactataaatacgtttgttttcgtaatagagtagaca	1.78791	|orf19.4939[2861385]	<orf19.4939[2866289]		orf19.4939	<	Ca21Chr1_2866515		orf19.4940		|orf19.4940[2866779]	<orf19.4940[2868458]
ca_Hmo1	Ca21Chr2_1863426	tatgctttcttgaagtagagtaatgtggtgataggaaaagtgtatagtgttaacaaaaacaaaaaaaattaaaaaaattgaaacttacagacagaaatgaactgaacgcgcaaaaattattttgaaagccgcagagatgtccgaaaaaagggtagtcaattacaggccggattgagcgttacacgcgtcgttgtgtcgtggtggtcaaactcacgtgtccatcttcaaaataggaccacacctactaatcacaaatagaaggtatacaagaaaatacctagtaggaaagttgtcacacatt	1.7839	|orf19.4069[1862596]	<orf19.4069[1863060]		orf19.4069	<	Ca21Chr2_1863426		orf19.4070		|orf19.4070[1863811]	<orf19.4070[1864644]
ca_Hmo1	Ca21Chr5_611095	tgtgtatgtgtgtgacaaataaacgaggggccaagttaaacggattattaatccgttgaagtttaatgacagagaaaaatgatgttctagaccgaacaattgattttgtcagcaaatatcgaaaaagagcgagagaaaaaaaaaaaactttaggccgcgacttagaacgacaacttttatggtagtaccatttctttcatatgacaaatcaattggtaaccagtttcccacccaccagccaacccaagaaaaaaaaaaaaagaaacaccaatttcaattgtcaaatatatataagtttcca	1.7819	orf19.4288(CTA7)>[607847]	orf19.4288(CTA7)|[610351]	CTA7	orf19.4288		Ca21Chr5_611095	>	orf19.4290	TRR1	orf19.4290(TRR1)>[611373]	orf19.4290(TRR1)|[612335]
ca_Hmo1	Ca21Chr6_826456	cgtgccatctaacaataagaacattgcacattaacgtaaatcattacgtagtgtcaaaaaaaaaagagtgctactttaaatggtgggtgacagtgataatcgtagtggtaaattaactccacgccaccacgtgcccatgtggggggagtgagagtgggacgtgctttatcaccacatggtagcaacaatgcctaacaaactaaaccaaaaattaggaagcaaaattttttttaatttgtttttttttttgatgatcaattcttgtcaattttttaaaacaactccgtttcacagtttcgag	1.77905	|orf19.5754[822840]	<orf19.5754[824690]		orf19.5754	<	Ca21Chr6_826456	>	orf19.5755		orf19.5755>[826869]	orf19.5755|[828206]
ca_Hmo1	Ca21Chr5_286320	caaatttgtttttggagaattatgaggtttatagtaagattatttttaatacggattttatagaaggatagtagaatggaaaggatatttacaattgaatgacatctacctcgtttatgattcgctttagacttttgtaggattcagccaataaactaccattgtcgtcccaagcttgaccgcgtacggcgaggttcatcaaaaaaaatcttgcagcaaaaaaaaacccaccacattttatctttcacaggaaaccacagatttttctatttctacaatgcagatctaacaacaatctttt	1.77635	orf19.1943>[283868]	orf19.1943|[286240]		orf19.1943		Ca21Chr5_286320	>	orf19.1942	SGE1	orf19.1942(SGE1)>[286755]	orf19.1942(SGE1)|[288638]
ca_Hmo1	Ca21Chr7_497631	ttacttagttattgacaatgtatgtgaagtatattagtgcgtttctgaattggtttaaacttgttatgatttagatgaaatgaaacgaagagtggtgatttaaatcagtttaacaaccttgtaaagtttaattatactttcaaagggtttccaaaggtaggtgagtaataataggggtgggatgtggaagtacgttaccgaagttaaaattacgcgagcccattatattaaatcgtaccaccgtcatggttactgcgaccaaattcaaaagttgtttacggaaacaaaaaaaaaaacgaaa	1.76678	orf19.6482>[496853]	orf19.6482|[497404]		orf19.6482		Ca21Chr7_497631	>	orf19.6481	YPS7	orf19.6481(YPS7)>[497857]	orf19.6481(YPS7)|[499962]
ca_Hmo1	Ca21Chr2_2088283	gctatagttattaacttgtagttattagtctattaaaacatgctactagattatgctcaaattcagatcaatcatagtctaataataataataatacacaaaccacttgtatgatgctttaatcgtgtcaaaagcattgttttcaagacaaagcttgatatatctcgacattgtttcaatttgcgcggaacgaaagggggaggattgggagtaatggggggggagggggcagtgtacaccggaaaaataaaaccaattggaccgtcatattctaagccgccattgtctctctcgacattgg	1.76642	orf19.1766>[2084490]	orf19.1766|[2085695]		orf19.1766		Ca21Chr2_2088283	>	orf19.1765		orf19.1765>[2088810]	orf19.1765|[2090066]
ca_Hmo1	Ca21Chr1_366514	actatgtagtcattgatttatatactgtcaaagcattatttatacaacagtaagtggtaatttacaatttcacaccatcctatcgtaattatacaagctgtttatactctttggaattctcgccccatggacaaaagaagaattcgtactatctgtacagaattgctcgcaccattttcgctccaattttggttgtaagattctcttactcttcgttgtataaataatctttagagttattatctcgcatcagttctacattaaaattaatttagcagaattgtctacaaatacaacgtat	1.76387	orf19.4549(FGR38)>[364188]	orf19.4549(FGR38)|[366323]	FGR38	orf19.4549		Ca21Chr1_366514	>	orf19.4548	MAK32	orf19.4548(MAK32)>[366746]	orf19.4548(MAK32)|[367876]
ca_Hmo1	Ca21Chr3_1524957	agaatggttaaaaaaatatgcaatgatcgaattgaagttggtttaaataaaaaaactttgttgaaacagttgttgttttggtaaatcaattagattatggaattttaaataaatcaagatttgtttgtgtacgtgtcatttgtgttgaaattgattattctggaagcgaggatgtcgtataaatgaatgttggtgttaaacttcggtcgcgggtttaattcttttattggtgttggttggtttggtactgcgagcaagtaaaacaaaagctagccatttgtttcacaatttcctccgaaaa	1.76036	|orf19.7456[1523648]	<orf19.7456[1524712]		orf19.7456	<	Ca21Chr3_1524957		orf19.7457		|orf19.7457[1525370]	<orf19.7457[1526254]
ca_Hmo1	Ca21Chr3_602866	aaaaagctaaaggtaagaattagatgtttatagtgcatgttatactccattttattaaaacattataatagtatgtcattttctttttatctttgtattcttaaaaactggtgatatgtatcagaaaaaggaaaatcacacgacacgtcatgaatggatggatggtgcacagccttgctttgtatgcaatactgacatcatcgccacttagtgctactaccaccgaccccaccacaaccaacaaaaccgcaatgacgacccgaaattcaaacgaaaacgtaggcaaaacatcaacaactca	1.75783	orf19.269(SES1)>[601362]	orf19.269(SES1)|[602738]	SES1	orf19.269		Ca21Chr3_602866	>	orf19.270		orf19.270>[603160]	orf19.270|[603474]
ca_Hmo1	Ca21Chr6_814840	agggcgaaacaacccccagccaaaaagaatcaattaattgaaaattaaatatactacttctaccaccaccgtaataactattttattgtgattatattacaacattagtgattggtgcaggtgtttaatttaagtcctctagtatactaaaagatattggtacaattagattactataattaagtgctcaaacacttgaatttaagaaattaaacgagaaaaaatgcatgacccggccccccacctctggctctgttcctacctccttccctccccaaagttaaacaatggatgcaattaa	1.7577	|orf19.5751[813530]	<orf19.5751[814336]		orf19.5751	<	Ca21Chr6_814840		orf19.5752		|orf19.5752[815244]	<orf19.5752[817157]
ca_Hmo1	Ca21ChrR_1625760	gaaagcagtctaaaaaaaaaggaaagrtwatgsaracgwaatwtataasaaacaagggggttcggactcacaccacgagacgactacaacaatcagaaggagaacgagaatgtagaaaaaatattcggaaaatcaggaagattgctacttcgttcccccccttcccccagttaatttggttgtgtactctctaaaaattctcgttcccccagtcaccccattttctcggcccccgaaaaattctattgtggacggaagacaaagccccaaaaattaacacaaaatctatgctaacaaattt	1.75379	|orf19.6116(GLK4)[1624405]	<orf19.6116(GLK4)[1625535]	GLK4	orf19.6116	<	Ca21ChrR_1625760	>	orf19.2620		orf19.2620>[1626211]	orf19.2620|[1627051]
ca_Hmo1	Ca21Chr1_3072535	gcttaaatctatcgactgaatgggttagaatattagttgatatgtgtttattggcgtcgtggtaaggtttggtccttgttgcaacgttcaaccaaagggcatcgacgtactgccaaaaaaaatttgggtgaatgtacacgtcagaattatccagccacacacgactaatttatcttgtatgccgtctcgagggaagaagacgaggaagaatttttttctcgccgcttgttgacgcgcccttgggttagatttcatctcatcagttgtttctatgggcaagagaagactttttttgccattc	1.75076	orf19.5031(SSK1)>[3067637]	orf19.5031(SSK1)|[3069661]	SSK1	orf19.5031		Ca21Chr1_3072535	>	orf19.5032	SIM1	orf19.5032(SIM1)>[3074262]	orf19.5032(SIM1)|[3075380]
ca_Hmo1	Ca21Chr7_534720	taaccactgtagatgttattgaaattgtttaacatgcaatcatgtgataaaaataatgaaggagtaagttcaaaattcaaactgctttttaaaatgcaaaagaagtaaaaatgtagtcatttactttaattggtttgtagtttataagtccaagtctatgtattgattcaaatagtttctgcatgatgggaaggaataggtaatcagtgagtgtgagatgatgaagttcgtttgagcctcggcagatatttcttcctccccccacctcccccaccacctttcaaacaaattgatcggaacg	1.74828	orf19.6461>[533829]	orf19.6461|[534344]		orf19.6461		Ca21Chr7_534720	>	orf19.6460		orf19.6460>[534973]	orf19.6460|[538248]
ca_Hmo1	Ca21Chr4_894722	ctccgtctcattcttattggttgatattattcgtcgtgtaaatttgtgttacatttttctttgttaattgtttgggttttttttcacaaaagacacgataaataatgtcgtggtctttgtaattatgtcgtctgtggcgacattcgcgttacacgagagaaaaaatcaagtcaatttttgtcacaaaagcttaataaaaatttgacgcgactgatggcctcgtcctactgctgctgcccccccctcccccacctgcatatggcttgtatttgagaactgaactgaactgaatctagattta	1.74746	|orf19.5292(AXL2)[890375]	<orf19.5292(AXL2)[893176]	AXL2	orf19.5292	<	Ca21Chr4_894722		orf19.5291		|orf19.5291[895783]	<orf19.5291[896745]
ca_Hmo1	Ca21Chr6_348445	agttgtccaagtaataattaaaaaaaaagatgtgtgattattgcatttggtgactttgtttaaattataaagtttgctaagtgaataaacaaagtttaaactttttgtttgtgtgggtgttgtttgtaaaagaagggttggtagtggttggtggtaggtttggtggtggtggggtggagagagacaaaaaaaaaaatttggggctggcttaaaaaaaaaacaaaagaaaatttttcagtttgtttactttgtctggtgctgctgacctccttattgttagtaatttacgattgctgtgcat	1.74648	|orf19.3422(FMP27)[340365]	<orf19.3422(FMP27)[348071]	FMP27	orf19.3422	<	Ca21Chr6_348445		orf19.3420		|orf19.3420[348503]	<orf19.3420[348886]
ca_Hmo1	Ca21Chr5_699186	gtcattattattatcttatcaccgcaaaccaatccccaaccaaccccaatgatagttttacaaagaaagctgttcttgaagactagccgtggaaatctccatcaccaccacaacagccacaacagtcgccgcgggagaaaaaaaaaagaaatgaaatgttcaggaaaagaccgttttatgcgttaaatgtgtggtggagttgttggtagtggtgctacgcgataagaaagtaaaaaaactgtgtatggggtggttttaaaccccgcccaccaccaacagccacgaactccgccaaattttc	1.7459	orf19.4342>[697406]	orf19.4342|[698476]		orf19.4342		Ca21Chr5_699186		orf19.4346		|orf19.4346[699647]	<orf19.4346[705922]
ca_Hmo1	Ca21Chr6_861700	gatttatgacaacagtgacatcaatttctaaatctacttctggaatcttataatataacaaatctattatgcatttttttttctattttttcatttaattatatttttttattctttattgtattttttttgcataatgtgctccaacaagtattcaatcaataggttccaggcaagttaagagaatcagtttatggaattggttttcaaaatcaacatgaggagacttatctgatataccattagttatactatgcgtttttttatttgtttttttttcattttattttattttttatat	1.74567	orf19.5773>[857583]	orf19.5773|[859685]		orf19.5773		Ca21Chr6_861700		orf19.5775		|orf19.5775[863253]	<orf19.5775[864791]
ca_Hmo1	Ca21Chr1_2327053	attaaaccataactgataggttcaggaacatcaaaggacggatgtcgtcatatacccatgtcgtaagtaccaggaagtatttaacgggtgaaagagaaaagttttgtagttttttgttggtttacgcgacggttgtgtcagaaaagatagtaccacctccccccacgttgtcgtgtgtaataaattcaacattggtggggaaattcgcacctatcgagagctaaaactctcctatccatactgcaaatttcttcaggttgtgcggttatttttgtagttggtttcactggtaacaaatata	1.74181	orf19.994>[2325674]	orf19.994|[2326222]		orf19.994		Ca21Chr1_2327053	>	orf19.996		orf19.996>[2327455]	orf19.996|[2329308]
ca_Hmo1	Ca21Chr1_2776220	gtaattgaacaaattggcatttactaaatattgtatataccttgataagagtggggagggagggaggaagttattatttagaacaatggatgtatgtatgtatgtatgtatgtatgggggggcgggcgagacccttcgtttaaaatatacaatggggatacgagcgatgacgaaaaactattttgttgggcgaggaggagaagaagaagaacaagggaggaaaaacggaagacggaaaagtgagaaatagaaagagaaagagagagagagatttcggcaattggaattcagttgttgttga	1.73575	orf19.6349>[2774849]	orf19.6349|[2775856]		orf19.6349		Ca21Chr1_2776220	>	orf19.6348		orf19.6348>[2776779]	orf19.6348|[2779604]
ca_Hmo1	Ca21Chr3_1289259	tggctattaaatattgaatgaatgattgttggaggaggaaggagggaggagggaggagggaggagggaggagggaggagggaggaatgttggtaatgataggtagtaaccagggccaactgccctcgtatagcggaaacgagtagaccgcgggaaaagatttgatggagggcgacccaacacaacacaacacaatttaacggagattgtctgaaagaatcaaaatccaaaaagaaaaattatttatctcaaaatctccagattcttttcttcgtttttttttttcctttttcctttttcct	1.7327	|orf19.7356[1288234]	<orf19.7356[1288566]		orf19.7356	<	Ca21Chr3_1289259	>	orf19.7357		orf19.7357>[1290140]	orf19.7357|[1290769]
ca_Hmo1	Ca21Chr5_992775	agaagttggggaaaatattggacgtatttatagttttctgaatgatctaaaaccaaaaagaaaaaagatcagtagattttggtgttgggcctttgatcttaatgcagcaaaaaaaatataggagcctgatagactgcatataacaatatgctagcaaaaatggctcagccaaagaaattaatactgttgctcccatatttgccgcacgtatttgggttcgccccctccccttcccccctacgcagaaaaaagtttcttggaaccaattctgtgttccggcaggtatagaattaccgatcta	1.72912	|orf19.3940.1(CUP1)[992442]	<orf19.3940.1(CUP1)[992543]	CUP1	orf19.3940.1	<	Ca21Chr5_992775		orf19.3941	URA7	|orf19.3941(URA7)[993768]	<orf19.3941(URA7)[995489]
ca_Hmo1	Ca21Chr3_1433803	tttataaagacctcaaatttaggttgaatggattgagggcaagtaagctctaaattatattgttcgtgtatagccttaaggtaggaattagacatattgtttttgaaaaaaatattacgcgtttgaaatattattgtttttgtttcttgttggggagtgtcgcggtactttgaggccaagctggtgcgtgtctacgctcctaatttctccaagcacaattgtgcatctttttttgtttctcgcgcgttggttgtatttttttttttttgggtcgttttgtttgtttgatagttgtttcttt	1.7279	orf19.7403>[1431450]	orf19.7403|[1433705]		orf19.7403		Ca21Chr3_1433803	>	orf19.7402		orf19.7402>[1434310]	orf19.7402|[1438341]
ca_Hmo1	Ca21Chr2_2134340	gttcagtgaaccctttaggaggttgttgcatcttctcatggtccaaagaaagatgagattgttgagtagattccggcattatttttgtctcgttttatatgttaaatttttctttaattagggaataagtttaaaaaggtggaaatgtcgagtggggaagcgcacgtctttttcgtatcaattgggagtgggagcgtatgtgtgtgtggtggggtggtagcaactcaagaaatttattaacaatggtggtggggggagggataaagtttttgaccgcgtggtaattttatatcaatctctt	1.72535	|orf19.1743(ACS1)[2132241]	<orf19.1743(ACS1)[2134268]	ACS1	orf19.1743	<	Ca21Chr2_2134340		orf19.1742	HEM3	|orf19.1742(HEM3)[2137432]	<orf19.1742(HEM3)[2138454]
ca_Hmo1	Ca21Chr5_198359	cggtaatgtcatacattgatggaaagataaaaattgatgagggcaatgacgagaaatgtcttctaataaaaactgatctagaaatccaggtttagtctgatccatggtaagttcttgagagtaatgaatagtttaaacagtgatagaaagatcagttaattctgtattagaggaagaagtttcaaaccaactgttctttttttttttcattgtgattggcagcaaatcgtcccaacagtttagttttggcgacctcttttttttttcgccgcaatcacacgaaccatcaaatccgagacag	1.72452	|orf19.588[197996]	<orf19.588[198313]		orf19.588	<	Ca21Chr5_198359	>	orf19.1981		orf19.1981>[198650]	orf19.1981|[199138]
ca_Hmo1	Ca21Chr6_708064	ttttatgatgtgtgtgtccctattttttcccctttttctaaaagtaggcatttaaaattgctgccaatcatcaaagtagtctgataattaattaagtaattgttgggtaatctccgtaaataaggaatttatcgggggaaaaaaagaggcggccaatgtaggggagaaaaaaaagtgttctagaaatagggcggataggcgggacaaacttgcataaggcgtggaggtgatggtggtggtggcaaacgtgcataaaatgtaattattatcattattattatcacttgataataacaattag	1.72412	|orf19.5625[705153]	<orf19.5625[705686]		orf19.5625	<	Ca21Chr6_708064	>	orf19.5626		orf19.5626>[710248]	orf19.5626|[711477]
ca_Hmo1	Ca21Chr3_765686	gatggtatcgaaaaaattgaatatttggaggaatctgtcagttcgaagaaaaagatttagtactgttgtatagtkatttttttagataaatattcaagtatttttttttggagtatatccgtgattgcgggataatattggcagtaacagctttttccgcaatagttttggccacaatgaatttcttcctggcagtaaacaaaacgatttgggtcccgaaaaaaaaaaaaccagcattgattcgcacttcggacacgtcccacatgcagccattgtttcttctgcgactctctttcagcaa	1.72395	|orf19.6957[765592]	orf19.360(FUR4)|[765595]	FUR4	orf19.360		Ca21Chr3_765686		orf19.6957		<orf19.6957[765900]	orf19.6958(ECM18)>[765926]
ca_Hmo1	Ca21Chr5_785232	ccatcttaacaatcaatgaaaatatagatagtcagccactccggtataggaatgaaaaaaactcatgatcctattgtcattgcggttgtccggtaaaaactagccaagattaggacgaataggtctaagttttgccaccattcgccgtaacgtgactagaatgccgcacaaaagacaatagagtctgtacaaaaattgccgcaaattattttacgttcctgtaaacggaacacacaaaatagaaaccaagaaaaaaaaacagaaaaaagaaacgtaaaaaaaagtaatccttaatttttaa	1.71341	|orf19.6656(DUR3)[780698]	<orf19.6656(DUR3)[782263]	DUR3	orf19.6656	<	Ca21Chr5_785232	>	orf19.6659	GAP6	orf19.6659(GAP6)>[785608]	orf19.6659(GAP6)|[787314]
ca_Hmo1	Ca21Chr5_637130	ttttcttcttcgcgtaataaataaataatagaattggtgatggcgtaaactttagacgtaacttgggtagaaaatcgtaagagaggcaggcggtactaaaatcggcagtggtagtaaccaattgccttctgtgtgtggatacgtgtagatcttcacaaaacaccaaaagtgaagaaaaaatagagttatcacaaaaataaaaagcgtgtactgacacaacaataataaattaatcaaaatggtataaatttagagccctttcttttatattctccttttttgtagtattgtttatttacat	1.71097	|orf19.4308(HSL1)[631868]	<orf19.4308(HSL1)[636256]	HSL1	orf19.4308	<	Ca21Chr5_637130		orf19.4309	GRP2	|orf19.4309(GRP2)[639013]	<orf19.4309(GRP2)[640038]
ca_Hmo1	Ca21Chr5_368997	tcgtggtttttattttcggttggtagtgaaatcttaaaaaatgtaaacaatagggtttatatgccggaatgtcccgattcggaaaaagtctgtttattttgtttttaaggggacacgtcgttatcgtcgtatcagatcgcgtgagttaattagttaggaacgggtcaagactggacaggtctagaccggactaataaaggggaggacacgcacttgacagaattaaacgaccctatcacaattataaagaaaacaatagaaagaaaaaaaagaaaattgaagacaattattgttgttgtca	1.69764	|orf19.6294[362693]	<orf19.6294[368539]		orf19.6294	<	Ca21Chr5_368997	>	orf19.3208	DAL52	orf19.3208(DAL52)>[375495]	orf19.3208(DAL52)|[377135]
ca_Hmo1	Ca21Chr4_602991	tgaatgctattatcactgtcaatatattttgagtttttcttatctaagagtaccgacgaaattcaagccgagttatacatgccaatatttacgaataattactatagtgacggatatatagaactgaaaaaaaaaagattagcttccaaaggctgcaacgacagatttcgaatatttggtggcggcactcatcagtgtgacctcaaccgagacaccccccgaactattcacccatccacgaccaacacacaaaatgctattttagtgagaaggcaaaaaaagaacaaaaagaagaaacgag	1.69125	<orf19.2706(CRH11)[600730]	orf19.2704>[602844]		orf19.2704>		Ca21Chr4_602991		orf19.2704		orf19.2704|[603164]	orf19.2703>[603319]
ca_Hmo1	Ca21Chr2_2166371	ctagtgattccaagcaaaatgttaagcaattaattgatttaactcacggagtaaaagtttttttgttgttgttgttgttgtgtttttttttttctgttgctcttttgtctcctggcttcgtgccaatttctccgcgtcgtcgtcgttgtggtagtcggggttgtctattgatcgagttttccgtctcccctgtctttctaatttggcagcctgcatatagtagtcgacacgtgatgcctcggataatggaattgataattttcacaggtaaaaaaaaatgaaaccccacttaaactcacct	1.69032	|orf19.5322[2165455]	<orf19.5322[2166213]		orf19.5322	<	Ca21Chr2_2166371	>	orf19.5323	MDH1-3	orf19.5323(MDH1-3)>[2166628]	orf19.5323(MDH1-3)|[2167656]
ca_Hmo1	Ca21ChrR_1648152	taacaaatctattatgcatttttattttctattttttcatttaattatattttttcattcttgattgtattttttttgcataatgtgctccaacaagtattcaaacaataggttccaggcaagttaagagaatcatttatggaattggtttttaaaatcaacatgaggagacttatctgatataccattagttatactatgcgtttttttatttgtattttttcattttattttatttttatatttgtgtttgtgttttttaactgcatattgtgctccaatawaaaattcaagtgacaat	1.68874	|orf19.728(TSC11)[1643476]	<orf19.728(TSC11)[1647339]	TSC11	orf19.728	<	Ca21ChrR_1648152	>	orf19.6293		orf19.6293>[1649830]	orf19.6293|[1650432]
ca_Hmo1	Ca21ChrR_724055	acaattggttgtttgttcgggtttggttgattcatattctttaagtttattgtggtgtataattactgataaggagcaactgattctgtgtttctattaaaatgtataatctcccacttcgtgtgtctgtgggtgttaatgcaggaaaagagaaaaaaagagcgcagataaagattttctggtgtcgcctggtcccacgagttacgcgcagccattgtagccaaaactttcccgctcccaaaaaaaaaaggcatccagatcgttgttgattattgccatcgcaactttttagcagaaacat	1.68825	|orf19.2401[722599]	<orf19.2401[723939]		orf19.2401	<	Ca21ChrR_724055	>	orf19.2400		orf19.2400>[724238]	orf19.2400|[726355]
ca_Hmo1	Ca21Chr2_1645956	ttattggtattgtaagaattgaaatagcaacaataatgatgattgttttagtggtcatggaaactaagatgtattattattgtgttacccgacttgttccaggcccaccaaccaaccaacgtgctagagtcgtgcatggcgtgacacgttctatttttcagttgttagtttctctctttgtattcttttacttccattgaaagctcgcccactaccacgctatctacccccgcgaacttaagaacgagcaacaacaaataaaaatacatatatagaacgagtcaaacttaattttaatatc	1.68614	orf19.2174(RAD57)>[1644231]	orf19.2174(RAD57)|[1645766]	RAD57	orf19.2174		Ca21Chr2_1645956	>	orf19.2173	MAF1	orf19.2173(MAF1)>[1646199]	orf19.2173(MAF1)|[1647526]
ca_Hmo1	Ca21Chr1_1096114	ggaggaatcatcaattgaatcaagtggttcagatgataccacgtttaattcttctgatttcttagccattattgattaattatattttggatattaggataaagagtgaattgcctcaattctttttcttttttactatcttttcaaatttgtgtcgaggggtttttcgtctggattcggtggtttactctcactcctccgcccacatttggttttggttggaattggcatacaaacaactgggccacaattttttgtacgcactcacacgaccatatctgaagactttctactcatcagc	1.6843	|orf19.448[1094752]	<orf19.448[1096032]		orf19.448	<	Ca21Chr1_1096114		orf19.446.2		|orf19.446.2[1097212]	<orf19.446.2[1097598]
ca_Hmo1	Ca21Chr6_485755	cttagtaagaagttaatacgataaatcctgaccaaccagaacaaacttcgtctggatttgtttgaaaaaaaacaaaaaaaagagaaaaaggtaaacaattaatataacacgtagtacaaattgtgtatgtataaaatttttttggccttgttgttttatttagttctgaaagaaagaaagaaagaaaaggtgtttttttgtgtccataataaatgcaaaattaactaagaaaaaaaagtgggcaaatttttcttcttcttcttacttacttacttacttactctcccatagttaaaataca	1.68426	|orf19.3474(IPL1)[481379]	<orf19.3474(IPL1)[482971]	IPL1	orf19.3474	<	Ca21Chr6_485755	>	orf19.3475		orf19.3475>[486578]	orf19.3475|[487138]
ca_Hmo1	Ca21ChrR_1885049	ttatatatatgttgtcggggggggtaggggcgctgcgcgcccctgactttgacgggcccgacgcgggtttgggttgtgatggggcggtaaataataaggattctccctcccttttttctctttccccccctcctcctccccctttccccttttccccgagtctacaaatctacaagaggcccgacggtggaggcctgaggccgaaggtcgaaggccgacaaagatgggtgggtgggtgggaggttgtgttcggggcgtagccccgagaaaattttggaatacagggccaggagggtagggg	1.67934	|tG(GCC)6[1882751]	<tG(GCC)6[1882821]		GCC)6	<	Ca21ChrR_1885049	>	RDN5	RDN5	RDN5(RDN5)>[1889117]	RDN5(RDN5)|[1889237]
ca_Hmo1	Ca21Chr2_1316798	cgtttaaaatcttatattgcagcaatcttctttaaactttaatcttaaaaatcaaaatcaaaaaaaagaagcttattgtagagatcttcgttatggtatatggccttgggctgtgctgtgctatgttaagctaggctatgttgtgttgttgttggttcggaggcatgggggggggcgcgctcctccctcccccaaaaatgagaccgaaggaaattattaacgaaaagcgcaattgcacaaactttaaacaataaaagacggaattaaaaaaacccaagccaaggcttcgcctcaattgggc	1.67914	orf19.23(RTA3)>[1314818]	orf19.23(RTA3)|[1316212]	RTA3	orf19.23		Ca21Chr2_1316798	>	orf19.24	RTA2	orf19.24(RTA2)>[1317217]	orf19.24(RTA2)|[1318578]
ca_Hmo1	Ca21Chr2_2055771	aaaatttttcattgttcattctccttatcaattttttttttttcattcacatacattattttttgcagacctagtgcaaaatatatggttttaggcccagaccttattgtcatatcatatggggtgtcttgattctggtatgtgggcgattcgtgataactttccaattcctaatgaacatataaataaactgtaacgaataattgtaaggcgtaacaattaaaaatgttcgtgtaaattgtttttttttttttcttagctcctcctgtctccttcgagtgttttgcctgctgcacattta	1.67841	|orf19.1779(MP65)[2053566]	<orf19.1779(MP65)[2054701]	MP65	orf19.1779	<	Ca21Chr2_2055771	>	orf19.1778		orf19.1778>[2056274]	orf19.1778|[2056588]
ca_Hmo1	Ca21Chr2_252244	tttagattctaacttaaacctccttactcattactctttcattttctatcatttcttggatgtgactaaaaatcttaccaccaccgccatctccttcctcctccacctcttagtcttagtcttctaaccgtgatagtcaacaattagtaccattgttctattccttcatgacgttatttctttcctgattttcaaatcacccaagttttattttttttatcctcccattgtaggttgcagctgcaaagttttaaacatacattctcaaagtaatttgttcggcgttcaataatactccgtg	1.67441	|orf19.1446(CLB2)[249033]	<orf19.1446(CLB2)[250511]	CLB2	orf19.1446	<	Ca21Chr2_252244		orf19.1447		|orf19.1447[254583]	<orf19.1447[256199]
ca_Hmo1	Ca21Chr3_116181	ttacaaaagttataaagaaattcagttagactatagataactgaaatatttttgatgaataagagattagccgataattagcgtttacacctaaaacattaacgcagacaaggaggtacgggcggcagtcacggtgctgggcggaacacggaacggaaaaacgagtgcgtgaatgatcaaaagtgctgacaaatttctttcactaaactaactagttgatttagaggataatagtgttagttaagtcactagcaacagctaaatatgatatttcttatactattgaatgtctcccaacttc	1.67101	<orf19.5390[113604]	<orf19.5389(FKH2)[115300]	FKH2	orf19.5389	<	Ca21Chr3_116181		orf19.5388		|orf19.5388[116949]	<orf19.5388[118292]
ca_Hmo1	Ca21Chr3_667433	ctaaatttcaaaattcaagtgttatgtgccacccttctttcaagttattatgttcataccagctcaatttgcaaaatactgttgaatttgctgaaagagagtcgcagaagaaacaatggctgcatgtgggacgtgtccgaagtgcgaatcaatgctggtttttttttttcgggacccaaatctttttgtttactgccaggaagaaattcattgtggccaaaactattgcggaaaaagctgttactgccaatattatcccgcaatcacggatatactccaaaaaaaaatacttgaatattta	1.65972	|orf19.310[665760]	<orf19.310[667280]		orf19.310	<	Ca21Chr3_667433		orf19.313	DAL4	|orf19.313(DAL4)[667610]	<orf19.313(DAL4)[669322]
ca_Hmo1	Ca21Chr2_314009	gttctgaaaatttcaaattttcttttttttgctactttttccatccttcggttttgaacattttgcagttaaaaatgaaaaaaaaaaacactaataatagcaaacaaaaagaacccatacatataaatttgatctcaattaggagatatacttaagtttcaattcataacccttcttttttcttaatttttgttgagacccatgtggtttttttatttttttttgggtaaaaagggggacccatgggggtgggtgggatcaaaaaaaaaaaaaaatttttgcacgtacgacacaacgctac	1.65874	|orf19.1485[311828]	<orf19.1485[312169]		orf19.1485	<	Ca21Chr2_314009		orf19.1486		|orf19.1486[314679]	<orf19.1486[315176]
ca_Hmo1	Ca21Chr6_932829	attgttgttgttgttgttgttgtttgttgttgattaataatattattagttaggatggagagagagagagagagagagagtcatataagaccaatggaaagtctggagaaacggaacttttcctttttttctttctttctttctttctttttggtagctcttttgattgcttcaaaaattctctctctctctctcttctcccccctccccgccaccacgactactactactactactattactactattactgcccactaccaccaccaccaccactaccacttgttatcaattttttgtt	1.65855	|orf19.1078(HBR2)[931234]	<orf19.1078(HBR2)[932510]	HBR2	orf19.1078	<	Ca21Chr6_932829	>	orf19.1080		orf19.1080>[934154]	orf19.1080|[935761]
ca_Hmo1	Ca21Chr2_1789977	ttaaacgaaaggaaaaggaaaagaaaaataaaatagatgttggtgaaagaaagaaagaaagaaaacaggaaaatcgttggttttaatttatgatagattattatgactaagaagcattgataggaaatttggttctttttttttggggcctcgcgttgcaagcggaattctcattccagccttccgagaagagacagagagatagagatagaaaaacaaaaactgtggttgtcgccgcattgggcgagggctggttggtagagaaattgttggtggtggtaaaatctttatgtctgatttg	1.65622	|orf19.3591(APE3)[1788142]	<orf19.3591(APE3)[1789794]	APE3	orf19.3591	<	Ca21Chr2_1789977		orf19.3590	IPP1	|orf19.3590(IPP1)[1790445]	<orf19.3590(IPP1)[1791311]
ca_Hmo1	Ca21Chr6_702731	tgattaaagttcttacttacttcttcttctttggtggtggtggtggtttcaggtacttgaaaaaaaaaaagaaaaaatgaataaggagattattgttcgtggggaggggggaggggagggaaggggagggaggaacgtcctgcgtggatgggtgggtgggtggtgctacgtacgaacgaacgaactacaattaatttaatttaatctaaatttcttggggagaagaaagaaagaaagaaagaaagaggggggcgggaaaggagagggagtgcaaaaggggctaaaaaaatagatacgtaga	1.65525	|orf19.5622(GLC3)[700372]	<orf19.5622(GLC3)[702427]	GLC3	orf19.5622	<	Ca21Chr6_702731		orf19.5623		|orf19.5623[703455]	<orf19.5623[704864]
ca_Hmo1	Ca21Chr1_1115628	acaatgaaatatgaaaaattcatgtatagcgcaattagacaaccttatatatggtcttattgttgatttttgtagtgttgttaaaaaccttaaataaggtgaggtggtggtgaaattacattgggaaagtcgtgcgacacaatatgttagcattcctccctgtgggcacacggccaagaaaattcgtgaggagtttgtttgactcggcaccaactctattcaaatcaaactccatacagccaattggattgtagatcaatatctgatcacaattacaaggaagaatacaaaaattgggcca	1.6544	|orf19.434(PRD1)[1113392]	<orf19.434(PRD1)[1115500]	PRD1	orf19.434	<	Ca21Chr1_1115628	>	tP	UGG	tP(UGG)1>[1116124]	tP(UGG)1|[1116216]
ca_Hmo1	Ca21Chr4_1594446	tttcattacctcctcgtcggcaacatctattgttttacctctgggataaggctcttccacttgcggcagggtcaggggacacagcaaggcgtgtagtgcttgagtgggcaccaaatgtgctagtggcgttactgtcaatgcatgtttaaggtcgttgtctgacattggttagagaaaaagagtgaactgtttccaaaaaaaattttggggttttttttttttttctataaacactacttacgcgttgtttggcgaccctgacatgggcgatgcagtttggtttttttggtgtggtggcact	1.65262	orf19.3084|[1590804]	<orf19.3080[1593937]		orf19.3080	<	Ca21Chr4_1594446		orf19.3077	VID21	|orf19.3077(VID21)[1594533]	<orf19.3077(VID21)[1596593]
ca_Hmo1	Ca21Chr2_1638130	gggaaattcggtggtacgctccatcctttacagatttgctcctgagagcttcttccttagcgtgaaagcgcatgggcggcgttacaagaaatatacacggagttttaaggctgtagaaggtctgcttcgtatgggaatggcgccgtggatggttggctgtgagtaattctttactacaagctgtttagtgcaatatgcgaacttgaagtcaccttcaagcacccgataccgatcaccgacttgagacaggttttagttttttttggtaaaatcggtacagcaaatttaatgaagaagctgg	1.64607	|orf19.2179(SIT1)[1634544]	<orf19.2179(SIT1)[1636358]	SIT1	orf19.2179	<	Ca21Chr2_1638130		orf19.2178		|orf19.2178[1638864]	<orf19.2178[1639841]
ca_Hmo1	Ca21Chr3_742601	ctcttcgaatcagttttgctctagcagtgctacatttcaccaagaagtttgattacttgcagaagagcaaagggaagaagagggtgatttgagggaacgacgggcaagaaatttttatttttcttggttcgcttggctttcccttcccgacgcaaccaattgaggacaagaaaaacaaaaggctgcgaaacgaatcaaaaatagttggtggtggtaaggaattccttttttttggtatcataccaccacccatgtactccttttctccccacacacacccaaacacccatatataccacca	1.64584	|orf19.346[739204]	<orf19.346[740766]		orf19.346	<	Ca21Chr3_742601	>	orf19.347	RSN1	orf19.347(RSN1)>[743356]	orf19.347(RSN1)|[744198]
ca_Hmo1	Ca21Chr5_507805	cccatcaaatctgtcagtttaatttttccaggtcccttagctactttgtcagtacaaatacagattattgaacttcaattgagtctgactgaagcaaatcttacaaatattaactatttagcttcgatcaactttgtcctcaatctagtgaatatcaagtggtagtatagcaaggctaagagttgttattgcatagccaagttttattctcgagtgattaactgtgacacgacgcacgacgcacgacgcatcgccgccttaatcctaaagacaaaaaaaaagaaaacggttacaatcttga	1.6435	|orf19.4234[504933]	<orf19.4234[506324]		orf19.4234	<	Ca21Chr5_507805	>	orf19.4235	PDE1	orf19.4235(PDE1)>[508168]	orf19.4235(PDE1)|[509448]
ca_Hmo1	Ca21Chr4_1164511	aagaattacaaaatggtgaagcttcaagtgatgatgaagatgtaatggatatagaaagtgattaaataaagtaaaagtgttgttagcgctaccatagtcgtctagttgtttgtttgtttttttttttttctttcctaatttggatttcgctgcactgctgcttcgcgctctcgcccctccccccttgcatcgtataacaaattctgcaccctctttcgttccaatttagacgaagaaaagttggtcttacattggagagacatatgcacagttgaatggattatgatgaatttaagacatt	1.63775	orf19.1792>[1162068]	orf19.1792|[1164425]		orf19.1792		Ca21Chr4_1164511	>	orf19.1793		orf19.1793>[1167253]	orf19.1793|[1169040]
ca_Hmo1	Ca21Chr4_824780	ggaggaaggaaggaatggttaattgactaaaaaaattagtgaaagtgccgcccgtctgaaactaatttctaatgaaggcgctggtggtggtggggaatagcggttgaaaaaaacttggtgacgtgtgacaatagacaaaaaaaaaaaagaaggaggataatttggtccaagaaattagcggcagggcgaggcaacgagacacgattgaaagaaaaggagatatattacatttcatagattgataggatataattcaattgataagaagaagaaagaaagaaagaagtagtaaatcagctga	1.63633	orf19.5043>[822246]	orf19.5043|[823712]		orf19.5043		Ca21Chr4_824780	>	orf19.5045		orf19.5045>[826211]	orf19.5045|[828477]
ca_Hmo1	Ca21Chr2_2036638	agaattttttttaaaaaaattctttacaatttacaacttacttgtgatatggaattattattattaagagtttgatatatattaagtgtaagtgggatttttttaaagtggagagagaagcagcggttcatggtcaataccaacgttagaggaaattaattccgggatacgcaaaaccgcgtggccctttcctcctccctcctacctcctacctacccccttccccccttttcctccccagagatttaacaaaaattcaacaacaaaaaaaatatgggagagatcttatttaaaccaccat	1.63429	orf19.1357(FCY21)>[2034841]	orf19.1357(FCY21)|[2036385]	FCY21	orf19.1357		Ca21Chr2_2036638	>	orf19.1356		orf19.1356>[2036829]	orf19.1356|[2037836]
ca_Hmo1	Ca21Chr1_2690775	ttattatttgatctatataaaagatatttatttataatgtatagcaacttcatgtggaccaactgtcttgtaatgtgggtgcctgtttctgttggtgttgtataactgatccaatggaacaccaatcatatctgtgtgaggacaaatttgttgtatggcagcggcggcagcgacaacctccctcgtgcgaagagtttgataccagaaagagggcaacaaaaaaaaaattcaaatccaattcgatgagattaaacgatatctttttcattacttcacaatcccaagtatgacagtatcaaca	1.63428	|orf19.5230(MRPS9)[2689408]	<orf19.5230(MRPS9)[2690418]	MRPS9	orf19.5230	<	Ca21Chr1_2690775	>	orf19.5229		orf19.5229>[2690911]	orf19.5229|[2693925]
ca_Hmo1	Ca21Chr3_19709	tttttttgttgttcatttttttttttttttctcttcctatatactaatgttttttcgtgtaccttctaccatacgggttgcccatcatcatcgggttaccaaactggggtggtggcacaaacccttgcggcggataaaacgtagggtcgccataaaataccggcatctgtggcggaaacatcatcgcaaactgctgttgctgctgctgctgcatcatggccgccgcctgtggcgacatcgggaacttgttcgcatatataggcggggccaccggagcaactattggccgcgccgtaaacaa	1.63309	|orf19.5459[19602]	orf19.5462>[19605]		orf19.5462>		Ca21Chr3_19709	>	orf19.5461		orf19.5461>[20107]	orf19.5462|[20204]
ca_Hmo1	Ca21Chr4_120792	cagttttccggtacgtggttttttttttcaactcattgattaagtcttacgaatattgtttgtttgaatggatctcgtagttatactttattatgatcgtccccacaatgatggagatcctttggtgtgactaattataatcccgtctcatattgtgtaagtttcatgttgaaactaaccacaatgccttaacttttactcctccaaccaaaatctaactatttttttcaacacgaacaattttcgaaattctcgccgcaccgccttatttattctcgcgtggctaatataatttcaatct	1.63292	|orf19.4172[119428]	<orf19.4172[120393]		orf19.4172	<	Ca21Chr4_120792	>	orf19.4171		orf19.4171>[121072]	orf19.4171|[123009]
ca_Hmo1	Ca21Chr7_285204	cgatgagaagaaagaaacaaacaaacaaacaaacaataaaggagtttgggaaagattgagatgaaacgaatttgaaatgaataacagaaaaaatttgtgtaattaataactactaatcgttaaccactaccactagagtagtaaatatggaaatggaaatatgtaattgcgtaacttgaattttagtttagtttaagaagactaaactacttgcttggttagtcatctttcaaaaaaagtgaattggcggggcaggagtgtgtccgcagtggtggtggtgatgatgacccacgtgcagatc	1.62865	orf19.6919>[281378]	orf19.6919|[282505]		orf19.6919		Ca21Chr7_285204	>	orf19.6920		orf19.6920>[285903]	orf19.6920|[286295]
ca_Hmo1	Ca21Chr3_1156954	catccttccttcccaactattagtaaaatggaaatgataactctattattgttgttgtcgttaaggagtagtgcatcatttactaaaattattttgcgttattttaggtgtcattccggaggaattgctttccaccacccaccccaccccacctcccgccatcataatcttagaattgaaaaacccaaacccaacacaaccaaacaaaacaatcaaaaaatatggtgccattcatattagggcctcgaatcgccacgttacctaatttcttggtgtaacaacggggggaataattctattg	1.62828	|orf19.6003[1154543]	<orf19.6003[1156330]		orf19.6003	<	Ca21Chr3_1156954		orf19.6005	HGT5	|orf19.6005(HGT5)[1158598]	<orf19.6005(HGT5)[1160832]
ca_Hmo1	Ca21Chr3_608703	aaaataaaaaataaaagtagaaaatgcggagagtaaaggaaaaataaataaaatggggggaaaaaaggacctgaacggaaaaaaaataaaaaaaaaaggacagaatcgcgttgtggtgttaaatttcaaagaatggcagtaccaatttacatttatattcgccataattttataacccaccacctccacaaaaccaaaataatttcggacttttatatcagaaaccaatatccgttatttctttctgttcttttcaaacaatgtcaattgatatttattcaaaataagattggcattatac	1.62728	|orf19.272(FAA21)[605196]	<orf19.272(FAA21)[607352]	FAA21	orf19.272	<	Ca21Chr3_608703		orf19.273		|orf19.273[610086]	<orf19.273[611093]
ca_Hmo1	Ca21ChrR_204867	agcaaatgtaaccaagaaattagcgataacagattgccccttttttttccttcttcttcttcttctccttaatacagagacattgaactgatgagtcacaagaatgttatcttctttaaagttgtcttcaaaagttaataataaagtaacaatagtagtaatcttgtctcgtgtagaataaaaactaactacagcgccaaataataattattattatcgttatatttataatttgtggtgcggcgatacacgtctaataaaatttctctggctcctccccttccccctctccccttcgaca	1.62018	orf19.3265(TRM1)>[202225]	orf19.3265(TRM1)|[203895]	TRM1	orf19.3265		Ca21ChrR_204867	>	orf19.3264	CCE1	orf19.3264(CCE1)>[207732]	orf19.3264(CCE1)|[208730]
ca_Hmo1	Ca21Chr5_248768	actttgagtagctaaagaatatagtgcaacaactagcgattaatgttggtttgttcttgaacatgctttaggtaatttttaaatataggataccgagcatgaacaagataacaatagctgagaactgcaactggtgaacaccataagaatggcccttgaggcgtgctctatatagtacatggaacaggtaaaatttagaatcaagcgacacaaagcatgaatgaggtggacaatacttaactagtggaaggagcagtagggcggaatcgtagaacggagataaagaaaaaaggattgccca	1.61285	|orf19.1960(CLN3)[244214]	<orf19.1960(CLN3)[245611]	CLN3	orf19.1960	<	Ca21Chr5_248768	>	orf19.1959		orf19.1959>[253350]	orf19.1959|[254321]
ca_Hmo1	Ca21Chr3_1576406	tctttcttttgacttcctattaccaatgtcccaggatagagatatatcgtcgttgataataaatcaaacatttaagatctataaatccaattcatcactatcgtcatctataaaactcactaaaaaacaattggagaaatttcgaataaccctatgtaaatacttgtaccaaagatatcaacaaactttacaaatagaagatgatttactagttcaatatgaattatatcgtgatattgtacctgaactcactatttataacaattcaattgaagagcattcacagtataaaatccaatat	1.60254	orf19.6814(TDH3)|[1576000]	orf19.6813>[1576281]		orf19.6813>		Ca21Chr3_1576406		orf19.6813		orf19.6813|[1577084]	orf19.6812(PMT2)>[1577418]
ca_Hmo1	Ca21Chr4_1100539	acccgtgaattatagttagacagggaacaataaaaataattataataataaatatacgttgtggaataccgttagaaagttagttagtttttcggtaggaataggaataggaattgagttgttgctgctccctccatcccttccagcaaccaacacattggaaaataaaacgcgcatgtcctgtcctatgccaagcggtattctctagcacacgcacgcacttctttttttttcctcctcgggttgaatttgggccgagatggacccacatgaaaatcatttctacaagacaaccttatag	1.6022	|orf19.740(HAP41)[1097362]	<orf19.740(HAP41)[1099307]	HAP41	orf19.740	<	Ca21Chr4_1100539		orf19.741		|orf19.741[1104422]	<orf19.741[1104736]
ca_Hmo1	Ca21Chr1_3006216	ttaaataaattttaatataaacaatgttgcatgaattgtgtgtgtgggggggagggggacaccggagaaagtggtgtgttggtgggtggaaaaaaaggaagcaattaaattgacaataataaaagagcaataaaagtggatagacccatccgagcgggataatttgacgcgggaacgcttacccgtaaacatattgtttttctgtgtagcgcggttgattctccgttttaatcgccagattttttatttttccctcccttcccccacacactcattcatacactaaattaactccacccaa	1.59147	orf19.5004(RAD54)>[3003523]	orf19.5004(RAD54)|[3006069]	RAD54	orf19.5004		Ca21Chr1_3006216	>	orf19.5005	OSM2	orf19.5005(OSM2)>[3006510]	orf19.5005(OSM2)|[3008456]
ca_Hmo1	Ca21ChrR_1669456	gtagccttctctctccaccctctaaacctattataaccttaaaagccaagttataatctcaaatagaacaatttagtgtatgcttatacgtttaaacgtataattatgcaaaatcatgtctatcctgtatgatagacaatgtacattttgtggctcacgtggaaaatgaaaaaaaaaagtggttttggtaaacatgtcacacgaacatacacatatacacactaccacgacgaaccactcaccacactaccaaccactcgaaacttggaacggaaaaagaaaaatttttttgagacaactg	1.59094	|orf19.6282[1665150]	<orf19.6282[1667597]		orf19.6282	<	Ca21ChrR_1669456	>	orf19.3487		orf19.3487>[1669775]	orf19.3487|[1670110]
ca_Hmo1	Ca21Chr2_1338161	ttgacacatctcaaacatcgtgtaattgaaccaactatattcattatggttacagtctgtatgtagttgttacgttacatttgtctaacaatgacaagacttctggttgtaaaaaaactcaagttgaatcggaaacttcggctgttatctagtatagttgtgcaaactaccgcgataagattttcttgtgacgtggtggtagtagtagtggtacgaccatttgacccaatcaaaatcatttcttgattaatatgaattaataatacgggaaacggtggtacgaggaagagcgacaacttta	1.58919	|orf19.34[1334295]	<orf19.34[1335854]		orf19.34	<	Ca21Chr2_1338161	>	orf19.35		orf19.35>[1341138]	orf19.35|[1344068]
ca_Hmo1	Ca21Chr1_945473	tcttaacattcttgaattaagttgtgatgacaaaatatgtaattacctcccctttcacaatgtactgctccactctacagaacaaagcaggaaaaaaaaagcatgtcaaatgcataaaacaaaataatatggagacattgtcaaatgtcataatcaggcgaacatatatttcgacactaattcggtttagtttagtatggtcataccacaacggaagtagtagtggtgttggaaatgtacaaatgttgtctcagtacaccagtcgtttggaaaacgagaagttagattttgtgtaagaaaa	1.58902	|orf19.6852[943726]	<orf19.6852[944553]		orf19.6852	<	Ca21Chr1_945473		orf19.6853		|orf19.6853[947625]	<orf19.6853[948662]
ca_Hmo1	Ca21Chr2_1079443	caaacaattcatgagaattgaagaagaagaagaaaaccgtccatcattatttcaatagtaatcgttgatccgcttaatttaatttaatttaatatggaaatttcggcctaagttaatagaggggggcggagaaggacacggttgaaaaaaaaaaatttcactgtcgtggtacgatcgattgatcccctcattttcttggattttttttctcgcattgtttgagtcattcggcttcaacatttattactcttctattgattaataatgtcacaattgttgactctggatttcaatacttaat	1.58794	|orf19.3554(AAT1)[1077816]	<orf19.3554(AAT1)[1079129]	AAT1	orf19.3554	<	Ca21Chr2_1079443	>	orf19.3555		orf19.3555>[1083874]	orf19.3555|[1086279]
ca_Hmo1	Ca21Chr5_923735	gaaattacttttttggacatcaatttttctccagtttttaatgcaaaattataacaaaaaaaaaatatgatccaattttatgcaaggagcttttaagtaccctaaaatcaggttaagcctccaagagaagatttcgcttggaattgaccaaaaaatttcttaacaaataattgactcgttctaaaaaaagaacttgtaccacgatgcaggtgccaataccatcgaccagttattttttttgagcattttctctgtcaaatttttttttcttggacatttacgacggtctatttttggctta	1.58662	|orf19.3895(CHT2)[919814]	<orf19.3895(CHT2)[921565]	CHT2	orf19.3895	<	Ca21Chr5_923735	>	orf19.3897		orf19.3897>[924696]	orf19.3897|[925958]
ca_Hmo1	Ca21Chr1_619913	tcttgtgaaaaggggtttttgagtttaatagataatcctctctgttgaaatggaactttccagaaagcgtaggttggggcgaattgaataaattatcaagtaaattttgtgagtcatatttccggagtctggtttagtatctgtttttttttaatctactcggtgggggttagagttggacatcgcttcccgaaaaaggagataacgcgcgagaacaaacgccgtggcgcgtcacaacagcaatataagctcgattatattctatataagaagcacttcttgcatgagttttcaatgttag	1.58658	orf19.2988>[618443]	orf19.2988|[619708]		orf19.2988		Ca21Chr1_619913	>	orf19.2989		orf19.2989>[620167]	orf19.2989|[621195]
ca_Hmo1	Ca21Chr4_1441199	ttatatatatatcgtcaaaaaattgaaactatattacaatctagcaaattgtgtaagaatattattggggtttacaaaagcaacatcaatgcactatacattgcacggttacacaatttgtcatatgatatgatatgatacttgctattgaagttttactgtgcctagtttttgaaatgatatctaattgttaattccaaggattggtggaacttaaatgtgtctaaacaccagggaggcaaaccaaggcaaaccaaggcggcgcccgcccccgccccccccccctccctcttcaggggga	1.58653	|orf19.2886(CEK1)[1437820]	<orf19.2886(CEK1)[1439088]	CEK1	orf19.2886	<	Ca21Chr4_1441199		orf19.2885	PRI2	|orf19.2885(PRI2)[1442256]	<orf19.2885(PRI2)[1443887]
ca_Hmo1	Ca21Chr1_2955063	tttccggctaatacgaaatcttgttaaattatagaaagttatagaagttccattaagtacattacagcaagaataagaatagttttgagagttgtgagggttttgtgatactttttgatatttggagtttgctgacgatgatgattgtggtggttatggtggtggtgtggataggattgacgttctattgtattctatgctatttccgtatttagacttttctctctctcgtttcagggggggggaaagaaggcgggcgaggactaaaaaaaaaaaagtttattcccgaatgaaattttag	1.58628	orf19.4979(KNS1)>[2952260]	orf19.4979(KNS1)|[2954260]	KNS1	orf19.4979		Ca21Chr1_2955063	>	orf19.4980	HSP70	orf19.4980(HSP70)>[2955797]	orf19.4980(HSP70)|[2957767]
ca_Hmo1	Ca21Chr2_1963564	ataataataaagggaggggggaaagagaaggaaataaaagaaaaaaaaaggaccgatacgaaacagcagcaaccgagcaagataaagaataaaatttggactagatatcgtgggaactttgaaggagagaaagaaactaaggacggattaattatgctcgttggttcgttcgtgtgagtttgtacttttttttttcttccttccattacttccgaacacactaaagtttaactcgcgcggcattaaaaactatacttagaagaattccgattatttcagtttaatcgtccatgccacatca	1.58579	|orf19.1395[1962159]	<orf19.1395[1963175]		orf19.1395	<	Ca21Chr2_1963564		orf19.1394		|orf19.1394[1966033]	<orf19.1394[1966533]
ca_Hmo1	Ca21Chr2_324682	gcttatttggagaagtttatcgaaacgacatttattctagttgtagcggcagtggcagtggcagtggcagtggcagtggcagtgacagtgatgggtggtataatgatcgccgcaaattgtcacgactcaaacaaaacatgtattttgatggtggtagcagctggtggtggctaaaccagtcaaatttcttcccaccttgaacattttttgagtcttgttgtaaatgattctatgtgaattgaaccttgaaaggagaacgcagcataaagtgaagtagatacatagataggacataaatctt	1.57815	|tL(CAA)1[323404]	<tL(CAA)1[323522]		CAA)1	<	Ca21Chr2_324682	>	orf19.1490	MSB2	orf19.1490(MSB2)>[327702]	orf19.1490(MSB2)|[331931]
ca_Hmo1	Ca21Chr7_761500	gatgtataggatttgatatttcgggggataggagataggatgattatgaggggtgttatcaggagagaagtaggtccgaggaagacgtagttggggtccacggattcgaaactcttctggtagtacagcgcatctcttctaagcagggcgttaggcgcaagtcgaagtacgagagccaccgctggggcagttgaatctgtcttggggtacggttgtgccagctactaaaacttgtaccatctctagcgccagtactggttcttgacctggccaatcacctctacggccagtaaaatcacgg	1.57674	|orf19.1331(HSM3)[758567]	<orf19.1331(HSM3)[759985]	HSM3	orf19.1331	<	Ca21Chr7_761500	>	orf19.1330		orf19.1330>[762358]	orf19.1330|[764178]
ca_Hmo1	Ca21Chr2_514981	atcactgaagaacttgatgggatatgttcaatttatcgtcaattgcaaatacttcaaaaccatgtcggtcataatcaaattaatgacaaagatggaatttaacaaatataagcaaaccggatattgatgtaattgataaaatatactgattagttgccaccacctccaccaccacatcctcctccaccgcaccccccacctccaccacctccacacccacccccaccaaatgcagttgctccgcatcctccactgctgcatcctccaccgctgcttccacaacccccacttgcaatttgac	1.56467	orf19.1578|[514623]	|orf19.1580[514980]		orf19.1580		Ca21Chr2_514981		orf19.1580		<orf19.1580[517091]	orf19.1581>[517725]
ca_Hmo1	Ca21Chr4_987412	attagaatgaagttagaactgttttacatagaactattgtaaataaatacaccgaacggatagttaagatacaataatgcgcatcatctgaaacatattggaagaatcatacaacgatagcaaagttttttttttcctttacaccttattctgaattgagaaataaacaagcggcgggcggggcgggggcacagtctaagtgttttgttgacgcgtggttcccttgctattctcggaaaaatagaaaaactgtttgatatttttgttatctccgtagtttccgttttttttctatttttgt	1.56298	orf19.3823(ZDS1)>[982321]	orf19.3823(ZDS1)|[987258]	ZDS1	orf19.3823		Ca21Chr4_987412	>	orf19.3822	SCS7	orf19.3822(SCS7)>[987887]	orf19.3822(SCS7)|[989023]
ca_Hmo1	Ca21Chr6_309211	caagtttcatatgatttttgaaacttgtcctttactgtacatagataaataattattatcaataacaataagtaataataattggaaaattatacaatgattggttggaagagaaatagatgttcacaacaacgattacttgataaaaaacgttttttgttgtttggttttacaacgttccagccactcaaagtattttttttcgtttcgctccctgcaccagcatttgctaccagcacaagaatttatcgttcccccccccctcttccacttcccgctcatgcacttcaaaatcctatcc	1.55781	orf19.3432>[306765]	orf19.3432|[308405]		orf19.3432		Ca21Chr6_309211		orf19.3431		|orf19.3431[314096]	<orf19.3431[317782]
ca_Hmo1	Ca21Chr5_741337	cgctgtggtcacgtgatcgtgctaggcatttacgcctaccggtgttacttactttctacggagtaaggggtggtgggtaatcgcctttgaccttgtgaacgagaaaatatatataggagattttctcgtctgttcggttctggttgaaggcgtgggttaacaccgccgcactttcataccattttttgattaattatttttgttatttctctgtttgaaacacctcggtgtacctgtgcctctccaattattttacgagattcaagatacttttattgagcaaaaatccagagtgctatac	1.5561	|orf19.2653[736928]	<orf19.2653[740209]		orf19.2653	<	Ca21Chr5_741337	>	orf19.2652	TEF4	orf19.2652(TEF4)>[741788]	orf19.2652(TEF4)|[742447]
ca_Hmo1	Ca21Chr3_794668	tggggtaggaatttgtatgctggactgattctttaatcacgcacttcaacaatacactcatataaaggcaaaaaataaagagaatactaatgaaaaaaaattttaactattggttgatgtacacgaccattctgtcattggggagaatcaaaagacaaaaacggaaacttttatgccacagtcaagtcttcaaacaagaaaaacgaggaaaaggactcgtgggtgcagcgagatctgtcgtcatcgctactattactaccaacaccaccaacatcattgggtgtggactgaagcacaaacc	1.55366	orf19.6940>[794020]	orf19.6940|[794460]		orf19.6940		Ca21Chr3_794668	>	orf19.6938		orf19.6938>[794880]	orf19.6938|[795914]
ca_Hmo1	Ca21Chr1_158877	tcatgtctgatgaaaatgaaataactccattactcccatttacatctcatcgatctcgaagatcaagtaaatgttccgaaatcgatgaaaatgaaattgtatcatacgttcaacaacgaagacaatcaatagcttcagttggtcatgataaaattccaaaatcatttgctttaccagttacaactgctgcaactggtgtgacctctggtggtgttggtgttgtcactggtggtggtaccagtggtgtcgcgtcgccacgtttagctcggtcaatttctcgaagttcattaatttcagggaa	1.54834	orf19.6024|[157694]	orf19.6023>[158729]		orf19.6023>		Ca21Chr1_158877		orf19.6023		orf19.6023|[160528]	|orf19.6022[160946]
ca_Hmo1	Ca21Chr4_1295321	aggaattgaaaaattgcaaaagctaaattgactctgtttaaatacccaagatttcaaaattatccggtggataacaaatataaagcaataaactcaaatagtaaacctaagcaagctttgcagttccttacaaagagtgtattctttttttaggtgcaaccaatgagttttaagctattattccagttgcattttattttaagttttgttatctctgactggggggggggggggaagtactgccgcccactgccgggaatgtgattgcttccactaacgttaacccatcgcgaaagaatgg	1.54669	|orf19.1272[1293875]	<orf19.1272[1295113]		orf19.1272	<	Ca21Chr4_1295321	>	orf19.1273		orf19.1273>[1295939]	orf19.1273|[1296331]
ca_Hmo1	Ca21Chr1_2990781	cacattcattgttagtacgggataccacttgaacatgtatcccttaattctttcttccaatattttaaatacgatgatttctcagtagaattgttagtaattatcacaaaattaaagagaataggaattgtgatttgggattttggtatacttgacaatgaaaagtaattgtcctgtacgtgtaatacagatcaatttatgtaaatttcctcgagcggatcgtggcaggtggtaggtggtgtgggtgagggtgagagtgaggaggtggggtgagtggcgatagtatttgcaaaggtttttt	1.53803	|orf19.4997(KIS2)[2987832]	<orf19.4997(KIS2)[2990069]	KIS2	orf19.4997	<	Ca21Chr1_2990781	>	orf19.4998		orf19.4998>[2993385]	orf19.4998|[2996426]
ca_Hmo1	Ca21Chr5_1030322	aaaaagagacagagggacagaggatgtgtgtgtgaatggaagaagaagacagcagaaagaaaatttactgtgagaaattgttgttaacaaattgacaacacaagagagagagaaagcaaattaaacaaaaaaaaatttctgcccattgtacactaactatctaattcatagatctatttttacacccacccacacacggacacactcacaccatttttatttttagttactacgattaaccactactactaccactactacgaacgacgtggaatcaccagttaatatttattacccccaa	1.53757	|orf19.3959(SSD1)[1025705]	<orf19.3959(SSD1)[1029529]	SSD1	orf19.3959	<	Ca21Chr5_1030322		orf19.3960		|orf19.3960[1031092]	<orf19.3960[1032516]
ca_Hmo1	Ca21Chr2_1473615	ctgatgaaaatttgagttcagatatattggttgagattgtacttggtgtaaatcttgtagcatcgttgttggtgggccaaactggtttacccagtttttatcattggaaatataaggagcgtttcctgatgatgatattggtggggctgctggggccattactagtgggggtgcagccacctgtgctggtgctgattcgggagccggagctaccgaagtcaacgacagatttggtgcaacgggtgccattggtggtactgatgcaactggttgtacttctgttggcggctggggtccaact	1.53548	orf19.2278|[1473154]	|orf19.2280[1473339]		orf19.2280		Ca21Chr2_1473615		orf19.2280		<orf19.2280[1476104]	|orf19.2281[1476922]
ca_Hmo1	Ca21Chr1_1549516	gtttataaaaatgccgcaaattgcaaaaaaaagaacacacattgtgtggcgaatcggtctggcggaatggagcgctcttgtaattatttgctacgtattagtcaaaataccaagaaaaaaaaaagttttaaaaaaaaagaaagaaaggcaattttaaatatagccattcagcatcgagatgctctctttttagcttgttttgttggtgttgcgctagtgacaggacgaggcggctccacataaactttgcggcaatttttttttgctctcaatgtgaaaggccgcaagaaaaaaaaagtaa	1.53139	|orf19.4446[1546498]	<orf19.4446[1548240]		orf19.4446	<	Ca21Chr1_1549516	>	orf19.4445		orf19.4445>[1549864]	orf19.4445|[1551492]
ca_Hmo1	Ca21Chr7_707648	tacgtaaaagattactatgaaggattattatagacaacgcgcactttttaataagcagagaacacacacataacaattaatagattttgcctcccacacaaaaatgtccaccgcgaaatatttcccaccgatgctggcggtgtcgcaccaaaaaaaaatgaaaaagaagaaatctgaaagggacaatcaaattagtaagattgtaattaacagcgtgttcgcaatttaatgttaatattgaatggcagaaaagaaaaaagttggcaatgcacacacgcacgcacgcattcaaacacattaa	1.53121	|orf19.5130(PDI1)[705637]	<orf19.5130(PDI1)[707319]	PDI1	orf19.5130	<	Ca21Chr7_707648		orf19.5129		|orf19.5129[708488]	<orf19.5129[709174]
ca_Hmo1	Ca21Chr1_2785527	aatgagattaaagagagaaggtaaattaccataaataataaagtctgtatagttaagtaatcattgatagtctcttagtgggaaatagtaattgaacaaagtttctagtatacttaaagttgtgttattaagtagagatgttgaaccgaacctaatggtgaaaaattttatcctgccccgccccgccctgccctctccccacagcacacaagtagaaactctggactgaaatttttctctccttccttccttccttctttctttctttcttttattacatcacacattataaaagaaccac	1.52668	orf19.6345(RPG1A)>[2782618]	orf19.6345(RPG1A)|[2785410]	RPG1A	orf19.6345		Ca21Chr1_2785527	>	orf19.6344	RBK1	orf19.6344(RBK1)>[2785749]	orf19.6344(RBK1)|[2786921]
ca_Hmo1	Ca21Chr4_1415863	attattaaggttttccaaaaataataatcataattactctgtggtgaaaaaaaaaaaataagtaagaacgttatgattaatgacgagcataagccgtgctgcgccctcataacgccgccccttcccccacacactctcgtgcccacctctcagtcgtataacactactgacaaagaaaacatattcttctctgattggtggaaaaaaaaactgctatctaggtgtatctatttctagagaaataattccattgttacgatttcgtgaagtttgctaaaacgcacagataggtattatgggt	1.52548	|orf19.2898[1413598]	<orf19.2898[1415283]		orf19.2898	<	Ca21Chr4_1415863	>	orf19.2897	SOU2	orf19.2897(SOU2)>[1417210]	orf19.2897(SOU2)|[1418052]
ca_Hmo1	Ca21Chr5_760394	gggggaaaataattttgtggtggtggtggtggtacaggaggcttgattgattgaatgaagtttcaaccaacaaacatgcaaaccgagctcaatgtttgtaaggaaagaaatgaatgatcaataaattagattaggcaatatccaccaatagagtttctttttagtatgagctgtaatttcagtcttgaattatttaaacccaagtttcttttgaagattcttgcttttttgtacgatgattaccgacaatcatttataccaaatgagagatgtctaattatttggtttaatgtcttctctc	1.5237	|orf19.2646[756059]	<orf19.2646[759787]		orf19.2646	<	Ca21Chr5_760394	>	orf19.2645		orf19.2645>[760533]	orf19.2645|[760853]
ca_Hmo1	Ca21ChrR_1222231	agtgttgccattgtagtaaaaatgtttagtagttaaatcaatacaaccaaaggttaaaatgaaaataactctatattctttcgtatttgtttagttttttttttctctctctctctctctttattgtacgggctcagcacggagtgtaactttagtctcgtgtaaattccctctctctctacatcagccgtggtattttgtctgacaaaaaccttcctagtaaagaagcttgggtcgtgtaaatttgcttggttctgcgataataattttaatgattaaatccacgataagtacaaaaaaa	1.52209	|orf19.6636[1221096]	<orf19.6636[1222091]		orf19.6636	<	Ca21ChrR_1222231	>	orf19.6635		orf19.6635>[1222448]	orf19.6635|[1223962]
ca_Hmo1	Ca21Chr1_1487811	gagaaagctcttcacccgggttgtagttgtttttcagtgtttccagacttgcctgattaaggaaaaaaaaaaaaagcttacattcgtgtcccctacaaaatgtgaaactatataaggttattattattattttgtgtacgcgtttatattttttcgtgactctttgccaaacaaagcgggaagacacttccaaacggtactgttacgcccgtgtagtctgccaagtctgaatccgtgtgtccttctttttccatcatacgatcacgagcattgacgtaacctcgtattatcaataaagttg	1.52157	<orf19.6211[1487568]	|orf19.6209[1487804]		orf19.6209		Ca21Chr1_1487811		orf19.6209		<orf19.6209[1489237]	|tL(UAA)4[1489699]
ca_Hmo1	Ca21Chr5_217858	ttgttgaagctgtaaacaaggagatcttaatgtaactttatctgtagtatggtttcgctttgttgattctttttttatttggaggttgctcgcaccacgtgtcgctcgatggcgttgttttttggtgtggtttcgcacggaattttaattcaaacactttaaagtgttgctcgggcgtggttttaggttggttccgagaagtttaaaaaatttctttttaaatctatcccaaaaaaaaaaaagaacaaacagattcaagagatgacaacgaaaggctgaactaattctaataaagtcattc	1.51975	tE(UUC)3>[217569]	tE(UUC)3|[217662]		UUC)3		Ca21Chr5_217858	>	orf19.1971		orf19.1971>[218221]	orf19.1971|[219705]
ca_Hmo1	Ca21ChrR_1717717	atctttttttaaaccaaacccaaacttgatttttttttttaattcaattcaattcaagtggtgtttctttttctttttcatgcttttaaatggttattgtgagaaacaaatcgtttaattgtgttttgaaccaaaaatagaaaagtgtcaaataacgagagactaaagtgaatggcaagttaaagatagataaagataaactttttatttaacgaggttacatattacgtagcactactattaattatatctagatatagggggacgtatgcaatgcatcgacgcaaaagtactactcctt	1.51721	|tG(GCC)1[1713719]	<tG(GCC)1[1713789]		GCC)1	<	Ca21ChrR_1717717	>	orf19.610	EFG1	orf19.610(EFG1)>[1723620]	orf19.610(EFG1)|[1725197]
ca_Hmo1	Ca21Chr2_1857931	attacaaaccagggtataattttcttaatgtgtttaaactctttttagatttttttataataccgaagacaaagatgatgcttgccatatttttttctagtttgctttaatttgttgtgctcctcaactttgtcccacatttttttttctttctccattctttacccccatttcttccccgcctctccgtctctccgccgttcttgtcctctttccactactaccgctaccactaccaccaaaaactaccaccaataaccaccaccatccctttgaggtttttcttcaacatttataccca	1.51665	|orf19.4066[1854379]	<orf19.4066[1856790]		orf19.4066	<	Ca21Chr2_1857931		orf19.4067	FGR18	|orf19.4067(FGR18)[1858876]	<orf19.4067(FGR18)[1859504]
ca_Hmo1	Ca21Chr2_1676115	aaagcaccagcagcagcagtaacaacatactgtttacattggaatggatttatattcaacatcaaccatagctgattcatttgtacaagaaacatccaattccaatctccaatgtctatcatacatatcttcttcttctttactaaaaccatgatcagtttcatctttaaatttccaagtaactttattatcagtttcaacaacttctcctttaccaaaattcaattcgtaaccacaacatttttctaaatctttaattaaatgtttttgaatatgatgttgtaaatcacgtctaaatttc	1.51436	orf19.2660|[1674527]	|orf19.1354[1675998]		orf19.1354		Ca21Chr2_1676115		orf19.1354		<orf19.1354[1676603]	|orf19.1353[1676639]
ca_Hmo1	Ca21ChrR_1884313	taataattttgtaaggtgatttttttgtatagcaattttttgtatagtaatttttttgtatgggaaaaatactagtaattttttgtatggtaaaaaatactcgtgaatgatttgtatgagagcactacatagtcattttttgtatgagtgcactacatagtaatttttgtctgggataaacactaacattttgttgtatggcaatttccagtgagcgtgtcacacctagtnnnnnnnnnnnnnnnnnnnnnnnnnnnnnnnnnnnnnnnnnnnnnnnnnnnnnnnnnnnnnnnnnnnnnnn	1.51209	|tG(GCC)6[1882751]	<tG(GCC)6[1882821]		GCC)6	<	Ca21ChrR_1884313	>	RDN5	RDN5	RDN5(RDN5)>[1889117]	RDN5(RDN5)|[1889237]
ca_Hmo1	Ca21Chr5_1040816	agaaattttagttatcgtggtgttgttactatagaaatgtttctttattgtactattaaaatttttttttttcagtatgtaggaagatttagtttttaatggttgcggtatttttttgtactacatgggggcgagcgagtgatggacgtgatgcctaacttcttggtgtaattggtgatgtaatcaggtcgtgtaggaaatgttaaaactggacgaaagaaatttactgtcgtccgaaaaaaaatgaataaactagtaataatagtcacgtgtatgcgagtggatcaccagatgacactaa	1.51201	orf19.3966(CRH12)>[1039185]	orf19.3966(CRH12)|[1040699]	CRH12	orf19.3966		Ca21Chr5_1040816	>	orf19.3967	PFK1	orf19.3967(PFK1)>[1041247]	orf19.3967(PFK1)|[1044210]
ca_Hmo1	Ca21ChrR_1684079	ataaattttatggcagacttataaatgaatatgtggattagaaaaagaaatgattgtttaaactctgcaaagagataattcaacaatttcaagttatcgttgatcattttttgtttgtgtgtatgtgtgccgtatcgtgggtgggtgcgtgtgtgtgggagctgggctaggtccgagatggggtagactagggagcgagtagtaacaaaaaaaaaattaaaaaggggaagcaattcaattgacaaatgggattaatgctccgggactacatggaccaataaggttttggctttgtgatggg	1.50809	|orf19.3705[1682625]	<orf19.3705[1683926]		orf19.3705	<	Ca21ChrR_1684079	>	orf19.3706		orf19.3706>[1684770]	orf19.3706|[1686608]
ca_Hmo1	Ca21Chr6_163027	atatactaacagttagtatcctttaaaggtaaaagagtaaatgaacggaactgaaaaaaagacaaaataaaaacaattttttggttaatcataccggtggtctctttttttttatcgtatatcatttaagctttaaaaatacgtatcagccgattgagatgattcataacctatgcaatgatcatcaaacaaaaaaccgactgatacgcagcgcattgtttggactcgctgtcacaaaataaatagcataatgtcagtgccgcccgaggcgggatgatagcccaaaatattttcgtatctc	1.49832	|orf19.84(CAN3)[159909]	<orf19.84(CAN3)[161790]	CAN3	orf19.84	<	Ca21Chr6_163027	>	orf19.85	GPX2	orf19.85(GPX2)>[165089]	orf19.85(GPX2)|[165580]
ca_Hmo1	Ca21Chr3_188745	gacaatttggatgcaatgaatctccactaaataaattattatcatcctggtactgctctcttgacacatgcatatcatcggttttacatcctgtatcatatttgtatgaataatagacctgtcattgatgcatatggtagcttccggtcggagatgaagcagttgcggacataattattccgaccgagcccaacacgggaaaaaaaaagaaccctaaacccaaaaaaaaaatattttttcttgtaaagatttggccatcagctaactaactttattttactttgatttgttgcatcctctt	1.49801	orf19.6169>[187467]	orf19.6169|[188264]		orf19.6169		Ca21Chr3_188745	>	orf19.2496		orf19.2496>[189367]	orf19.2496|[190164]
ca_Hmo1	Ca21Chr2_1989269	tatacgataatactaaactgtaatgtcaattgataaacatggccagcgcttttaaatatgctatttttaaaactctatgtaacaacctctttgttctttgtcccttacttgtttatttgatttactaaaggactcagcctggtttaatatagtacattaagttctgttttgtacgacatgacggtggtcattactattttacaaaaatcctgtcgagccagatcagggggagcggcgggggcggaggggaaggcaaattaaaattaccttccattgtttcctacaaatgagctgcgtcgtt	1.49147	|orf19.1377(IPK2)[1987954]	<orf19.1377(IPK2)[1989006]	IPK2	orf19.1377	<	Ca21Chr2_1989269	>	orf19.1376		orf19.1376>[1989930]	orf19.1376|[1990817]
ca_Hmo1	Ca21Chr4_848285	tatgcatttttttttatattttttcatttgattatagttttttcattattaattgtattttttttgcataatgtgctccaacaagttttcaaacaataggttccaggcaagttaagagaatcatttatggaattggtttttaaaatcaacatgaggagacttatctgatataccattagttatactatgcgtttttttatttgtattttttcattttattttattttttatatttgtgtttgtgttttttaactgcatattgtgctccaatataaaattcaagtgacaatggaaagagcct	1.48412	orf19.1207>[847303]	orf19.1207|[847635]		orf19.1207		Ca21Chr4_848285		orf19.1208		|orf19.1208[849780]	<orf19.1208[850839]
ca_Hmo1	Ca21Chr1_1051799	aaggagatgagtgtatattatgtgttaaagaaggttgcaataactcatctgagaggatttcccactttgggtaattagttgttgttgttcgttgctatgagtttatttgtgtgtagtgtaaactatgtatatataatttttgttgggtcaaaaagaaatcatgatttgcttacataagaaaaaaaaagggcaaattaaccaaaataagattttagatcgatggaatggatcgatccaccgacggacccgatgggactcttcttttaaggggcggggaggggcacgataaaactttatcaaa	1.46911	|orf19.55[1050532]	<orf19.55[1051506]		orf19.55	<	Ca21Chr1_1051799		orf19.56	ARG2	|orf19.56(ARG2)[1052071]	<orf19.56(ARG2)[1053813]
ca_Hmo1	Ca21Chr2_963461	tatcttgtttactgttttattaattgggtggtgttagttatttccaaatacagttgtttcatgattgtttcagaaagaacatattaacaaggctttttcaatttcacagtctacaacatcaaggaagtttgaccaacaacatacatacatacttagttaatttttctggagacgagtagtataatatctccattcaaacaatgaaaagtgtatcaattagtccaatttgtaagtttattgttaatttgtaaacgatatttgatatatttatttatcatccaagagattttcattcaaggtg	1.46838	|orf19.4490(RPL17B)[961423]	<orf19.4490(RPL17B)[961980]	RPL17B	orf19.4490	<	Ca21Chr2_963461	>	orf19.4488		orf19.4488>[965485]	orf19.4488|[968400]
ca_Hmo1	Ca21Chr3_871578	gagtgagtaaggctacaattagtgctgctacaaagagaagaagatggttggattgaatgagggaaacggtgcttataacttagataatgctaacattggatttcatttttcatttttttttgtttggtttagtttgtttattagcttgttaaacatgtaatactgtgtttggtttgtataagttgattgtattttttttttttttggcaaagtagatttgaagtaggctgtgtggcgtgtcctgcgtaggtcgacgatgatgatgatgacgacgacgcgtttgtttgtcgaatgagatgtc	1.46712	orf19.5861(KRE9)>[870668]	orf19.5861(KRE9)|[871483]	KRE9	orf19.5861		Ca21Chr3_871578	>	orf19.5862		orf19.5862>[872767]	orf19.5862|[874023]
ca_Hmo1	Ca21Chr3_796637	ttttagttgatagtgcttggttttcttcaacccactcaagtttgttacacatatttacaagagggaaaaagaaactaacaattatcaacaattaccataaatctaagctttacgatctttcatctcgtggagaacaatgcattttctgaaatctggggatggttagtaacattcctcgcatctcaatactacccttgatgtcctgtttctacaactgaaagaaaccgaaagatcgactccacaagctttagcaaccctacggcatttattgctgtaatggcaaataaaagtccatgttagg	1.4666	orf19.6938>[794880]	orf19.6938|[795914]		orf19.6938		Ca21Chr3_796637	>	orf19.6937	PTR2	orf19.6937(PTR2)>[797835]	orf19.6937(PTR2)|[799565]
ca_Hmo1	Ca21Chr2_2050550	gaaaaaaaaaaaagaaagtataacccacccgaaattttgttacacattcctaaaatttttttggcgtgtgttgtcgacttgtcacaatcgacaagttggtcgtgtcgacgccgcaaaagatttcggtatcggctgcaaaaaaatggtttcaagagtaacaaatggtatattatatatcatcgtattgtccccccttacaaatcactctataacattgatttatctattatgattatgatcactctataaactttttttcaataacaattaattgatttattttactttattcaagtcggtt	1.46574	|orf19.1782[2049599]	<orf19.1782[2050318]		orf19.1782	<	Ca21Chr2_2050550		orf19.1780		|orf19.1780[2050686]	<orf19.1780[2051924]
ca_Hmo1	Ca21Chr1_405857	cttgcttttattaccagtcttcatacataccccggtcttctcttttcaatattctgtatatgtctttacaactcttaacactccgtaaatgtgcctttcgaatacttttgcagctggatatttttccggtgcaccttttcagttatcttttgcaacttttcgcgagcaatgacaaaagtttggggcgtggggcaacaaaatgcatggcattaccagtacagtatcgccacaagtggttttccttggcatttcttgattgtttagtagaacaattcaataagacttttttgatcatgaattt	1.45905	|orf19.4528[403161]	<orf19.4528[403706]		orf19.4528	<	Ca21Chr1_405857	>	orf19.4527	HGT1	orf19.4527(HGT1)>[406690]	orf19.4527(HGT1)|[408327]
ca_Hmo1	Ca21Chr4_1107861	agccgccccaccaccaccaaccaccactaccaccaccacaaaaaataaaggcagaaccaagatctgatctcagttttgtttatcttatcacacgcattttcaacaattttacacgttctttgttggtagcttatgaaattatattttttctcttcctgttggtttgcgctctattgcgccacagtggtaatggtagaggacgggatacgtggacccgcgcacagtcaccaagaagtaggtggagaaaacgactataactcctgaatcggagatctcattccgaaaacaatttttctttgtc	1.45494	|orf19.742(ALD6)[1104909]	<orf19.742(ALD6)[1106534]	ALD6	orf19.742	<	Ca21Chr4_1107861		orf19.744	GDB1	|orf19.744(GDB1)[1108644]	<orf19.744(GDB1)[1113227]
ca_Hmo1	Ca21Chr7_243689	ttaattacttatcaagttattgtaacattagcaactgtggtcaaataaagaacttcctcagttgtttcgggagcgatctgtagattgccaaataaagaaagacttttcctattttgaaacccttttttagcaacaacaacaaattccagcagcttttgaatggttagatgtttcaggcttaagaatgtaactatctatttggtatggtggtggtggttgttaatttccaattacttattatgaaacaagatggaatgatgtgttaataatttacgtcgatcattagggcataaatcgtttg	1.45006	|orf19.6897[236123]	<orf19.6897[236563]		orf19.6897	<	Ca21Chr7_243689	>	orf19.6898		orf19.6898>[244444]	orf19.6898|[245343]
ca_Hmo1	Ca21Chr1_1263578	tacgttaacaaatatttagtcatttaagtaattttgtgaaaatattctctgtcaattgataagaaagatagtaatgttagtatcaagaaaagaatgagacagttgtaacacaaacaaacaaggcgatgcaaagacaaggcgaggacgaggcaaagtagaatcccagcgcgcggtatacaaataataattattccctgttttatttttagtaagaaaacaattggaaaaaaaaaaaatttactgtttcatatttctgttttggcaatgattacacgaccttcttatttttcggtgtattttt	1.44919	orf19.2445>[1261753]	orf19.2445|[1263399]		orf19.2445		Ca21Chr1_1263578	>	orf19.2444	CHS7	orf19.2444(CHS7)>[1263910]	orf19.2444(CHS7)|[1264842]
ca_Hmo1	Ca21Chr2_2140330	acagttgctaacgttacaataacttgataagtaattaacaagaaggggaagattgactagggaaataacgataatgaaactggcacatgcaataaattgtaactgaaatttaatattcaaatctttcaggtaaagtgataggcaaatcttaggatatttgtgaaaatggattaataatatcttgcagtttattcgatgaattactttatcatcatatctgcatgtttactccttcaaatgaattgacacattttgcaacattacataattaaactacacaacaaaaaatacaattgtcatg	1.44852	|orf19.1742(HEM3)[2137432]	<orf19.1742(HEM3)[2138454]	HEM3	orf19.1742	<	Ca21Chr2_2140330		X		X	X
ca_Hmo1	Ca21Chr3_538120	gaaaacaacttgtccattagtagagttttcaaatggtactacagcataatcaacttttttttcatttaaaatatggaaacaatctcctatagattgttgaggatatatagaaacattttctgtaccaaattgttggattaatgccttgaaaatgattgttagtaaataaccaagaagaaaaagaaatatgaagtctgtgtatggtatggtatggctacatacttgatgggtatatgttccctctggtcctagaaaggctacttttattgtcattggttgatatttaattattgttgagctt	1.44652	orf19.233.1(HRT1)|[536975]	|orf19.234(PHA2)[537235]	PHA2	orf19.234		Ca21Chr3_538120		orf19.234	PHA2	<orf19.234(PHA2)[538242]	|orf19.236(RPL9B)[538943]
ca_Hmo1	Ca21Chr2_1745525	ctttcaattgttaagatatatgttgatcacgttcttctgttgttttcattcttttgcgttgttccaaaaaaaaaaaaaaattaaaatcacttcacaatcgcatattaacaacaaaatatggcgttatttatcaggttagtgttgggtgacaggacggaatagaagatttagaacgtgttactaccgactaaacaatactgaggacttctttattgaaacacaattggtatacttctcgtacaaatatgttcttttttcttggtggttctagttccaatttcttcttttacaactattatca	1.44579	orf19.3621>[1739758]	orf19.3621|[1740993]		orf19.3621		Ca21Chr2_1745525	>	orf19.3618	YWP1	orf19.3618(YWP1)>[1747026]	orf19.3618(YWP1)|[1748627]
ca_Hmo1	Ca21Chr2_1697720	ccatttcagcttctatgccggtgaccatgaacccgaccttgcgttggcaccaacacgcagctgcagaaccagcctacgcattggctttagcacttgcacaagcaccgataccactgcattttttgggccaatacttacccatgcaatggctctagcacccacacttgcgcatgcacaacgcctgcttagaagagatgcgctgcactataagaaaagtttggtatccgtggacccctctacgtcttcctcggacctacttctctccctatagcaccattcataacatcgtatctcctatccc	1.4438	orf19.1433>[1695459]	orf19.1433|[1696652]		orf19.1433		Ca21Chr2_1697720	>	orf19.3639		orf19.3639>[1699317]	orf19.3639|[1700381]
ca_Hmo1	Ca21Chr4_1086204	actttctgtttcaaaagcttcattcaatgccggtgaaggcagaagacgcttttctgtcattgaatataattagggctgatgtggtgataggaataattaagacaaattatgtgatttgaagaatgctgtcagttttgggtttttatttgttccccttttttcaaactcttcgttgtccccttttttctttctctctctctggcggtgttggacctaaaactatgtcgtcgtcgtcctaaaataaaaaacaaaacaaaacaaaacaagcaccaaatgtcgttgactttaaatgtcgttccac	1.44284	|orf19.3769[1084050]	<orf19.3769[1086113]		orf19.3769	<	Ca21Chr4_1086204		orf19.736		|orf19.736[1090216]	<orf19.736[1091886]
ca_Hmo1	Ca21Chr5_101341	acataaatccaaggatcgaggcctaatgtttcagattttagtggtaatacgtgccgccgacagtccgattgttctactttttttttctgtttctttgtcgccttatattttatcctcggctctcccacccccattcagtcgcctgggagaataatgacaatatctagatggttagaaacctacggtgctaaattgactaaacacaccaacagtttataaagatgtggaacaaaatcaacacattctataatagaaaaagcagaccagataataattggcattgacttatcacaaacaccca	1.43783	orf19.939(NAM7)>[95043]	orf19.939(NAM7)|[98102]	NAM7	orf19.939		Ca21Chr5_101341	>	orf19.938		orf19.938>[103156]	orf19.938|[104601]
ca_Hmo1	Ca21ChrR_1660305	taagaaggctcacttattaagaaagcctatcataagaatgaatgaagaatatagctaaatatacctcaattgataatttgtagaatacagttcgtttctattcaaaatatattttgtggtttcctcattatgccgatgtaaattcattatttaacacggggtgaaaatcaacaacaaacgacatcacgacatctcgacacaatttattcattcggccgtcattttttctgatacttgggttaagttgggtgtggatgtcgtcgcatgtcgtgtttcattaaccctagaaagaagccgaaac	1.43739	|orf19.6286[1658623]	<orf19.6286[1659219]		orf19.6286	<	Ca21ChrR_1660305	>	orf19.6285	GLC7	orf19.6285(GLC7)>[1660942]	orf19.6285(GLC7)|[1661934]
ca_Hmo1	Ca21Chr4_847551	ctttctacttttgcgcctaacgccctgcttaaaagagatgcgctgcactatgagaagagtttcgaatctaaggggccacaccacttttacatcgttttcctcagacctactccttcctctcaatagcaccatccataacatcgtatctcctatcccccaaaatatcctctcctacaccaagtatacaagtgatatatatctcttttcattccagcaaataagacttcaaaattaactttgaaagaccaatatgatacagcagcatcttgattattatttttttatttgtttttgatcgttt	1.43738	<orf19.787[844929]	orf19.1207>[847303]		orf19.1207>		Ca21Chr4_847551		orf19.1207		orf19.1207|[847635]	|orf19.1208[849780]
ca_Hmo1	Ca21Chr1_2321413	agctgaagctgaagaagcaagggtttttgaagaattggtcgcagaagcaagtaaaaaaagagaaaagaaaaagacaccaactgaagcagagcaacaacaagaacgtgctgaacacgcttcttgatttaagtaggatttttaatgttattaatttacaattggtattctttaatttgcggcaatctgaccttttgacatggccgcagatggcacgaaaaaaatagtgcgaatatcgccagtgcaacaaagttggaaacaaaatgagccactctatgtcgtttttggtataaagaacgctgtt	1.43698	orf19.991(DJP1)>[2319860]	orf19.991(DJP1)|[2321386]	DJP1	orf19.991		Ca21Chr1_2321413	>	orf19.992	LKH1	orf19.992(LKH1)>[2321670]	orf19.992(LKH1)|[2323541]
ca_Hmo1	Ca21Chr3_1219393	cccctaaattattagctacatcaatttacttcataaccttataaaatcgtttagtttacaagtgggttaggttaggttagctctactcctcttttacattcggtgtttcctataattacatgttccattttgttcaaaacctttatagtagttgataaaaaaaaagtcacgacaacctatagtagtagtagtagtagtattaagtatgtttcttttctttcccgcctttgggtttttatccccccttcaaatgtgccttgttgttttctttgtagtttgtttctttctcctccttcattga	1.42945	|orf19.6983[1216202]	<orf19.6983[1217374]		orf19.6983	<	Ca21Chr3_1219393	>	orf19.6984		orf19.6984>[1226782]	orf19.6984|[1229070]
ca_Hmo1	Ca21Chr1_2314750	aatctagatgtagcaagcgttaatttgtaggcaccaaacgagatttatgcggcattctagatgcaatttaccttttgggactagttgtggcgatttaaagatggaggaatttactgcatattctaaactaaccttgcggcaaaaaaatttctttttctttctttattgagtgggcaaaaaaaacatcgcggaaaaactacaatgcaaaaacaaaaaatattctcggcatttacagcacaacaccaacggttaaattttgcaggcgatggacggaagttggaggaggaggaggggaggagga	1.42845	orf19.985>[2311314]	orf19.985|[2313827]		orf19.985		Ca21Chr1_2314750	>	orf19.986	GLY1	orf19.986(GLY1)>[2315279]	orf19.986(GLY1)|[2316400]
ca_Hmo1	Ca21Chr4_467780	catcgactgtcaattggcatgaaacttataaatttttaaaagtacaattcccaacaactattactacggcattacaagccaattatgaaacccaatttggtattactaatcgttcaactcattggaataccacttgggatattgctaaatttgaagttgctcatcataaatttatggatttaagtgaattcaattatggagtttcaattttgaataattctaaatatggtggagcaattcatggtaatttaattagattatcattattaagaagtgctaaagcacctgataataaagctga	1.4271	orf19.2769|[464062]	orf19.2768(AMS1)>[464965]	AMS1)>	orf19.2768		Ca21Chr4_467780		orf19.2768	AMS1	orf19.2768(AMS1)|[468432]	|orf19.2767(PGA59)[471120]
ca_Hmo1	Ca21Chr1_2789346	ttttttacaagaacgcgtccttttttttttttcaatttatgtttttacatacaagaagtttaaccattttggttgtaatattactgaattgacctttttattaatatagtattatgaatgtggatgggggggtcacttgaatttattgaacatcattttggtgtaagttgagctgttaacttacacaattggcggtaatactgatcccctatatcaaattgtgtacaggttacacgcaccacagtattttgtgattttcgcgctgtatcggcaccaagattgataccgaactcacacgacc	1.4235	|orf19.6343[2787231]	<orf19.6343[2788244]		orf19.6343	<	Ca21Chr1_2789346	>	orf19.6342		orf19.6342>[2789607]	orf19.6342|[2790092]
ca_Hmo1	Ca21Chr5_178391	caataataaacccgaacttatatgtctaataagatccccaaccacagttagtacgtgggcaatagcaggaacacaacagaaaaaaaaaatatcacattcacccctcagcttcaccgcctagtataccacccgcccacccattcccccaacaccatgtttaatgcggagaaacaaactaccataaccaccaacaaatctttataacttcttctactagtgttagccctactcctcagtaatgttttccttgtatatatcttgaagatagcttatgttaggggaactcatttttacaacgatg	1.4217	|orf19.577[176158]	<orf19.577[178140]		orf19.577	<	Ca21Chr5_178391	>	orf19.578		orf19.578>[180051]	orf19.578|[181865]
ca_Hmo1	Ca21Chr7_350940	ctaaagttgtttggcatgaaaatttggttgcagttttccaacaaattttgtcaaaaaatgagacaatcaagtaatagtttaaaaagcgcctaattaacaaaaccatagcctcctcatccacttataaacataataccatttaataaaaacagaaaaatacatagaaatcagcttttgaaatgttcttcaatgaaacattttaatgtacttctctgttcagccattacttgggccgacgcgtgttgaatgttttcgcgcgacatctccagcttgtttgtttactttgattcctcattccttt	1.41982	|orf19.6563[347816]	<orf19.6563[349795]		orf19.6563	<	Ca21Chr7_350940	>	orf19.6562	RNH35	orf19.6562(RNH35)>[350992]	orf19.6562(RNH35)|[352287]
ca_Hmo1	Ca21Chr6_393484	tatattgacaattcaaaactccggtaatttttctggggtaggtctcataataatacgttttcttaactcctttggaattatgttcttcatgaaccaatgggaacgattgattttaattaaattttctttttttcctccaacccgcactattttctcaagatatgtttgttgcacacaccaccacctccactactaccaccaccactaacttacctccgcacatcacttgacccaacaacacctcatacattttatacaacagaaaaattttttttttttcctctcaaactcgggatttttc	1.41877	|orf19.3392(DOG1)[392158]	<orf19.3392(DOG1)[392814]	DOG1	orf19.3392	<	Ca21Chr6_393484	>	orf19.3391	ADK1	orf19.3391(ADK1)>[393785]	orf19.3391(ADK1)|[394534]
ca_Hmo1	Ca21Chr2_1178031	acaatgttactgcaataacttttgattcaactctactgaaagaaaaaagtactaaatcgtttatagaaataccgtttaaaacttaatgatatgggggaaaacaatggaacaaagatataactccttaccggatttatttgcttaggggcaacgagacgaggcagaaaaaaaaaaaatgaggcgggtgagattctggtcactttaattgaggcgacttatgacgacaactaagctcatacaaaaaaaaaaaataaccatagggaaaaaagcaatgtaagagatttaaaaacaaaaaaggaaa	1.41793	orf19.6886>[1174633]	orf19.6886|[1175883]		orf19.6886		Ca21Chr2_1178031	>	orf19.6888		orf19.6888>[1178314]	orf19.6888|[1179752]
ca_Hmo1	Ca21Chr7_520279	agatcttaattgctatagtttctttactgagcactgccatgaaaaagctttttctaaccaaaaggttatgttaattttgtggagaagagattttgatattgtattataagctctacgtcattgaaacatgtcacacatcactaactcttgtaaacttgtaaattttcgtcaattcttgaaattacaactctattcttctagttggatcaaccaattgtctaattgacaggaattgtcgtcaagttgacgtggttttagacctaactttattaggtggagtaaaattgaaatggtgcgccgg	1.41765	|orf19.6472(CYP1)[519139]	<orf19.6472(CYP1)[519627]	CYP1	orf19.6472	<	Ca21Chr7_520279	>	orf19.6470	AHP2	orf19.6470(AHP2)>[520558]	orf19.6470(AHP2)|[521115]
ca_Hmo1	Ca21Chr1_895554	tattacacaaaccatggattgatcatatcaaaacttggagattgaatgaacgacattatggtcaatatcaaggaagagataaacatgaagtgtttgttgaattgggtaaagataaagagaaattccaatatattagaagagattatcatggattgccacccttaatagaatatggtcaagataaatcaattgatgaaaaatacaaggatgtattgaataaagatatattacctcgaggagaatcattactgatggtgatggacagattgattccgtttttcaaatatgaaatattagataa	1.41446	<orf19.1066[893769]	orf19.1067(GPM2)>[895187]	GPM2)>	orf19.1067		Ca21Chr1_895554		orf19.1067	GPM2	orf19.1067(GPM2)|[895972]	orf19.1069(RPN4)>[898032]
ca_Hmo1	Ca21Chr2_1585394	ggttgatagcgttagaggaaccaggataaataggaggtagatgtaaagcatatagagcaaatataatatacacgcatgttttcttaaatttgaaatcctggtacaggttgttccagtggcccctctcgtgtccctcagcgggaccgcctcaatcccctagtttaaacgaagacgaaaaaaaaaattgaaataaaaccaaataaaaactcacaaaaaaaaataaaaaaatagaacagcagtgtttccaaataatatttaattgtccagttcccctttttattttcaattcaatattgatttg	1.41437	orf19.2208>[1580735]	orf19.2208|[1584934]		orf19.2208		Ca21Chr2_1585394	>	orf19.2204.2		orf19.2204.2>[1585824]	orf19.2204.2|[1586387]
ca_Hmo1	Ca21Chr4_129260	gcactccttaaatttgtttcttattttggtctttaacaaggtaataataaccactactactaatttattcacatacaattcttacctttacatttgttttgtaagctcatctcacaaccaatacatgcacaaaacatagtaccgttatttcttcaaatagcaaactgaattttaacaaaagcagattgagttattttatcagatcatactctatcgtaatttcaaaggatgtttcatttccaaaagaattcttggctactatttttgaataaagaatttcgtttatttatacttgctattt	1.41391	|orf19.4167[126572]	<orf19.4167[127111]		orf19.4167	<	Ca21Chr4_129260	>	orf19.4166		orf19.4166>[131941]	orf19.4166|[133830]
ca_Hmo1	Ca21Chr4_1467885	cacaacagttattattaaatgaattttcttggatataatattggttgttgattgataataatatttttcattgaaattgagaagaaatgttcaaccaaaaaaaaagaaacttttgaacaaacttatttgagattcatacgatgatattcaagaaattagaagttaagattatcttggcaaatagatggttcatggctaattgttgtaaaatacttgcacctttctttactctatctaacgtaatcttctgttgttaatagtgaatttttcttatgatatcacgtgagcgtttaacaagatc	1.41389	orf19.2878(PGA15)>[1466779]	orf19.2878(PGA15)|[1467276]	PGA15	orf19.2878		Ca21Chr4_1467885		orf19.2877	PDC11	|orf19.2877(PDC11)[1468273]	<orf19.2877(PDC11)[1469976]
ca_Hmo1	Ca21Chr5_1109169	atacgaattaatattatgattaagtgtttacgtgagtgcgatatttttattactatcttatacagttgtatatactctataaaatgagttgtctattaattaacgcgatgaatgctttctgggtttacctctccaacaactctagtttacttctcaatacattcaattgtatttgatttgtcaatacttcatcattaatcaattctatagttttgtttttctcgtttatttccaaatttaatgcatcaattttattattcaatttgtcgttgattttggttaatgattttatggtttgatc	1.4138	orf19.3997(ADH1)|[1108998]	|orf19.3998[1109143]		orf19.3998		Ca21Chr5_1109169		orf19.3998		<orf19.3998[1109628]	orf19.3999>[1109898]
ca_Hmo1	Ca21Chr5_81895	agttctcggtattgataaccttctgcttttggcggttatcccttttatctatattgttctccgggggttaatgactcatttaatcaatttaatcaattgacaacaatgacaatgggaaactactttccaagaaatgtattaaattatcaactactattgtttattaaatgcagtcatttattgtaattgattgttagcgcgagatctccataatccagcccagaccggactataggaaacaagacccgccctaaatgcaagttacgacatactcagtaaaaaaataaaaacaagagggata	1.41046	|orf19.944(IFG3)[80483]	<orf19.944(IFG3)[81598]	IFG3	orf19.944	<	Ca21Chr5_81895		orf19.943	FET33	|orf19.943(FET33)[82117]	<orf19.943(FET33)[83979]
ca_Hmo1	Ca21ChrR_1730264	taatctaatcaaaacagctagattttatttatctatgtgacccgtggtgttattggtcatagattagaatagatcgaatcattagataacaaatgtgaactatttctaatattgttagttttgggctttttcgaatatcggctataaacaaagcctattttttgtggtagtagtggcggcttccaaaaaaaaaaaaaagagaaagttcccatctccactaaggggaccgttttcgtctccgacccaaagtgggcaaaaaagaaaaaaatggcaccaaagtttttttcttgttggtgagaag	1.40691	|orf19.607[1726248]	<orf19.607[1729415]		orf19.607	<	Ca21ChrR_1730264	>	orf19.606		orf19.606>[1731333]	orf19.606|[1733249]
ca_Hmo1	Ca21Chr3_709966	ctttttacaatagtacggtctatttacttaaaattccacactcttctatttctttattatccataaacagatcatttctttttttgactccattcaatacatttgttgacccacagtttttttttttggtttgctttgtttgtggcttcttgcctaatttttttgtttttagcaattgtttcattattgcaagataaagcacgaaaaaactaaaatgatcctcaagcacgtgcaatgcgtttcagtcaacctttgttgctattttactccaccaccaccaccactgctactactactacta	1.40593	|orf19.334[708590]	<orf19.334[709162]		orf19.334	<	Ca21Chr3_709966	>	orf19.335		orf19.335>[714310]	orf19.335|[716751]
ca_Hmo1	Ca21Chr2_1382888	taacatacgtgagatacaaccctatgcaattgatcaaggtcaaaaaaaaaataaaattcaaatccttctatagagtatagtaattagtaatcaaagacaatactatcagagcaatctgggaatctaactaaccactcaccggggttagttccgccaacagttgcttctactgccattaccgcgaccacccgcgaccaaagaacgtaaaaaaacaaaaaacaaaaaaaaaaaaccaaacataaacaaccagagaaacccaaaacattttcaaaacaaaattccacgactttttttttctttt	1.40539	orf19.3149(LSP1)>[1379499]	orf19.3149(LSP1)|[1380452]	LSP1	orf19.3149		Ca21Chr2_1382888	>	orf19.3148		orf19.3148>[1383302]	orf19.3148|[1385887]
ca_Hmo1	Ca21Chr1_514629	ttattgatttagtgtcgtccaacgggcggatcaaaatcacaatccctccctccccctattcatgtcaatttgttcgttcgctgcctaactgggtccccctggactacaaagttccatgatatttaattccttacattcctttttgctttaacattcaattcaattccaacctgtaaatttcttgacaatgtccattgaaaaaataaaaaggaaagtgctgttccaatttcagaatctattaatagcaatcaataaaataaaaaatatttgtattggtgcacgtaaaaatagaaaaccatat	1.40342	|orf19.2929(GSC1)[506010]	<orf19.2929(GSC1)[511703]	GSC1	orf19.2929	<	Ca21Chr1_514629		orf19.2930		|orf19.2930[515638]	<orf19.2930[517584]
ca_Hmo1	Ca21Chr1_1304096	ttttactggccgcagtcgtaggggggccagctcaagaaccagtagtggcgttagagaatggcacaagtattagtaactggcacaaccgtaatcctcaagacagattttcactgtcccagcggtggctcttgtacttctactttgcgcctaacgccctgcttagaagagatgcgctgcactatgagaagagtttcgaatccgaggatctccaactacgtcttcctcggacctactccttcctcccaatagtaccattcataacatcgtatctcctatcccccagaacatactatcctataca	1.39941	|orf19.1826(MDM34)[1300782]	<orf19.1826(MDM34)[1302650]	MDM34	orf19.1826	<	Ca21Chr1_1304096	>	orf19.1825		orf19.1825>[1306331]	orf19.1825|[1308556]
ca_Hmo1	Ca21Chr4_667863	gtatatgataaagataggcagtcgtaatgtcaacaaggcgtaagatagttgtgtatagttgaatgagttatcaatttccggacaagttgtttcttcttaagttctcttgtgattttttttggattttgtgttcaataaatttttcacacccacttgtttcttttgagcttcttcgttccaactgtgtgtgataatttttctcgctcgctcgttcctgtcgtcctctctttccccccctccaacaataatagtaaataattaatatatgtacgtttcggcactcgctcgcattcacactctc	1.39881	orf19.2673>[665706]	orf19.2673|[666725]		orf19.2673		Ca21Chr4_667863	>	orf19.2672	NCP1	orf19.2672(NCP1)>[668326]	orf19.2672(NCP1)|[670368]
ca_Hmo1	Ca21Chr2_2004701	ttggcaagtattttgtccatcttttatactaggggagattcttatctagtggggttgaggtggtagtaaatatgcctctttatctgtcgccactttcctaaaacatatgaaggagtacacagtagttaggtgttcttttttttttaattccgtgtgccctgtgcgggcaagacctattttttccgtttctggtagtaagcgcagttcccgctacgaaataccaaatttgtaaatgcgcggtaataatgttgggactaatagtagaacctctcaaagtaatttgtagactcaatgccaattc	1.39691	|orf19.1369[2003170]	<orf19.1369[2004474]		orf19.1369	<	Ca21Chr2_2004701	>	orf19.1368		orf19.1368>[2009388]	orf19.1368|[2011214]
ca_Hmo1	Ca21Chr7_194311	tttgttctagtttgaggttttgtgtcgtagaaagccaacagaagaagcaattgaatcggccggagtagtaattaattgaataaatttagaaacattaattttagtgtatagttttgttggggggagataattgaacgaaaaggcaagaaaggagagaattgggagggtaaaaatgaatacacaaaattataattcaatttttttttttgttgtgtggtgagtctgtgctacgattaaagtagtagtcggctctttctctctctcgagatatgcagacgtacattgcccccctaatttcttc	1.39351	|orf19.7022[191454]	<orf19.7022[192482]		orf19.7022	<	Ca21Chr7_194311	>	orf19.7021	GPH1	orf19.7021(GPH1)>[195080]	orf19.7021(GPH1)|[197782]
ca_Hmo1	Ca21ChrR_1715021	tcttggacaacacaaggactaaaaaagacaatcccaaaacaagccacaaacaaaactatgtttaagttgctgtgccgcaagcgtcatttgcagtaacaacaagttgaaacacacttttaaatttttaaatttactaatgcagttctctttatgcctaaaaattatgtcaccagtagtgcataaagtatacaaagtttgacaatgcgctaaaagctttagtgttgtttaagctatagtacaaatctgtttcagacttgtgcgtcccacgcaaacacgctcacccgcacgaatctggtgttag	1.39333	|tG(GCC)1[1713719]	<tG(GCC)1[1713789]		GCC)1	<	Ca21ChrR_1715021	>	orf19.610	EFG1	orf19.610(EFG1)>[1723620]	X
ca_Hmo1	Ca21Chr1_446875	ttttagaatttctacgttttgagtttggtggattgttacagcaaaaaaaaattcttgactctaatttagatcttcttcttaattgttttgcctggttcatggagggatctattgtttatctctgcgatgtatctatagaaatactacttcaaatccatacatatgtgaatagtaagtgatatactgccaaaaaaaactgctagcagttgcagcagacatgctactgtttgttatctttgcaaagccaggtccaaagcctatacggatttttacggaatgaaaagaaaaatttttttatctg	1.39291	|orf19.3669(SHA3)[442471]	<orf19.3669(SHA3)[444258]	SHA3	orf19.3669	<	Ca21Chr1_446875		orf19.3670	GAL1	|orf19.3670(GAL1)[449276]	<orf19.3670(GAL1)[450823]
ca_Hmo1	Ca21Chr1_2475072	agcattggtggaaaaaaaaaacaattcgcgtgatgctacagataactaccataggttcatttatgacgatgagaatattctcgaaaaaaaataaacttcggtatttcgtattcttcaaataatggaacaaaaaaaaatcatgttggaccgattttgtgctttcgattgtggacgagggccacaatacaattgtgccacctacggccaccaaggagtcatgacataaactgtgccttctttcttgtaagaatttctgttttagtaccctgaaatctattttaagggacgtctacaaacagat	1.39178	orf19.676>[2472756]	orf19.676|[2473652]		orf19.676		Ca21Chr1_2475072	>	orf19.675		orf19.675>[2475630]	orf19.675|[2476268]
ca_Hmo1	Ca21Chr6_681740	ccgttgcggaaaattgacactgctaccaaagaatttttttttccgaatattccttttacttgatctacaattatcataagttcttcgctttttgttctagtaacaacatgccaacgatctgtcatgatatttagtcaaatggtcaagaagaagttggtactacaatcacagaacacagatttatatagatgttaaggaaacttcattatgataatctaaattcaacattttctaaattaagctcccacgagggcaatcgcaacaatactgcagaacgccgctgagacgaccattcaaatcg	1.3916	orf19.5611>[679573]	orf19.5611|[680604]		orf19.5611		Ca21Chr6_681740	>	orf19.5612		orf19.5612>[682882]	orf19.5612|[685251]
ca_Hmo1	Ca21Chr3_575500	tggattattcaaagcatgagcaagggagatagacagtgatcaaaatctactaaacaggaagctatagtgttagtcaatttcttctataatgtgacacacaaagagataaaaacaatctacaaatacattataaacagaaagcgacttgttacgcacccaaacttgcatgctttattgctgtattgtttgcgtttaaataagtttgagaaatgtgtcacaatgtatagcctcatggtgcggcccgagattgaaaaaaatctcgacctggaggaatacacaaaccacatgtcagttttatttt	1.39079	orf19.257>[572950]	orf19.257|[573276]		orf19.257		Ca21Chr3_575500	>	orf19.258		orf19.258>[576639]	orf19.258|[577397]
ca_Hmo1	Ca21Chr2_609362	aaaaaaaataaaagctcatcgataaatgaaatgaaattcttggtttgggatatataattatggaaacgaagacatgaattctgtctcgcatttcattgattgaaatttcaaaattatgagaatctacttactcgtaatcaatgtaggtcctataataaaataaaaataactttaatttgaagcagatataattcaaatggtgtgatgttttgacgataacaaccaaaaaaaaaaagatagcagcaaaaacttccgaatttcaacagaagcttaagtgatgtcgactaaattttttgcttgt	1.38991	|orf19.5799[606307]	<orf19.5799[608367]		orf19.5799	<	Ca21Chr2_609362	>	orf19.5798	LIG4	orf19.5798(LIG4)>[610817]	orf19.5798(LIG4)|[613603]
ca_Hmo1	Ca21ChrR_1388300	gttttaattgatgatttagaattaactctcaacatgatattctaatgctactaaagtgttggtgaataatattaagaaaataagaaagtgtgagtagtaagtgaaaaaatttttttcttttaaagtggagggaggaacaaaagagggtatttatttggtgagagaaacttggttccggaattgttggtacgaattacacaacagtgagagagacccacccacacacggggcgagagaaaaacaggaagggaatttttttttttttctttccagaaaattctatttccgtctctctctcaca	1.38724	|orf19.717(HSP60)[1386484]	<orf19.717(HSP60)[1388184]	HSP60	orf19.717	<	Ca21ChrR_1388300		orf19.716		|orf19.716[1389205]	<orf19.716[1389705]
ca_Hmo1	Ca21ChrR_145962	aatcggctcacagttatgattcctccacgggtatattgactttgcgtaactttttacttgagcaaagattcaatattggattaggatatgactccagtaaatttctggtggttactgattctgggtcaggtattccttccaccatttgggggtcagttacatatactggacgtgttccaacaagagcattacctaaatcttgtcaaatggcatgtaaaccaattcctgaggcaccaggagtaaaaccgaccgattacacgaccactatcaccaaaacaaatactgcggggaacaccgtcac	1.38633	<orf19.7473[143784]	orf19.7472(IFF4)>[145031]	IFF4)>	orf19.7472		Ca21ChrR_145962		orf19.7472	IFF4	orf19.7472(IFF4)|[149611]	|orf19.7469(ARG1)[149878]
ca_Hmo1	Ca21Chr6_122173	aactccattgtataattgtatagaaataaaaaaaaaaagaaaaaccaggattcactgaattagaaaataaaagagatttgttaaattgcaattttgatgacttgaatgaaataaagttcgttctttgattgttggattttttattgtcgcaattgtattactgattgtattatattttatttgtatttgtatatgtcttgcctcctccttctctcgttgattcgtgtgccctcatgcctacctccctccccctttttttttttttcgtttgtttttaccaccactgaggttttccgtcatt	1.38525	|orf19.3659[121126]	<orf19.3659[122030]		orf19.3659	<	Ca21Chr6_122173	>	orf19.3658		orf19.3658>[122538]	orf19.3658|[124481]
ca_Hmo1	Ca21Chr1_1535853	tattattcgtggcgtggttaaaaatattgtcttttgtttttttgtattcccctctgtttattaggtgcaaaaaaaattagccttgttgtgtagtgtatgacatgatttttgcttaacgtatatgtaagagaataaacaaaaaagagctagagtgttcttgcataaactaatttgtagttggtgccacttcctgctctccacgacccgtttcattcttgcatggggtgaggtggggtggtattttgggatataaacaaaaccggaaatccactcttttgggaagaccaagtccaaaaacaaa	1.38507	|orf19.4450.1[1535253]	<orf19.4450.1[1535459]		orf19.4450.1	<	Ca21Chr1_1535853		orf19.4450		|orf19.4450[1536790]	<orf19.4450[1538490]
ca_Hmo1	Ca21Chr5_155422	tggttatggctagtaagttttaatctacaacatagagaaaaaaacccaaaatttaaccaatttgcaaaacaaaatgcttcactcagatcattatttacatatgcacatacaatcattttttgacataatttaatgagatactatatttgcccagttttcctttcctttcttttccgtattagcaatggaaaaaataggaaaagaattgctagataatcctgccaagatctaacaaatatattggttgttgattgcaaaaaaaaagcctggcccagcccggcccagccaagttcaaagattt	1.3842	|orf19.921[151176]	<orf19.921[153233]		orf19.921	<	Ca21Chr5_155422	>	orf19.920	RMT2	orf19.920(RMT2)>[156807]	orf19.920(RMT2)|[158162]
ca_Hmo1	Ca21Chr1_1089435	ctttaaatcggcaataattgacaaatcaagaagtttaacccaacaaaaaaatcgaattacattatagaaaacaggatgattccaactgagtaaagcatgagctttattttttgtttgggtttctgaatgattatgataatgtcttatttccgtcgtttttaagtgtcgactcatttgttaatatgatccagtaacattctgagaacataagctcaaatactccagatgatgtggtagagaactgtatcgtctaaggttcggctcaacttgcttccagcagtatggcaattatagtcgcaaa	1.38283	|orf19.450[1085027]	<orf19.450[1085696]		orf19.450	<	Ca21Chr1_1089435		orf19.449		|orf19.449[1092687]	<orf19.449[1093883]
ca_Hmo1	Ca21Chr1_3119210	tataaaagtaaggataaactatttcagtagtaatttgtatgaagttattctacttttttttttcctttttgtttattttattttttttctcttcgttcacacgcatttatacgtacacacatataattctactcccctcctccttccttcctccctccgctccgcttcttcgtacaattgttagggccacacacacatagtaaatattatgtgtgtatcatcagccatctatttcatgttgcttttattttctcagacttacacattttgtctatacgacgagagatactaaaagaaaata	1.38143	|orf19.7221(SET3)[3115588]	<orf19.7221(SET3)[3118797]	SET3	orf19.7221	<	Ca21Chr1_3119210		orf19.7222		|orf19.7222[3119998]	<orf19.7222[3120363]
ca_Hmo1	Ca21Chr7_839676	actccagccattggtgataaaaaaatggggtaatcaattcctaattttgatacaagtttcaatcgagtggacatagacatgggtgagaaaagataaaacaagatatgatatgatatgaagtaataattttgtgtgtgtatagaaatctatgaataacaacagccaattgtttaaagttcaacaaattggaagtactaaaatttaatacccgggggcgaggggcggagcgggattaaaaaagagaaagacggacggaattaataattaaagtctatttctccttttttcgcactttcctaat	1.38076	|orf19.7204[838244]	<orf19.7204[839605]		orf19.7204	<	Ca21Chr7_839676	>	orf19.7203		orf19.7203>[840882]	orf19.7203|[842051]
ca_Hmo1	Ca21ChrR_1453479	gctaataattaacgagatgaaatccatccctctggagaatgtcgcacatggttgtgccgcgtgaaagaaatccgtgatggcaaatcaaacttcaattgaactacaaaccctgggaatctaatgaaatggagtatattgaaaagattcttcaatactggttcttgttatctcttggatagtagactccttttaaaagcattgttggtgtaaacaaggacctattgttcgggctcgttcctgttgtttccgggctgcggggaggtgttttccacccgtccccaaaaaaataaaaactgtgtag	1.37252	|orf19.1860(LSC2)[1451454]	<orf19.1860(LSC2)[1453095]	LSC2	orf19.1860	<	Ca21ChrR_1453479		orf19.1857		|orf19.1857[1453966]	<orf19.1857[1454643]
ca_Hmo1	Ca21Chr3_245771	tagcggagttggatatctctgtacttatgtatgtatgtacaacaaatataataaaccctataatgcttatatatacgtaatggatgtatgatgacctcggaactgatttattattattgagatttacagcaattttccggcccagccccccccaaaaaaaatataccaatgcaaaacaggaaaaaaatttttcctacataatgaaaaaaccggaattccttgctttatgcatcttcatgcatatttagtcagctcctcctcctcttcaaactactaccactactactgctaattactaatt	1.36781	|orf19.3156[240987]	<orf19.3156[244250]		orf19.3156	<	Ca21Chr3_245771		orf19.3158		|orf19.3158[248264]	<orf19.3158[249691]
ca_Hmo1	Ca21Chr4_523272	ttagtttagttgtttaatgtgaaatgaaatgaaattgaagggatatttatatatttgtctggtgtgtgaaatttggaattatgtttttccattgggatttgtttttgtacctccccgctgccaccaccatcttcttcctcttcttcttcttcttctcctcctccttccctccggtctcaaatttccttccccaaaaccaaaaaaaataaaatcttcgcacccccccccttctacctccacctcctccatactatttattttttgagttatgtttaaatagtatggggattggcgcacgacg	1.36621	orf19.2748>[517408]	orf19.2748|[520332]		orf19.2748		Ca21Chr4_523272	>	orf19.2747	RGT1	orf19.2747(RGT1)>[523968]	orf19.2747(RGT1)|[527057]
ca_Hmo1	Ca21Chr3_428489	acgaaatttcagatgaaccaaaaacatttcggctttgtacttttctcggctcaggatacggtgtacatttttctacacaagtcgtcgtagttgtcgtcgtcttactctactgctgaggcaatttctagaattcgtcatgacgccaccactacaacatcaagacactacataacacaataaacgaataaacaaaatacatcattattcttcttttatttacaaatctctatctaagccccatttcttaactttaatacaaaataattacaacaagcaatagctgcaaacacagacatacacc	1.36514	|orf19.1654[427643]	<orf19.1654[428230]		orf19.1654	<	Ca21Chr3_428489		orf19.1653		|orf19.1653[428569]	<orf19.1653[429159]
ca_Hmo1	Ca21ChrR_201982	ttctcctggttggtttgtttcctctccttttgtcgtatttcgcattcagttataatggttgttttgtcttgattctgttctacatgtatttcatcaaaacctttaaaccgttcaaaacactcctttcccactagtaagtagtggctatagcaattgagctcaatttatttctccatataataaatgaattgttcagtttcgaggttgttacagattcctgactataaaacaactttagtcgccttgtaagtagaacgaaaaaaaaaaaacggttctccatcgcgcgaaatttctggcgaca	1.36497	orf19.3266>[200130]	orf19.3266|[201215]		orf19.3266		Ca21ChrR_201982	>	orf19.3265	TRM1	orf19.3265(TRM1)>[202225]	orf19.3265(TRM1)|[203895]
ca_Hmo1	Ca21Chr4_1398446	actgactgtaaagattcactcattttttgtataatatccttttggcaatagaaagaaatgctgtgatgaaaagattctaaagttgtgttgtgttttttcttctccctgcttcaatccatatcgcattgattaatttatgcgagcatggtttgacttccaacacgattagaggtaagtcttgtcgtatagagaaaacgctaccatgtgcgagcccaaactaaattttctactaatcttggcatggtctatcaaaatgaatacaccagactattgcccaaaacggcctattagcacttacagc	1.36465	|orf19.2909(ERG26)[1397266]	<orf19.2909(ERG26)[1398318]	ERG26	orf19.2909	<	Ca21Chr4_1398446		orf19.2908		|orf19.2908[1398734]	<orf19.2908[1399810]
ca_Hmo1	Ca21Chr1_1914639	cttgaatctcgtttgtaaactatcaacggatagtcggaaaatttctcagttgatagtgatcataaaatagccaagaatgtcattagcttgcttttgtttttttttttttcccttcccatggaaaaattaatggtattctcaccaataaccgtcatttgtgtacgcgcattctcgggttttctggattgcgattatggacttttcgtgcaacaatatttcttaaaatagatggataagcggctcaataccacgaagggatgcaaccgcagttgttccaaatggatttctattattacggcta	1.36411	orf19.4736>[1912156]	orf19.4736|[1913811]		orf19.4736		Ca21Chr1_1914639	>	orf19.4737	TPO3	orf19.4737(TPO3)>[1914795]	orf19.4737(TPO3)|[1916727]
ca_Hmo1	Ca21Chr5_73514	gggttgttgttacttgattcttgtatgtcgttccttattgtcttaaactactcattgttttcaacaggcgtcacgcaaattttatagccaacctagcggcactcctggatttgtagatgcgatcattattattattatacacgttaaactaataagaatcaatcaagcaaataataaaagttgatgaattacgaactacttacacacatagctacacgacatggctagtaccaccaccatcggtctattttgccaatctcgaatgatatgattgttgtatatatatgatgatttttatgca	1.36121	|orf19.951[71613]	<orf19.951[72101]		orf19.951	<	Ca21Chr5_73514		orf19.949		|orf19.949[74018]	<orf19.949[76453]
ca_Hmo1	Ca21Chr1_2951206	ttacattgacgtacaaatacttttgtcccttctattatttttatgataattttaatttaacgtttttttaacacaaaattacactacccacctgcgcctgtaccaccaatttttaccaccaccaccacccacccaccgctaattccaccacccacacaaacacactgcatattatggaaaaaaaattaatcaatctacccaccctctactcctcctaccatttcatataatgacctaccgaaaaggaattctctttttttttttttcatttcaaataacttcctttcttttcttttttaat	1.3587	orf19.4975(HYR1)>[2944829]	orf19.4975(HYR1)|[2947588]	HYR1	orf19.4975		Ca21Chr1_2951206	>	orf19.4976		orf19.4976>[2951285]	orf19.4976|[2951641]
ca_Hmo1	Ca21Chr1_497345	gcaataatttaacccaattgggaattgggggggaggctggactggactggactggactggactaaagaaagtaaccagcacacacaactgtaaaaaaagaaagaaaggcttgtcgtttggtttgttctcatttacttttgattgttttaatttcgcgtttcttttcttttctactgacgcgtctttgtggtttatggtttgaacatgcatttgactacctaaatcggatcccctttcccccccccccccaacacaaccaaggtaaggttaagatattaatgacattgaacatctcaatctt	1.35369	|orf19.3694[492628]	<orf19.3694[496199]		orf19.3694	<	Ca21Chr1_497345		orf19.2925		|orf19.2925[498394]	<orf19.2925[498996]
ca_Hmo1	Ca21ChrR_1441840	gccacatcttgtgagtcggagtaggagtatactttagttgacatgttgaatattaagggcttaagtaaaattaaatcagattgaaaagaagcttgtcaattctttgtctgcatttatcagctccaaattttttttttcttttttgcttcaggtacagtaggacccagcaaccatgcgaatgagactcgcccgcgtggtttgtcttatgttcttaccgcaaaatccgccatcattataacctccccacaattctcaaagcaaccaaatttcagtactatatggtatttcggccaagaatcac	1.35171	|orf19.704(SOL3)[1440954]	<orf19.704(SOL3)[1441733]	SOL3	orf19.704	<	Ca21ChrR_1441840		orf19.705		|orf19.705[1442014]	<orf19.705[1443363]
ca_Hmo1	Ca21Chr4_1209592	ttatataactatttagacatggtaggaaatacaacaagtcaggataaaaggaacttcatcaaacttgaaatccatatccaagaaaagagtaaaaagagtatataacaacgtattcccatactataccatatcaaaatagagaataaatagttatggataaacattggatcatttcagagggatctgcaacagggtgcacatatgattactgattcttgtctggaaggggaagaattgttcaacaatgatactcttcccacaagtataatcaataatttagatttagtacaaactagttggt	1.35075	orf19.1234(FGR6-10)>[1204801]	orf19.1234(FGR6-10)|[1206339]	FGR6-10	orf19.1234		Ca21Chr4_1209592	>	orf19.1235	HOM3	orf19.1235(HOM3)>[1210309]	orf19.1235(HOM3)|[1211943]
ca_Hmo1	Ca21Chr4_1406865	gaaattcaaacaccaactaagttagttggttgaggtttgtatatatggtctttcttgtagttgtagtggtagtagtttatgttgataacgcaaaaacattaataattatgtgcatatgaaagcatgtaaaaaaaaaaagggataatacaacctgcgtttttatagtcctttctatattctgttacgacggccactaccacctacccacccaccaccaccaccaccaccactacctacaaaccttctcaacaaacaaacaaaaagtataaatactcaacaacaattctatccacaatcctcc	1.34324	|orf19.2905[1404181]	<orf19.2905[1404849]		orf19.2905	<	Ca21Chr4_1406865	>	orf19.2903		orf19.2903>[1407261]	orf19.2903|[1410014]
[truncated: 872 more rows]
