# Supplementary material for: Evolutionary Tinkering with Conserved Components of a Transcriptional Regulatory Network
Source: PLoS Biol. 2010 Mar 9;8(3):e1000329. doi: 10.1371/journal.pbio.1000329 (PMC2834713; doi:10.1371/journal.pbio.1000329)
Supplement: Dataset S2 — Targets of S. cerevisiae Cbf1, Hmo1, Rap1, Fhl1, Ifh1, and Tbf1 transcription factors determined by full-genome tiling arrays. (1.04 MB XLS) [file pbio.1000329.s002.xls]

## Sheet: Sheet1
	Peak location	Peak seq_+-_150bp	log2_(fold enrichment)	5'ORF_information-2	5'ORF_information-1	5'ORF_name	5'ORF_orientation	Peak location	3'ORF_orientation	3'ORF_name	3'ORF_information-1	3'ORF_information-2
sc_Fhl1	chr13_551510	TCCTTGCAATGCCGCGTCAGCCTGAGGAGAGCGTACCAAGAAGTCGAATGACCCCACTAGAGATTCCTCTAGCGAGGCCAGTGGATGAGATGGAAGCCTACGCAAGGCAAAAGATTACACTCGCGAACGTGCGTCCGGGATGATACAGTATTTTTTTAAAAACTATAAATGTATGGGTGCGTAATGTACAGATTTTATGGCACTGAAAATCTTTTTCAAGATAATCTCACCGTATTACTTAAACATCAGTACATATTGGCACCCATACATTATAAAATCATCTCGGAAATGGAAAATGCTA	3.755	YMR141W-A|[551134]	<RPL13B[551206]	RPL13B	<	chr13_551510	>	RPS16A	RPS16A>[551927]	RPS16A|[552902]
sc_Fhl1	chr06_221792	CAATGCCAAACCATCGACCGTAGGCCCAACGGTGAAACAATACGCGGAGAACGCTTAGCCGCTAGGCAGAACGCCTAGTTTACACAGTGGGAGAATGAGGATAGGCCTCTGCCTACGGTACCTTCGAATACAGGGAAAGTGGGAAGAGTGAGCTGCCGAAGTGAAAGAGGCTTACGCATTTTTTCTTTGGGAAGCGGACGCAGGACTAAGCTCATCATTTTCGAAAAAAAAAGAAAGTTGGAGCCGGAAAGGAATTGGGTGTTAAAAATGTACGGGTGAAAAAAGTCTTATTTTGTCTTAA	3.533	|RPL2A[220495]	<RPL2A[221406]	RPL2A	<	chr06_221792		YFR032C	|YFR032C[222078]	<YFR032C[222947]
sc_Fhl1	chr09_99775	GCGCATCGGGCTTAGCCAAGGGTCTCTGTTGCCGGGCATGGATACAGAGGGAGAAGTCTAGCATCGGGGTAGTTTTCCCGGGCAGGATTTGTTCTGCATTGGCGGGCGTAGGAGCATAGCTAGGCCGAAGTATCATGAAAATAATCTCTCGGCCCGACGCAGAAAAATTTAATGTTTCATGAATAAATGTACTGGTGTTACATGGTGTACCGATGCTTTAATTGCACTTATGTAGTCATTCGAATAATGAATCTGCATAATACTTCCAGATATATTCAGCAAGGGAATCTCCATTTTTAAT	3.335	|RPL16A[98527]	<RPL16A[99416]	RPL16A	<	chr09_99775		CSM2	|CSM2[99860]	<CSM2[100501]
sc_Fhl1	chr10_651301	ATGAGCCAGTCGAATTTTACATTACTACAACGAAGGGTGAAAATATTAAAATAACACCTCAAAAACCATTCTGGTTTAGCGACTGGAAAAACAATAACGGGCCTCATAAATAGATTTCACGAAAACACCTTGTAAATACTACTTGTGAATATGCAAATAGGAAATAGATATATGCATACAAATAAGAAACAATGAACAGCCTTGAGTTCTCAAATTTGCATATCATTTGTTACGTAATTCCTTATCAAGACCTTTTATACAACAACACCCATATACCCATAATTATTCTTAACCCATACAT	3.27	IBA57>[649770]	IBA57|[651263]	IBA57		chr10_651301	>	RPS5	RPS5>[651895]	RPS5|[652572]
sc_Fhl1	chr10_703076	ATTAAATGGACATAAACTGGTTCATTGTTGTTCCTATTCGTTTGGTTAAGACTCCACTTGTTTCTTGTCTATCATTCTTCTCATCCTTGCGTAATTATAATCAAAGTCTATAGTCAAACATACGGTCCTCTAGCCATCTTTGCGTATTGATTCTTTGGTTTGTTTTGGGCAGAAAAATCGCTATATAAGAAAGTATTTCAACACTAGATTAAATTATAGTATAATTTTTAATATACTAGTATTGCCGACAATCTCTGAAATTTCAATACTACCACACAGAACAGGACTTGCCAGGGCCAGT	3.263	|RPS4A[702021]	<RPS4A[703062]	RPS4A	<	chr10_703076	>	YJR146W	YJR146W>[703879]	HMS2>[704190]
sc_Fhl1	chr07_920247	ACCCAGACATAAAGAAAAAAACTTTGAAAAAAAAAGTATTATGCCGCTGAGCGCGCCACGTTAAAAGCTCGAATTCTTCGCATTGGTAGTAGCGCAAAGTCCAATGAGCGCACCTCAAGTGAGAAACGCAGGCCCAGAGATTCTCCAGGCAGGAAGGAATTGGGACAGATCCTGCCTGGAGGGATGGAGGAATTTACTTCGTAGGCTGGAACAGGCTCATCTCAGCCAACGATTGTAAATGTGCAGGGCCATCGTTACAATCCTGCGCACCCTACCATGGATACCAGAATCCCGTCGTGTT	3.244	|RTA1[918517]	<RTA1[919470]	RTA1	<	chr07_920247	>	RPS0A	RPS0A>[920580]	RPS0A|[921793]
sc_Fhl1	chr10_157257	CCACCCTATTTGTACCACTAATCTTGCACACTTAACTTATTATAATTTTATTTTTCTGTCGATGCTCCCTTGTCTGTCCACGCTTACTCAGTCCTCTTCTTTCTTCCTTTGCGCGCCATCATCTGCTATAATTTACGTACTAATTGACCCTTATCGTTTTCCATTTTGGCTTATTGATATTCTTTTATTTTTTTATCAGATTTTTAACTGAAATTCCCCTTTAAAGTCAAATTCGTTAACAATGTTTATAAAACTTTCAATCCTATAATCCTCAATTACTAGTTCTTACATTATACAGAGC	3.216	YJL136W-A|[156249]	|RPS21B[156547]	RPS21B		chr10_157257		RPS21B	<RPS21B[157270]	YJL135W>[157874]
sc_Fhl1	chr02_168161	AATATTGCGTATAAGGACAGTGTTTTAAAACCCAGACATATTTTTCACCAGTACCTCTTGGAAAACGGAAAAAGTTTTTTTGCGAATACTTTCAATTCTTGAGTTGTAAGGCTGCATCCCTCCGTAGAACAAACCAGAGAGCCGAGCTTAGTAATGAGCTTACGGAATGTTCGTCCCACTGGGAGGGAGTGGCAATACCGTCTAACCTCTCGCCTACGTTCTCATCGCTATGGGAATTGGGCAGGCCTGGTGGGACTGGCCCTTCTTTCTACACATTCCACATCGGTAGCTTGTTATACTC	3.171	|YBL028C[167521]	<YBL028C[167841]	YBL028C	<	chr02_168161	>	RPL19B	RPL19B>[168426]	RPL19B|[169379]
sc_Fhl1	chr13_124457	GAACAAAGCACACTCCAGTGGGAAACTGGACAAATCCGGTGAGTCCTCCCAGACGGGAAACGTGTCTCTCGCTTCTGTTGTCCGCCCAGCGGAGAAGCCCTCTCCAGAACGCTTTAGCCGCAACCGCAATGGTCTAGGCGGGCCGCTTTTCGAATCTGGTTAAGGAAAAAACTGAAGAAAAATATAACAAATCCATACATTTTAATAATGTACGGATTTAATAGCAGTCTTCACATTTCTTTCTTCTCCCTAAGCAGTAACAGGAGAGCGTTGAAATATGTTGTAATATATGTTGTAATAT	3.17	|RPL6A[123227]	<RPL6A[124172]	RPL6A	<	chr13_124457		TCB3	|TCB3[124730]	<TCB3[129367]
sc_Fhl1	chr05_362493	TTTAAACCCATACAATATATTTCAATATTTTTGTCTATTACTAAAAGTTCGCGGAGCACAATCGGTCGACAATTCGCCCGAACAGAGATTCTGCCTGATACCGACTTGCCCAGCCCAAGTGGGCAGAGAGGAAGGAGAAATTTCTCGGGTAGAGGGGAGGGACAGTCCGCCTAACTTCCTTACGAACGGGCATTGCTTTAGGCAGGAAAGGGTCCTGCTTCAGCGTGGACATTGAAACTTCCATTCTGCGGGACGAGCTTGCCAGCATTCCAATGCCCATCGTATTGTACTCAATGGTGAA	3.167	|AST2[360498]	<AST2[361790]	AST2	<	chr05_362493	>	RPS8B	RPS8B>[362729]	RPS8B|[363698]
sc_Fhl1	chr08_505926	GGGGCAGGTGACGAAGCAAGAGCGAAGCTGGATTCTACGCTGGATTAGTGAAGCGCCAGCGAGGAATGCTAGAAAGACCAGCCCAGGAACAATAGAAAATTACGCGGTAGGATAATCTCCTTGACGGAAAAACGCTGTGTGACACTGACTAGCCTGAAAAAATAGAAAAAAAGGAGATGCGCCCTGCAAAAAGCGCAATAACGCGCACACAAAATGTCTGGGTGAAATGTATGGATGCATAATTGTCTCGAAAATAATTGTTTAAAGAGAATAACCATAAAACAGGCTGAAAAGCAAGCAC	3.142	|RPS4B[504476]	<RPS4B[505530]	RPS4B	<	chr08_505926	>	MNL1	MNL1>[506319]	MNL1|[508709]
sc_Fhl1	chr14_63215	CCAACCGCGTTACGGGTGGCTCCCAGGGAGCCGTAAACTGGAGATCTCAATACAGTAGAAAGAACAGCAATGTGCAAAACCTCACCAAACACCAGGGCTTGTCACTAGAGCTCCGTCCTGCTGGGCTCAAACGCGCCTAATTTATTCAGGGAGAACGGACGGACGTAGACGCGATTTTTTTGTCAAAGCACAAAAAGCTGACATCAGGAAGAAAATCAATAGTGCACCAAAGGTATATGGTGTGGGTTGCTAAAATGTTCGGATGTAAAGTAGTATTGAAAAAAAATGGGAAAAGTGTGTG	3.141	|RPS19B[61958]	<RPS19B[62943]	RPS19B	<	chr14_63215		RPL18B	|RPL18B[63570]	<RPL18B[64562]
sc_Fhl1	chr16_732055	GGCTACCTTTGCTAGTGAAACAATAATTCCCTGCAAAGTGAAAAAGTTCGATTGGAAACTGGTCACGTGGATGTGAGTCTATTACCCGTAGAGTCTGCGCGCTGTTTGCGTCGCTCTCTGTATTTCTATGGATTTCACCGTTCTTTTTTCATTTATACAAAAAAGACAGAACTTAATGAAATAATCGCATCGTCAGTACACCCATACCTTTAGGATGGTTGGATGTTGCGCTGTCGCAGGAAAGAGCCTCTCCGGGTATTATGTGATATGAGGGAAAACAGCAAAAGGGTGGCAAAACGAA	3.137	|RPL11A[731222]	<RPL11A[731746]	RPL11A	<	chr16_732055	>	PRE2	PRE2>[732347]	PRE2|[733210]
sc_Fhl1	chr04_308079	AATATTCGGTGGTATAGGCTCACGCGGCCTGGCCGGAACGAACTGCTACCAGTTCTGTTTCCCTCAGCTAGAGGGAAACAGAGAGAATTTCCGCCCAGGTCAAAGGCCACAGCATCCTTCTAGAGGAGGAGCGACAACCTAAGGAAAATTCAGTTTTTCCTAGATCGCATACATTTTTCAACCACTTTTTTTCACAATGCATTATTTTTCAACATGTATGGGTGTTTTTTCTGAATATCAGACTCTTTTATGGAGTAAAACAAGCTATTAATATGTGACCCATACATTTCCTGTTACATCC	3.124	|RPS16B[306926]	<RPS16B[307789]	RPS16B	<	chr04_308079	>	RPL13A	RPL13A>[308424]	RPL13A|[309388]
sc_Fhl1	chr05_270440	CTCACGAAATTACACGGAGGAAGCGTCGACCAGGCGACTCGTTGGTAGGGGACCAAGCGCGAGTAACTACCAGAATCGCCTTGGCTCAGTAGAAAATGACGGCCTAAAGGGAACCTAGCGGGGGAGCGTAGTCGTAAGCGGGAACAGCGAAAGTCAAGCTTCTTTTTTTTTTCACAATATATGGAAAAAAATTTATCACCCATACATACCACTAAATGTGTTATATATTTGAGAACACCTTTACATCCTAATGTTTAATGGAAAAAACAGTCCTCGAAGAGCATCGTATTTGTAGAAGGAA	3.123	|RPL34A[269421]	<RPL34A[270183]	RPL34A	<	chr05_270440		HMF1	|HMF1[270735]	<HMF1[271124]
sc_Fhl1	chr05_396543	GAACCCAAACATTTTTTGTTTAATTTGAAAGATTTTTTTCTATTAGGAGCCGTCTCCTTCAATTCTCGGCAAAGCGAGGGTTCCTCTCATGCTTACTGTTCTCTTCCCCACCGGCAGCTGCTGGGAACCCTCCAACATGCTGTGCACGGGGGAGGGACAGTAGCTAACTACCTTTCACTTGGGCGGGAAACTGAAACTAATACGGTGCTGTCCCGGCTTGCGCCTCTGAGACTTACTGGAAGGAAGCCCACGGTTTCTTTTCAGTTGGATGGAGAGTTATAATCAAGAAGTATATAGATTT	3.098	|SLX8[395344]	<SLX8[396168]	SLX8	<	chr05_396543	>	RPL23B	RPL23B>[396765]	RPL23B|[397649]
sc_Fhl1	chr07_149238	AGAACGAAGCGGTGTAAGCTGACACTTCGAGTTCCGCCTATGTTACTGGATATGAGCCCTCCCCCCACGAAGGTTTTTTCCTTCCAGAGCCGAGAACATCTCCCAAGGAGAACGAAGCAATACCGGTAAGCTGCTTACCGTCGGGGCAGGGAAGTTCAATTCAACTCCCTGTGCCGAGAATTTACTTTTTTCGAAAAATCGACGTCTTTAAAAAAAGAAATCAGTATGTATGGGTGGGTGTATGGATGCTGTAAGCACAGTCTAGAATCTTTTGGAAGTAACTTCGCAACAACCTCTAGCT	3.093	<YGL188C-A[148970]	<RPS26A[148972]	RPS26A	<	chr07_149238		YGL188C	|YGL188C[149349]	<YGL188C[149522]
sc_Fhl1	chr07_788459	CTGGCTAGATGTCAACTGCGCAAGAGCAATCAGGCCAAACGGGAACTCCCGTCAACCCATGGCTGGAGTTCCCTCAACGGGAACCTCTACATTCTCCTACAGAGGCGCAGGCTCACGGTAAGGAACCCCCGGTAGTGTTGCGCGCTCAACGACGCGAAAGCCTTAATTGCCGCAGTACAGAGTATAAAGTTTTTAAAAATTGAAAATTAGTGATTGGGTTTAGAGTATGCACGGATGTTGTAAGGAATATTGTTTGGCAAAGTTTCACATAACGAGATATATGCTATTTTCAAACAAATAA	3.061	|RPL24B[787317]	<RPL24B[788183]	RPL24B	<	chr07_788459	>	YGR149W	YGR149W>[789036]	YGR149W|[790334]
sc_Fhl1	chr02_45350	CTTTCCAGATTCGGTTCTTTTTTTTTTTCAGTCCAATTGAAAAAAAAAAGGAACAGGAACAACGGGTCGAAATTTGCCGTCACATTCAGAGCGAAGAGCGACAGGGGAATTGGTGGGCTAACCACCTGTTGAGCCCAGCTAGCAGCTGTCGGTAAACCGTCGTTGGGCGGGGCGCGACAATGCAGCCAGCGGAGGCATTGTATGGTTTCCGTCTGGAGAGTGGGCTTAGCCGGCCTGGCACTCCTTCTCTAAGCAGAGTGAGAAGGGAATCTTTTTACTGGAGAAGAGTGTTTGATTCCAG	3.06	|ROX3[44253]	<ROX3[44915]	ROX3	<	chr02_45350	>	RPL32	RPL32>[45642]	RPL32|[46367]
sc_Fhl1	chr08_149001	AGAGGGGAATTGCTGCATTTCCCACCACGTCCTGGTGGGAGTTTCCTTTCCGAGAGCCACATTGCCTAGCTAGAGGAAGAGAGCCTTGGGCGGGGCGGATCCCGTCTAGATGGGTGGCAAACAAAAGTTTATGGTGGCCCGTGTTAAATGCGAACACACCTTCCTTTTTTCTTCTGAAATTTCCCCGGCAGATTTTTATTAAATTTTTTTCTTTATAATCCAATGGTGCATGGGTGAAAATGTATGGGCTAAATACAAGAAAGGATGTCAATATTTCTTTTTTACGCGGAAGGTTATAATA	3.05	|RPS27B[147864]	<RPS27B[148662]	RPS27B	<	chr08_149001	>	ECM12	ECM12>[149218]	|YHR022C[149568]
sc_Fhl1	chr15_779777	AACCACCATGGATGGGTAAAGTCATAGAAGGAAAAGCACATGGTACCCAGGCAGAGTTCCCCCCAGCAGTGACGCTCTGTTGCACTGGCCGGAAGAAGATGGTGTAAAGAGAAGCGGTCTCCAGGCAGAACAAATTCTGATTGCCCGTCTACCGGTAAAGCTTTCTCACAATATACCGTACGTTTCAAAAAAAATATTGATTCTTTTTTTATAAAAATATCAGTAGTATGTATGGGCTGATTGTATGGGTTTATACAGGCCGTCAAAATTTTTTCACCCCCCCATACCCCACATACCTTTT	3.037	|RPL33B[778556]	<RPL33B[779406]	RPL33B	<	chr15_779777	>	IRC13	IRC13>[779871]	SNR17a>[780108]
sc_Fhl1	chr10_75649	TTGAGTTTTTCAAATAGTGAGGTGTGGATGTATAGAGGAATTACACACTTTTAAGTATGTGATGTATGGGCGCACAGTACCAATTTAACTTTTTTTTTTTTTCATTTTTTAGCTTGATTTTCAAAAAACTTATGGGCGTTTTAGGCTCCGGCTCAAACTACCACCACCACGCGGCAGGCCGAGGCAAACAGTACGCCTTGGCGGGGACGCCGAAGCGACTCCTTCTGTTCCAAGCTCAATGGTCCTTGCGTTTACGCTCGCGCGTGGGCTAACTAACGCAATTCGGCTTTTGGGCTGTCGA	3.035	|RPS22A[74909]	<RPS22A[75301]	RPS22A	<	chr10_75649	>	RPL39	RPL39>[75932]	|BUD19[76201]
sc_Fhl1	chr13_146242	ACACCATACACCATACACCATAGCACCAGTACACTATATTTTTATGAATTTTACTAAGAATTATTCCTGCAGGAGCTCCACTGAAAAAAAAAGAGCAGCATGGATGTCCGGTAGAAGTGCTACTGAGTAAATGGGAAGGACGCGGTAGATCCAGTGTGGAATCAAGGTGGTGCCGGTGTGAAGCCGCCTCGGCCGGCTGGACTCTCCAGGCCGGAGTGATGATTGCCACGCTGAACGTAACACAGTTTCACAATACCAGTGTCCTCATTAGTGAGTTCCAATGTATAGTTAGTAGTGGTAT	3.029	|TEM1[145139]	<TEM1[145876]	TEM1	<	chr13_146242	>	RPS1B	RPS1B>[146482]	RPS1B|[147249]
sc_Fhl1	chr08_126284	GCACCTACACTGTTTTTTTTTTTTTCACCTTATGAGTCCTGTATTTCTTGAAAGAGCCGATAACAATATTCCAGGTGGAGTCCCGAGGCAGAATCAAGGCTGCGGAGAGAAGTTCCTCTCAAACTAATGGGAGTGATCCGCTCAGTTCTCCCATCACGACAGAACTGTCTGAGACAAAGTCTTTCCAGCAGAGTCCGCCTACGCTCTTGCTGCAGAGATTCGCCCGAAGGCAGGTTTCCTGAAATTCTTTTCACTAGTAAAGTGTTCGTTCATGTAAAACATACTGCCGTAGTTTTGAGCT	3.014	|YHR009C[124104]	<YHR009C[125675]	YHR009C	<	chr08_126284	>	RPL27A	RPL27A>[126515]	RPL27A|[127486]
sc_Fhl1	chr07_726737	CTGTACACCCATACCCTATATACACCCATACCCTATTTTTAAATATAAAAAGTAAACTTCATTTTGAAAGACCACTCTGCATCAGCACGCGGGCTCTGGAAGGAAGAAATGACGTTTCGGCGGAATACCCTTTCAGAAGGTCTGCTCTTGTGGCTGGTTCATGGGAGACACCCAGCGGAGCTCCTCCCGAGAAAGGCCCCTTCATCTCTGCCGATTGCTGACGGAAAGCAGTAGCGGAGGTTTGAGTTCTCTACGCCGAGAGTACACTGCCGTAATATCACAATGTTTCGACTAACGGTTA	2.998	|YGR117C[725053]	<YGR117C[726483]	YGR117C	<	chr07_726737	>	RPS23A	RPS23A>[726978]	RPS23A|[727735]
sc_Fhl1	chr02_415559	TCCAACTGAGACCGCCCTAGTCTGGCAGGATTCGTGAAAGGAGTCCATGCCAGCTGCTACCCAGGGATTGCCACGGCCCCGGCCAGCGTATAGTACACTGTCAGGAGCAATTCGAAGAGGCAACCAAAATTATGCTAAGCATCGCACTCTCTCTCAGTCTGGTGCTAAGCGGAAGACATGCTTCCAATGGCCTCCTCACCGAGAACGGATATTAAACGAAACGAAGAAAAAAAATCTTCACGGAAAATGCGTAATGTCTGGATGACAAAATGCATGGGTGTAAAAAAGGAAATGAGACGAA	2.994	|RPL19A[414180]	<RPL19A[415255]	RPL19A	<	chr02_415559	>	AAC3	AAC3>[415977]	AAC3|[416900]
sc_Fhl1	chr07_438720	CGTCTCTGCGTGCCAGACGGGATCAGCCCGTCTATTCTCGTGTCGTCCTGCCTGGAGAGACTGAACCCCCATCTAGCACCGCAGTAAGGATCATTACTTTGTAGGCGGGAAATAAGAGGTTCAACAAGGACCAAAAAAAAAAACACTAAAATCTGAGATCAAAAATATGTGGTGCACAGATGTAACGTTCCAAAATGTATGGATGGTAAGGTCTTTTTCCAAGAAACGTATCTTTTTTTCAGCTAGGGCCGCATTTAAATTTTTTTTTTTTTCAATTTTTTTTCCTATTGGAGACGGAATG	2.994	|RPL24A[437472]	<RPL24A[438402]	RPL24A	<	chr07_438720	>	RPL30	RPL30>[439096]	RPL30|[439643]
sc_Fhl1	chr16_378760	CTTTCCCGCTAGAATCGATAGAGGAGCGTGGAATTACGCCAATCTTCCAAGTGGGAACGGGCAGAGTGTCCAGTGGCTTCCTGCCTACAGAATGCACGGCCCCAGTGGGATTGGTGCAATCGCGCACGTTCCAACTTTCCGATGCTCCGGCGCGTCGATGACAATTTTACACATGAAAAACGAACTATGTAAAAATAGTTGAAATGTATGGGTTCAATGAGAACTCGAATGTACGGATGTTTTCTCTGAATGAACCTCTTGTCTTCTTCCGGCTTCTGCTTACATCAAACTCCAGGCCAGG	2.951	|RPS6A[377288]	<RPS6A[378392]	RPS6A	<	chr16_378760		RLM1	|RLM1[379117]	<RLM1[381147]
sc_Fhl1	chr04_321980	CATACCTTTGTATTCTGAAATTGAGAAATGATTTGTGGTGCTTTTTTTTTTGGACAATCTGCCTTCGTGGACAGTTTTGAAACGCTAGGCGACAGTTTTGCAACGGAAGGAAGTGGGAGAGCCCAGAAAGGCTTTCTCTCGATGGTGGATCATTCTTGCGCAGGCGGAGGATGGGAAAGCTCCGTTCAGGTTTGCGGCTTTTCTTTCTGGCATTTTCGTTCTCCCAACTGCGCAGGCAGACATAGCTTGACTTTACTCATGCTCGCATTAGGCGGGTTGAATCTCATAGCTTGAAAGATAG	2.945	|RXT3[320668]	<RXT3[321552]	RXT3	<	chr04_321980	>	RPL31A	RPL31A>[322226]	RPL31A|[322988]
sc_Fhl1	chr13_224153	TCTCCTCCTCCCGGAACAAGAGGCCTGCGGAGACGAGTTCTTTGCCTCTGAAAGGCGAATCTCTGGAAGGATGAGCTTGGATGGCCCCAGTAAACGCATTTGCCTAGGTTGAGCCGAGCTAGGAGGACACCCCGACGGATAATTTAGCCCTTTTCCAATTTTTCAAAAAAACATGAAATTTCAAAAAAATGTATGGATGTAAAATTCAGTAGTGTGTACGGATTTTACAGTTTCTTGAATGAGACTTGCTTTTACGTCAAATCATTCTGAATTATACAATTCTTTCATTGTGAGATTGATA	2.942	|RPS18B[222987]	<RPS18B[223828]	RPS18B	<	chr13_224153		YML6	|YML6[224406]	<YML6[225365]
sc_Fhl1	chr15_80114	CATGGAGTTGCTTTCTTTTTTTGTCTCAGCAGTCATTGTGCGCCAAAAAAAGAGAAAACCGTGAGCCGAAGTCCACGCTCTGGAGTTAGGCTCTCCCATTACGGAGAGAAGCATTTCCTCAGCCTGGGAGCCCCGTTGGAACAGTCAGGCTAAACTGGGCCTTCCTACCCACTGCTTGCTGTTTCTCACTGGACGCACAAGGGGATTTTCTTTCTACCTTCGGCTTGCCTCACTGCGTTGGGGCTTCCCAATGCAACTTCGTTCGTATGCATACAATCTTTTAGATATTATCTTTTAAAAT	2.942	|YGK3[78352]	<YGK3[79479]	YGK3	<	chr15_80114	>	RPL25	RPL25>[80348]	RPL25|[81190]
sc_Fhl1	chr12_522433	TCTGTACATTATTATTAACTAAACATCCGTACACAAAAGGTTTTCCAAGACAAAACGTTGTCGAGACTATTCTCTTTCGAAGAAATTCTAAAACACACTTCGGCAGGCCGGCAACAAGAAGGCGGCCCCTTGGGGAAAGGGAAGTCAATCCGTCTGCCCGTTCTCTAGGCTGATGGTAGGCAGGGCGATGCCATACTGGTGAAGTGTGGTCCGTCGGTCTGTCTCCTCCAAACGTTGATGTTCTCCTGGTAGCTTTCTCATCACCGTCAATATTACAAGTGTAAGAATGAGAAATGCTCTA	2.924	<TOS4[522014]	YLR184W>[522108]	YLR184W		chr12_522433		YLR184W	YLR184W|[522455]	RPL37A>[522665]
sc_Fhl1	chr15_505485	ATATGGTATTAAAAAATGAAAAAAATTCATTATTCTTTAGCGTAATTATTGAAGAAAAAACAGTGCGCGCGGTAATTTTTTGTCACTCAGTAACTAGAGAGAAGCCGAATGTACTCCCCCGGCTAGCTGGAGACCATGGCTCTGCCTAGGATTTCTCTTATGCTTTCCTTTCACCAATCACTTTGTTCCGGCGAGGCCCGCGAAGCTCGCTTTCTTTCAGCCTAGCAATCATGTTCTTGCCAGCGTCGTAGACTACTGTATGGCAGTTGCTGCACTTGCCATGAATATCCTAGTGAAGCCT	2.917	|RKI1[503553]	<RKI1[504329]	RKI1	<	chr15_505485	>	RPS7A	RPS7A>[505795]	RPS7A|[506768]
sc_Fhl1	chr12_1028560	AATGTATGGGTCATAATTTTTTTTCTTGCCTTCAAAAATCGTTGTTAGCTGCAAAATGGCGGTGAAACACATAGTTGTGGTTATGCGTCCCCTCCGGGCGGCCGCAGATGGAGGATGCCCCCATGTGCTGATTCTCCCCGTAGGCGGCGAGTAATATCCTCGCCTAACCTGGACTTGCCGTGCTAAGTCGGCCTTCTAGCTGCGCTTCCGTTCAGCATCGTTTACGGTAGAGGGAGCACATGGGCGGAAACAAACCTCATTCTGGTCCTGTGCTTGCCCATTTGCACTGTATAGAGTGTGT	2.896	|VMA6[1026853]	<VMA6[1027890]	VMA6	<	chr12_1028560	>	RPL6B	RPL6B>[1028850]	RPL6B|[1029764]
sc_Fhl1	chr14_495285	GCAGTGCGAATGTTTAGCCGGAGGGACCAAGTGTCTGCCTAAGAAGAGATCACCACCCTCCCAAGCTGATACAAGGATCAAATGGAAAATCACCCACTTGGGGACAGCCCAGGAGACGCTTTAGCGGGCAGTTTCAGGTTCTAGGAGCGTTCTCCGAAGGAAGTCCTTCTGCCGCTGTTTTTCACCCGTTGGCCGAAGCGTTGAGAAACAGCCAAATTTTCTGATTCATAGGAAATTTTTAAAGGAGGTTTGGGTGTGTATAGTGTACGGATTGAATATGTCAAGGATGCAAACACAGCAG	2.863	|RPL16B[493957]	<RPL16B[495002]	RPL16B	<	chr14_495285		FKH2	|FKH2[495702]	<FKH2[498290]
sc_Fhl1	chr04_1401550	ATGTTTTTAAACACCCAATCATTTTCCACCCACACATATATTACCCTTTTTTTGGGTGAAGAGAAGTAGTATTTTGTTTTTCATGGGAGTGGAAGTCCTTTCAAAACTAATCCGAGCAGTAGTGCTGTCTAGGCGGAGATTATTGAAAGTCGGCATTGGCTGCAGCTAGCGTTTTGTTTTTGGTACTACCTGTCAAACCCGGCGTCTGCCTAGATTGCGCGGAGGGTACGTTGAAACTTTTGCCTTTCCACGTCAGTTTATAATATCAAAAGCAGCAATATACACATTTAATGGTTTGCCC	2.852	|UGO1[1399698]	<UGO1[1401206]	UGO1	<	chr04_1401550	>	RPL27B	RPL27B>[1401762]	RPL27B|[1402556]
sc_Fhl1	chr05_306108	ATGTATGCCATTATCGGGACTGTACACCCACACATTTACAAGCCCACACATCCTACAACTTTCTTTTCATTTCTTGCGCTTCTTCCACTGTCATAAAATATGATTGTCCGATGCCGCAGCCTACGCCTCGGCGAGTATTCATCACCTAAGCGTCCTGTAGGCGGGGCCACGCAGTCACTAACGGAATACTCCAGAAGGCTGCTTCCTTTGGAAGGAAGTTTCACTCGGTTGTCCACCCAGCGCTTTAACTTTGTCTCAGCGAAGAAGAATTGAATAACTATAGTGAATTTCAAGAGCTAGA	2.851	ALD5>[304027]	ALD5|[305589]	ALD5		chr05_306108	>	RPS24A	RPS24A>[306319]	RPS24A|[307192]
sc_Fhl1	chr12_242004	ACCTATTTCTTAAAGGCCTTTGTCACTTCTTTATGGGAATGGCGCTACTTTAATTTTCCGCCTACTTTGAAAAATTTACCAAGGCGAAATTGAGTGCGCTAGGCGGAAGTTCCAGGGCACGGTCACCGAACCTTTGTGCTGTTTCGAACGAGGGTCCCGCTGGAGGTTGACGGACGCGGGAGGAGCTGGAAAGATGGAATGGAAGGACTGCAACACTCAGTAAGAAGGTTCGTGGTAGGGAACATCACCTTCTCTAGTTCCTGTAAAAATAATATGATCAAGTTTGAATCCTCGTATTGAA	2.846	|FRE8[239348]	<FRE8[241408]	FRE8	<	chr12_242004	>	RPS0B	RPS0B>[242233]	RPS0B|[243350]
sc_Fhl1	chr04_1359770	CTGAAAATATTCTACATGCTGCTTTTAGAAATTTGAAGCGGCATATGGTGTTTCCTTGCGGAGACGCGCGCTCAGGGGAACTGCGATTCCGAAAGATGCCTTTCCCAGTCCCATATGCCCATCCCAAGATCATGCCCGGGAGAGCAAATGTCGCCCCAGCCAGGTCGGACACATCTGTCATTCGACCACTAAGTATTGTCAAAGCTAGGGTTAATTGAAGATAGCTCTACATGTTATTAGTAGAGTTTTTAAACGTTGAGATACTAGTGAACGTATACACAAGAGCGGATAAAAGATGTCT	2.842	|UTP6[1357572]	<UTP6[1358894]	UTP6	<	chr04_1359770	>	RPS18A	RPS18A>[1359915]	RPS18A|[1360790]
sc_Fhl1	chr16_281904	CTTACCTCTTTACACCCTTACACTTCCTTTGATTACTTTTTTTTTTCTTCTCTCAGTTTGTTTCGCGTACACACCTTGGGTGCCCGTCGAAGAATTCTCCGCTCAATGGAACGTACGGAGGTCATACTCAGCTTCCCTCTAGCAGTACAGTCGTTAGACAGAGCTGATTCATCTTTTCCGGCCTAAACTCGTATCCTGTCCCTCCCTTCTACTCTTCACCGGCATGATACCTTTGCCTCCCGTTTGGCAAAATATTCGCTATCAAGCTTTAATTTACGTGTATTAATCACTAGTTCAAAAC	2.841	|SNR17b[281055]	<SNR17b[281516]	SNR17b	<	chr16_281904	>	RPL33A	RPL33A>[282121]	|YPL142C[282685]
sc_Fhl1	chr09_316539	TACAAAAACCCAAGCAATTGCAATCAATTTTTTTGCACGAAAATTTTATTCGAAATCGCCAACCCGCTAGGGAGAAAAAGAAGGAATTCTCAAAGGAGAGGCTGGACAGAGAGGTCGTCCCAGTCTACCGCCTACGAGTAATGTTGGATACTAAGCAGTTCCCAGCCTGAACGCTCTGCTGGATGGGTGGAGATTTCCCTCCAGGCGGGAACACTCCTGGTGGATTCTGCTCTGGAAACTATGCTGTGCATGCTACAGGTTTCAATAATCTTTCATACTTGACAAAAGTAGATATACATAT	2.838	FAF1>[315091]	FAF1|[316131]	FAF1		chr09_316539	>	RPL2B	RPL2B>[316766]	RPL2B|[317930]
sc_Fhl1	chr08_383051	CCTTCCCTCCCCCTGGCGGAACCCATCATCCCGTCGAACAACTAAACCGTCAGCGTTGCCGCACCGACGGACGTCTCTCTAGAGGTCGTCTCTCCGTCTGAACATACGCACTGTTGGTACGATGCAGCGGCAGTCTGGCCGCATTTTTGACAGCGATCTTTTTTTGTATCAAGACTTCTTCCAATGTCAGGATTTATTTTCATGATGTATGGGTGTATCGGATGTTCGGATGTCACTGTCTTTTATTTTGAAGTTTGTGACAGAGAATGCTATGGAAAATAATATGTAGCAACATAGCCAA	2.835	|RPL42B[381993]	<RPL42B[382754]	RPL42B	<	chr08_383051	>	CHS7	CHS7>[383541]	CHS7|[384491]
sc_Fhl1	chr13_754496	AGGAGGGAACAAGCAGGCGCCCGGCTTAGAGTTGGGCTAAGAGCATCAAATGTGCGCTGGATTCTGCCTCAATGCACTTAGTAAATTGCAGCAGGGTTTAGAGGGGAACGCTTATTGAGAAGCGGTATTCCTGGGCTGGTACCACACCGAAGTGAGCTTAATTTGTTTCCTGCTCTGCGCGCGCTGAAAAAAGTTAACTATTTGAGACATAAAAACGCTATTCTGGATGTATGGGGGTATTTTATGTTTGGGTTAAAAGTCTCAAAAAAAAGATGAGGAAGGATTGTGGCACATATTGCAT	2.822	YMR242W-A>[754296]	YMR242W-A|[754385]	YMR242W-A		chr13_754496		ZRC1	|ZRC1[754837]	<ZRC1[756165]
sc_Fhl1	chr16_794757	TTAATAAAAAGGACATGCATAAAGTAACATCCGAACATCTCCAAACACCCATACATATTTATATTATCGACGAGGGAATTTTTTTCTTCCCAGGCCCACCAACGTGCGCCCACCGCTATGTTTTTTGCGCCTAGGTAGGTGGGCTAGCTTCTATGTATCAAAGCTCCTTCTGCGCAGCCGAGGTTTTGCTAAGCACTACCGCATTGGAATGACTGTGTTTGTAGGAGCTCCTTGTCTCCACGCTTTCGCAATTTTCAAGATCGAGATACTATTAGTGATGGTAAGGTTATGAAGCTTACAT	2.819	|NAT3[793907]	<NAT3[794494]	NAT3	<	chr16_794757	>	RPS23B	RPS23B>[794961]	RPS23B|[795763]
sc_Fhl1	chr04_222063	TATTTAACATTCAGAAATATTACATTCGTTAACTCTCCATATATATAAATCACCCCAGCAGAGGAAGATGGGATTTCTGCCAGCAATGATGACGGGTAAATGGATAGCATCGCAGCTGCGACACCTTTTCCATGGTGCGACACGCGTCGTACAATGACCTAAAAATCCTAAAATAAAATAAGATGAATCTAATAAGGAAAGGTACTGGTGAAATGAGATAAGGGTGTACGGGTGTGGTAACCGTCGTGAAATAAAGAAAGCATTCTGAACGATGAATACTAAATAAGGGAAAGTGGAAATA	2.817	|RPL41B[221724]	<RPL41B[221801]	RPL41B	<	chr04_222063	>	YDL133W	YDL133W>[222427]	YDL133W|[223740]
sc_Fhl1	chr02_332616	TGGGAATGCCTTATTATCGATATACACAAGAATTTCTGGAAGAAATATTTCCTTGCTGCACCCATACAATTCTAAACCCAAACATGTTTCCCGCTTTGTTTTTATTCCACACTCGGCATATTGCGTCTATGAAAAAGATGCGAAGTGTCTTTGTGAAATGAGGAAGTGTTCTCGCTAGAGTCCGCCTGGTTCCACGCCAACCTTTCAGCGGGCAAGTCCAATAGCTTTACGTTTCCCTTCTCTGCTGCGTCTGTTGAAAATCTATAATCAATAGGTAAAATAGTGATAATAACATAGCTAG	2.78	FMP23>[331831]	FMP23|[332358]	FMP23		chr02_332616	>	RPS11B	RPS11B>[332829]	RPS11B|[333810]
sc_Fhl1	chr09_232745	TACCGTGAATTTCGAAATTTCGCGAACTGAGTGCGCCAGCTAGCCATTGCTACCAAGCTAACAAAAGGATCAGGCTGCCCAAACGGACGTAGACTCACTGGGCTCCGTCTAGAGAATGACACGAAACCTCACTCGTTGTTTCCTTCCGAGTGATTAACTAGACGGGAATACTGCCTGGAAATTTTTTCGGAAGAGAAAGTTTCGAATTTTAGTTATTCAGTTTCCCGAAAAAGGAATAAAATATGTACAGATGTAGTTGATCAAAAAAAAGTCTATGGACATCATTCCTACTGAAGGCACA	2.775	|RPS24B[231550]	<RPS24B[232366]	RPS24B	<	chr09_232745	>	YIL068W-A	YIL068W-A>[233010]	|SEC6[233054]
sc_Fhl1	chr11_431255	ATACTCTGAGTAAAATAATTGACAGCGCAAATACACCCATACACTATTTTTACATCTTGACATCACATACATAATATGTGTGAAATATCAAATTTTGAGTGTCCGTTATCAATTTTTTTTCGATTTTGCATTTTATGAAGCTTCAAACAGGTGTCGGCCTAACTTTCCGCCCGGAAAAGAGCGGTTTACGAGAGATTGCTGCTTGCAGCTGCGTGCATTTTTCCATAATCGGGTTTCCCTTCAGCGCGCAGTGTTTCCATTCTCAGCCCAATTGGCAACGGAGAGAGCGTAGAGCTTTCAG	2.756	|SNR87[430673]	<SNR87[430781]	SNR87	<	chr11_431255	>	RPL14A	RPL14A>[431549]	RPL14A|[432363]
sc_Fhl1	chr05_53585	GTCTCTCCAGCTCTAGGGAGAGCCCAGGAGTAATTGCCGCCGCGTCCGCCTAAGTCTAGGCAGCAAGCCACAACTGTACGGACGGAACTCCCAGCCAAGTAAGTTTGGCCCGAACTCACAACGGGGGAACGCACTGCATTTTACCAGCTTACAACAATAACGCCGTTGTAGGCGGCTTGTAGGTACAATCGCAACGATATCTGGAGTAGATGGCATTGAAATTGAGCTGATACTGTTATAGTTTACAAGCAGTACATTGTCTCATTACATTGTCTCTTTGTTTGACACCCACACATATTTG	2.741	<RPL12A[53218]	YEL053W-A|[53255]	YEL053W-A		chr05_53585		MAK10	|MAK10[53901]	<MAK10[56102]
sc_Fhl1	chr14_331134	TTACTTCGAGTTATACTTTTTTTTTATTTATCTATTTTTTCTCTTGCGGACATTTAACACCTGAATTCCGCCTAACGCCAGGACTGATCCTGCCAGGGAAGGGAGCTTTGTCTAGTGCCAATAGGCCGGACCAGTAGGAAGGTTACAGCAGCTGGCCCGCAGAGTGATTGGGTCACAGGAAATAGCGCAACCTTCTCTTTTGCCCGGGAAAGGCGGTTCAATCTACCTTCGAAGGGCTAGTACATGAGCGCGAAGGAGGCAGATAATAGCACCATTAAGTGGTCCAAATGCATCTTGAAAT	2.734	YNL162W-A>[330331]	YNL162W-A|[330549]	YNL162W-A		chr14_331134	>	RPL42A	RPL42A>[331324]	RPL42A|[332156]
sc_Fhl1	chr04_491279	CACCCAATCATTCAGGAAAAAACATTTCTTTTCATCTTTTTCACGATTTCAAATATTGTTCCGCGGATACGCGACACTATTCCCAGCTAATAATATTCCCGGTGAAAGAAAATTCCAGGCCAACCCAAGTAAGTCGTCCGCTGGGTGGACGCCCCCACGAGTCAGTGTTTCTGCCTAAGTTTACGCGGACCCAAAATTCATACTGTCTCACTCGCTTGGACCGGATGGGCTTTCCTCCTCCTAGGAAGGCTTCCACAATTATGCACTTTTTCCAAGATGATAGGACTGTAATGTGCAGTCC	2.733	SES1|[490893]	FYV1>[491014]	FYV1		chr04_491279		FYV1	FYV1|[491499]	RPS11A>[491512]
sc_Fhl1	chr15_901487	CGGAAAATTGAGAAAGAGCTAGACAGACTATGCGGAACAACTTGGAATCTGCCTCTGTCCGTGTGGCCTGGCCCTGGCCTGGGAAGTAACTGTCTAGGCCGCGGACATTTTTCTCTTCGGTAGTAAGCCGCCCTACTGGTCATGGGGTTACCTGAAAGAGATAAAAATTCAAAGATAGCATCGCGCCGTCGGAAACGTAAAATGTACGGGTGAACAGTCCCGAAAACCGTATTTATTGTTTTGGGGAAGAGCTTGTTTACTTCGTGCCTACAAACAATCAGCACCTTAAGATATGACAGAA	2.723	|RPL20B[900247]	<RPL20B[901191]	RPL20B	<	chr15_901487		SPS4	|SPS4[901855]	<SPS4[902871]
sc_Fhl1	chr15_866853	CTTCCATACACGTTGAAGTGCCAATTTTTTCCCTACATCCAAGCATTCTGGGTTTGTATGGGTGTTACACCGGTTTTTCTTTTTTATTTCCAGAGAAGTACAATTTTAGGCGGGTTTCAAATTTCCCCTGTGTGCGAGAAACGCTCCGGTACGCCTAGGCTCACTCCGGTCCTTCTCCCCATTTCTATCAGCGCGATAGGCATACTGTGGGAGAGCGGCACTAGGGAGACCGGTGGGAAGCACCGTATCTAGTAACGCACGCTCTTTTGCAAAAATATCCATTAATTGCATGTAACTTAGA	2.717	|YOR292C[865652]	<YOR292C[866581]	YOR292C	<	chr15_866853	>	RPS10A	RPS10A>[867097]	RPS10A|[867851]
sc_Fhl1	chr11_109078	ATCCGTACATTTAGTTGGCTCCATTTTTTGAAAAAATACTTCCGAGTAAGATGCTGAAAGTAATCAAATTCCGTGAAAAAGGAACCGATTTGGTAAGGGCGGACCTGCCGGAAGAAAATCGCTCCCGCGTGTCTACTGGACTTTGCTTCTTTGCCAGGCGGGAGAATGAAGCCCACCGGCCTAGCTCTATGGGCGCAGACAGGGATGGTCTCGATTTGCTTTCTCACTGCAATGGAAATTTCTAACATTAGAGCTTCAACGGCTAGCATAAAACAACTACTAACGTTTTCAGTGCTATATT	2.714	PRS1>[107321]	PRS1|[108604]	PRS1		chr11_109078	>	RPL17A	RPL17A>[109274]	RPL17A|[110134]
sc_Fhl1	chr09_68479	TGACTGCAATTTGAGTTTATTACATCCGTACATTACTAAGATGTATGGTTTTTCTATTTTTGTGCTCCGTGTCGATATTTCGTGGAGCAAACCAGAAAAGATGCGGAACCTCTTAGCACTCCGCCTGGACATAGGCGGAGCATATTCCTCCTATGGGATGGGTTTTGTTGTACTCTTTTCTCTCTAGACAGGACCTCCGATTGCCTCCCTGAGGGTGAGATGGTTTCCGGCCTCAGGACGGCCTTCTCCAGTTTCTAGCGAGGCATACATTCCAACCAAAGGTGTATCAAGAATATCTGAA	2.685	|MLP2[63028]	<MLP2[68067]	MLP2	<	chr09_68479	>	RPL40A	RPL40A>[68708]	RPL40A|[69528]
sc_Fhl1	chr10_90424	CTTGTTTTTTTTTTAACTGAAACTTTTTTGGCCGTTTTTGAGGATATGATATTTCTATGTCGGAGAACAAAAGTAGGCGTGGGAAGTGAAGATCTTTCGCTCTTTCTGTGATGATCTCCTTCCAGCTAGGCTCGGTTCGACCCTGAGGTCTGCCCCTAGCTCCTTCCTATTCCAAACGGAATACCAAATGTCCAGCCCGTGACAATGCAGCAGGGTGGCTAATTTTTCATCCAGAGTTTGCAGAATGTTGGTTCTCACAAACTCAGAGAGAATTGGCGGATGATGGGTAACTGTGAGAGGA	2.684	|ATG27[89280]	<ATG27[90095]	ATG27	<	chr10_90424	>	RPL17B	RPL17B>[90784]	RPL17B|[91655]
sc_Fhl1	chr09_257441	GCCACTGACAGGAAGAGGAAGAGTTAGAATTGTTACTGGCTCCTCCCCCAGGCGTCAATTCCATCTCCTCCCAGAAGGACGGTCTCTCTGCCCAAAGGAATGAACTTTCATGGGAAGGGACAAATGAAGCGGACTATTGTCGGAAGCGGGACCTCCGAAAGCAAATGAAAGTAAAAATTCAAAAATTCAAAAAAAAAAAAAGCTGAAAGGAAAACACCCAAACAACACACGGTATGTGACGACATCTGTACACCGCAAAGTTGTGACGAAAACACAGTCACAGTTTTTTAGAATTTATGAT	2.647	|RPL34B[256224]	<RPL34B[257061]	RPL34B	<	chr09_257441		MMF1	|MMF1[257842]	<MMF1[258279]
sc_Fhl1	chr15_253922	CGGTGTTGTCTCGCAGCTTCCCAGCAAGGAGTTTCTCAGAGAACCTACTCCGAGTGAAACGGACGGAAGAGACCTTCCAAAGAGAAACGAAAATCGGTTCTAGGAGGACGCTCCCTCTAAGTGTCTAGGCCCGTGTTGGGCGGAACTGCCGCCCAACACGGTTTCCGGGACTATACGCCCAGACATAACATTGATTTATACGCGCGGTGTACGGATTAAAAAAGTTTTGTACCTGTTTTGAGGCTGTAACTCATGGCAGCCGAGGGGAATACCAGGGGAGAGACTATACCGGACGATATGC	2.646	|RPS15[253148]	<RPS15[253576]	RPS15	<	chr15_253922	>	RPP2A	RPP2A>[254296]	RPP2A|[254616]
sc_Fhl1	chr02_606047	AGTCTGACAGTTTTACACCTGTACATCTTCACCATCACCACACCCTTTTTTACTGGAGGCAAGGATGAGTTTGAATATCGCCTTTTTCCCAGCCGCTAGAACATGCTCAGAACCGAGGAAAAGCACCGCTGCCAAACCTCCTTTGATGTGTTGGCCCACCGCTACTAGTGGCCGTGCTGGAAGCCCAGGCAGCGGTGGGGGCCACAATACGAGAGCTGGAAAGGTAAACGGTCTCTGCGCCTCTGTGAAATTTTATCACCAATGGAGTGTCATGTCTGGTAAAGATAATATAGAAAGTAGT	2.637	RPS9B|[605503]	YBR190W>[605961]	YBR190W		chr02_606047	>	RPL21A	RPL21A>[606265]	YBR190W|[606272]
sc_Fhl1	chr02_89706	CCGTAACACCATGAACACTGCGTAAGAGAAAGCCCTCAAGCTTTCCCAGCGATGCTCGTGTGTAGGACCGAACATGGAGGGGGGAACTAGGCCCAGCACGGGTTTGGCGAGGCCGCTCTGCTCGCAGCTCAGGATTCTAAAAGGTTATTCCGCTGAGAAAATCAGAAAATAGGAACTTCTCACGCAATAATTTTAAAGTTGATGAAAAAGGAAAATTTGTAAAAGTGTAAGGGTGTTAAAGAGGGTGTATGGATGTAAAGTCACAAAAGTTAGAGCAGATGAAAAAGAAATGGGTGGAGAC	2.572	|YBL071C-B[89456]	<YBL071C-B[89554]	YBL071C-B	<	chr02_89706	>	KTI11	KTI11>[89976]	|YBL071C[90221]
sc_Fhl1	chr07_310792	ACCCTTTCGAAAAACACAGCAAAAACAAGAGTACTGTAACCAATGTAACATCTGTACACCAGGGACCCACACATTACCAAAATCAAAATTATTTTTCTAATGCCTGTTATTTTTCCTATTTTTCCTCTGGCGCGTGAATAGCCCGCAGAGACGCAAACAATTTTCCTCGCAGTTTTTCGCTTGTTTAATGCGTATTTTCCCAGATAGGTTCAAACCTTTCATCTGTATCCCGTATATTTAAGATGGCGTTTGCTTTCTCCGTTGATTTTTTTCCTTCTTAGTGATTTTTTTGCATTAAATC	2.528	|VPS73[308716]	<VPS73[310176]	VPS73	<	chr07_310792	>	RPL28	RPL28>[310970]	|YGL102C[311508]
sc_Fhl1	chr12_932121	GAAGTGCCAATCCAATTGTGAGCACATCCAACTAGCGTGCCCTTGCAATCCCAGAGGACACCATACAACTTCCAGCCTAGTAGTGAACTTACCAGGCGAGGAGCGCGGGCGCCAGAGGGCAGCTCATCTGCGTTCCGGCTCTAACGAGAAGGGCGGAAATGGCACCATCACCTGAAAAAGAACGTAATCTAGGCTGAGCCGCGCCTTTAAGTTTTTGTCGCATCTGGCTGCGCTTCATTTAAACGGCACTCCTAAAAAATTGTATGAGGTGATTTTTTTTGTGTACAGATGTACGGATGTA	2.51	|RPL31B[931064]	<RPL31B[931754]	RPL31B	<	chr12_932121		YLR406C-A	|YLR406C-A[932205]	<YLR406C-A[932354]
sc_Fhl1	chr07_277329	CGATTGTTTGGTTTAGAAGACTGCTTTCTAAATATGGTTGGGTGTATTTAAGCTAGACCCATACACCCGCTCTATGGGATTATTTACTTGTTTGAATTTTAAGATTTGTGATAATGGAACTGGACGCAAACATTTGATGGAAAACGCATGTCATCATTAACGAGGTAACGTAGGTATCTGTCCTGCCTTAGTATTGCACGCAGCTTCCCAGGACGCCTAGCTATTTTTTCATCTATTCCCCTCTGTAGTAACGTAAGAGTTTTCAAGTTTTTAATTCAGACTTTCTCTTCCTTTGTTTCCA	2.499	|MON1[274786]	<MON1[276720]	MON1	<	chr07_277329	>	RPS2	RPS2>[277623]	|YGL123C-A[277640]
sc_Fhl1	chr04_1301330	AACAATATCATAAAACAGGTACTTCATAGACCATAAAGCATAACCCAGATTATCCTCTTAGATAGCAATGCTAATGTAAACAGAGATCCGTTTGCGTGACTTTATACTAATATGATATGTCTACTTCGCTTTGTGTTCGAGCAGCCTGGCAGTCCCCTCTAGCCGCTTTTTTCCCTTTCCGAAGGTTTCCGCCTAAGCCCCCTGGCTCTAGGCCGAGAAAATGTTAATGCTCCTTCTACGAGAAAATGCTTGTCGCCACACCAGGACAGGTGCTCGACGACGCTTCCGCTAATCTTTCTCA	2.461	SYF1>[1298424]	SYF1|[1301003]	SYF1		chr04_1301330		YDR417C	|YDR417C[1301547]	RPL12B>[1301608]
sc_Fhl1	chr16_654004	ATTTTTTTACTTAGTTCTTTTTTGGAACAACAGCCGGGTTACCAAAAGATCTCAAACGAAACTAAGACTGTTCAAATTTTCAAAGAATCCGTACATTTAGAAATTTTTTTTTTTTCCGCAAGAAATATCCTTGCTTTTTTTCACTTTTGTTAACTTTTTCTAACGCAACGCACGAGGCGGCTCACTCAGTGTTATGTGAGATATTGGGCTATATGGGATGTTAGAGTTAGGTATCATATATAGTATTTGGCACGCCTTTTTTTAGTTCAGACAGTAGTAGCAAACAACAGGAAGACAACTG	2.411	|PUF2[650432]	<PUF2[653659]	PUF2	<	chr16_654004	>	RPL43A	RPL43A>[654163]	|OPI11[654521]
sc_Fhl1	chr13_225698	TCCGTACATTCTATTTTTTATTTTCCAAAAAACTGGGAGTTCTACTTAATTTTTTGGCCCCGTTTGGGAATCTGCTTTGCCACAGGAGGCGGCCTGTCCAGGAGGACAATAGACCAATGGCAGAGACGAGGTTTGTTGGGTACGTGCAACAGCGCCTGGGCTCAGCCGGCTTGCTGTGGGCAACGGAATGGTGCTTCCTAAGCCAATCTTTCATGCTGTAGCTATCGTCGTGATCGCTTTTACTGGCATATTAGCGTAATATGTATGAAATTAGGTATTAATCAAGCATTAATCGACTTAA	2.266	|YML6[224406]	<YML6[225365]	YML6	<	chr13_225698	>	RPS17A	RPS17A>[225889]	RPS17A|[226697]
sc_Fhl1	chr16_76544	TCCCTCGTCGGGCTTCCCTGAACAGCCTTGGTTGGCAACCCAATGAAAAAGTTCCGCGCACGCGGTATGTGCGTCTTTCGCAACCAGACCTCTCGGTCATGGTCGTCTCCCGCACGGTAAAGCGGAAACAAAAACCCAACACATCCGTGGATGTACGGGTGAAAATACAGTCAAAAAAAAAACAACAACAACAACATTGTCTAAACGAGTCGTGATGCATTTTTTAACACAAATTGGAGAGGCACACAATGTGCACACAGCGCAAAACTATACATCTATTTAAAAACTTTTTTAAAACCAG	2.266	YPL250W-A|[75989]	<RPL36B[76239]	RPL36B	<	chr16_76544		GYP5	|GYP5[76669]	<GYP5[79353]
sc_Fhl1	chr14_444590	GAACGCCTAGTGAGCCCATTCTTCCCTAAAGCCAGGCTGGAAACCCAAACTGTGTGGAACGTGACTGAATTGCATTTGGTGAGTTACCAAGCAAAGGCTCGCAGGCTTGAACCACATTTTACCAGGGCGCTCGCTTTTTCCGAAATATTGAAATTAAGCAAAACAATAATGTACGGATTTAAAGAGGTACGGATGGAGACCGTAGAAAATTGACTTTTTTTTTTTTTTTGTTATTTTCTGTGCCTTTCGTAACTACTACTATGCAGAATGACAGGTAGTTGTTGTTTCGAATTGCTACTTT	2.202	|RPS7B[443400]	<RPS7B[444317]	RPS7B	<	chr14_444590		YNL095C	|YNL095C[444914]	<YNL095C[446842]
sc_Fhl1	chr02_593037	GGCATTCATTGACCGTGCCCTACAAACCAAGCCAGCCGAGATTGTATCAGCTCCACGCACATAGGATTTTCGCCTGCCCTTGGCCCATACCGAAAGAGTTTCCTAGGATGATGGGCCGGCATGAAGATAAGCGGCCTGTATGCCCGAGACACTGAAAAAAAACAGCAAAAAAATAAGATGTATGGAGTTCAAAGATGTATGGATGCAAGAAAAGAGGTTAATGGTGCAAACTGTAGAAAAAAAAGTAAGGAAATAATTTATTTTTAATAAAATTAACTGAAAAGATACATGTATATTTTTC	2.128	|RPS6B[591707]	<RPS6B[592769]	RPS6B	<	chr02_593037		SMP1	|SMP1[593501]	<SMP1[594859]
sc_Fhl1	chr04_117505	GGACTGTATTAATCTCAGACCCATACATATCTACACCCATAACTTTTTACATTTAATTTTTTATCACATAATAGGTAGCTTAAATTGTAAAGTCGCAAAAAAAAATGGCAGCGCAGCCTCTCCGGGTGAACCCCACGACAACTTACCTGGCACTCCATGCACTAACGGGCGGGTTTGGGCAGGATTCCAGCATCAATTTTGCAAAATTCACACCTGAGTAATTCATATATGTAATATAATGTTAAGCATACGCTGTCGATTAGCACTATTATTGACCGTAGAATAGGTACAGTGAGACAGT	2.125	ARF1>[116322]	ARF1|[116867]	ARF1		chr04_117505	>	RPL35A	RPL35A>[117665]	RPL35A|[118518]
sc_Fhl1	chr07_555617	AATGCCCATTTTGTAACTTAGCGAAAGATGCCCAGTACATCCCTTTTACACCCGTGCATTAAAGGTGTTTGGGTTTAATAGGAGCTTTATCATATCTCTTTGATTTTTTTTCTGCTGTCCTCGGCTTGAGGGACTCACAGAGATCTGGAAATTTTCAGATTGTCAGTGCTTAGGATGGGTTGTCAGTAGACGGTGGCCGCCGTGGATGGGAAATCTCATACGTTTACACACATAGTGTTTGGAAATTAATAGTAGCAATAGCTATCTGGCTACTGTTTTAAAGTATTAGCCCGTTCTCAGT	2.124	|TIM21[554252]	<TIM21[554971]	TIM21	<	chr07_555617	>	RPL26B	RPL26B>[555816]	RPL26B|[556676]
sc_Fhl1	chr06_224027	AGATTATGGCAAAGCCTAAAGGGAAAATGGTAGACTTCCTACATTGAGAATATCGCTGGTTTTCCCGAGCGCGGCTAGCGACCATTTTTCTTTGTCCTTACAGAACTAAAAAAAAAAAACCAAAAAAAAGTCGAAAACAAGAATACATGCGCTGTATGGGTCTAAGAGTATGTACGGATGTAAAAGAAAACAGTACTAGACAGAGCGCATAAAAAAAGCCTAATCCCTTTTCCGTCTGTATACTTGTGCTCCCTTATAAAAAAAATTAAAAATTAAAAAATAAAAATAAGAATAGTGTATA	2.117	<RPL29[223759]	<YFR032C-B[223961]	YFR032C-B	<	chr06_224027		QCR6	|QCR6[224314]	<QCR6[224757]
sc_Fhl1	chr04_1355820	AGGACTGGCCTTGCTCCGGTAGACCTCGATGCCTGAACCTTCTCCCTCATCTCGAAACGGTACGACCTCTGAGAAAACGATATCAATCAATGCGCGTCTTCCAGATGAAATTCTTCGGAATGCCCATAATACGAAAAACTAACGATGGAAAAAATACTATAAATGTATGGGTGTAATTTTAACCGAATGTATGGATGTTACAGGGAGCTTTATATATGTAGAAAATTCCAGACGTTCCAAACAAATAAGTGAAAATCAACACGATTGGGAAAGTACATGCCAGAGTTCGATGTTTAGGTTA	2.113	|RPS17B[1354821]	<RPS17B[1355545]	RPS17B	<	chr04_1355820	>	ADA2	ADA2>[1356057]	ADA2|[1357361]
sc_Fhl1	chr02_477289	GTAGGCGCTTCCCCTGCCGGCTGTGAGGGCGCCATAACCAAGGTATCTATAGACCGCCAATCAGCAAACTACCTCCGTACATTCATGTTGCACCCACACATTTATACACCCAGACCGCGACAAATTACCCATAAGGTTGTTTGTGACGGCGTCGTACAAGAGAACGTGGGAACTTTTTAGGCTCACCAAAAAAGAAAGAAAAAATACGAGTTGCTGACAGAAGCCTCAAGAAAAAAAAAATTCTTCTTCGACTATGCTGGAGGCAGAGATGATCGAGCCGGTAGTTAACTATATATAGCTA	2.111	<YBR116C[474720]	<TKL2[476431]	TKL2	<	chr02_477289	>	TEF2	TEF2>[477665]	TEF2|[479041]
sc_Fhl1	chr15_679031	ACTTCACCATGGTGAATACGGGACAAAACTAATTGGAGGAAAATGCAGCATAGATGGGAAACTCGGTCACCCTTGCCCGCTAAGCAGAAGACGCAAAAAACATCTGCGCGAAAAAGAAATGGGTCCACAATATGTACGGATGTATGGTCCCAAAAGAAAAGCCATAATAAGGACAGGAAACCCGGATGACGGCATTAATTTACCTGACACCGGCCGAGGCACCTTAACTGCAGCCACAATTTGGTCACGAGCTTACCATTCAAATTATTCTTACCTTGTACGCCCAAAAGTAGTGACTCTT	2.079	<RPS30B[678794]	FYV12>[678873]	FYV12		chr15_679031		FYV12	FYV12|[679262]	SER1>[679358]
sc_Fhl1	chr03_178439	ATATAGTGATTAATAACCAATTCATTTCAACTGTCTACCTGAGGAAGCCCTGCACCATATGGAATGAGCCAGGAGGCGGGATGGTCTGCCGCAAGCAGACAAATTTGCCAAAATGCAGTAGAGAATGGCAATGCTCGTGCTGAAGGTGAAAAAAAGAACGCAAAAAAAAAGAGTAGTAAAATGTACAGATGTTTATTAAGTCCGTACACCGCACGTAAGTACTCCAAAGCAGTCTCTATTACATTTTAAATAGGGAGAAAGAAGATACATAACAAGTATGAACAAGAACGATAATCAGTGA	1.947	|RPS14A[177496]	<RPS14A[178216]	RPS14A	<	chr03_178439		SNR189	|SNR189[178606]	<SNR189[178794]
sc_Fhl1	chr02_604322	ACGGCTAGCCAGCTTTTCTGTATCATTCCTAGCCTAATTGACAGCATCTTGACCTTCTAGTATGGAAACTTTCAATTTCAGAAAGCGGTGTTCCCCGCTGCGACGATTTAATCCGTACATTTACACATCTGTACATTTTTCATATTCGCAAAACAAAGGTTACTTGAAAAAATCATAAAGTTGGCGGCTTCAGGTGGACGCGCTTCACTCATGTAGCTTAACATTCAATCCCATTAAGCATTATGCATAAATTTCATGAAGTTTACTTAATAAAATTGTTCATTTGCATAGACAAGAAAGA	1.918	|NTC20[603680]	<NTC20[604102]	NTC20	<	chr02_604322	>	RPS9B	RPS9B>[604503]	RPS9B|[605503]
sc_Fhl1	chr07_228618	TGACCTCCGCAGTTCCGCTGTGCTGCATGTGTGTGTATGCCAATATTGGGATGATGGGAGGATGTTGGAAATTTCATCGCTTCTTCGCGTCAGTGAAATTTTCCACAGAAAAATGAAATGACAAAATGAGAAAGGATGAAAAAAATGTTTCAAAAAATTAAAAAATAAACCCAAACATTTCTGGAAAACAGTCTTACAAAATAAAAAAGAAGAACGACACCAAAATTAGCATCAGTACAATTTTTTCTCCTCTATACGCAGGACAAATACTCTCTGCCCAATGCTCTTTTACAAACCTTTC	1.9	|RPL9A[227759]	<RPL9A[228334]	RPL9A	<	chr07_228618		YGL146C	|YGL146C[228756]	<YGL146C[229691]
sc_Fhl1	chr08_75265	AAAGTAAAAATGTAAAAATGTTTACCTGCAAGTTCACACCTGTACATTTTCTACATCCGTAAACATAAGAGAAAAAATGCCACAACTATTTTTATGAAGATAAAGTTCGGGTAACGATAATGTTTTAATTTTGAAAAAAAAACTTCGACGCATTCGCGACTAGCCTCAGAGATTGAGTAATAGACCGTATTGAATTCAAAATAATAGTAAAGATGGGTTATTTCATTCAAGCTCAGCTTTAGATTGAAACTCCTACAAGAAAGCAAGTAAAATAAACAAAAAGGTATATACAAAATGTCTG	1.882	YHL015W-A>[74696]	YHL015W-A|[74779]	YHL015W-A		chr08_75265	>	RPS20	RPS20>[75409]	RPS20|[75774]
sc_Fhl1	chr10_73659	CCTGAAATCCTCGATCATTTTCGAGACTGTTTTTCGAGCTTGATTTTATATGTGGTGTAAACACATCATTGTACATCCTTGCACCACACTGAAAAGAATATGGAAAAAATTTCAAACTTTTTAATGGGTGATAGACTTGAAAAACAAAACGGAATAAAAGATATAGTCGCAAGAACTTGCCTTCTACGAGTATAAAAGCGGTACTATTCCTTCTGTATGCATCTTCATCGCAAGAGAGAAAAAGACTGAAATCAACAACTCCCAATAACAATTAAGAATGGCTAACGGTACGTGAAAGGGG	1.873	|SOP4[72709]	<SOP4[73413]	SOP4	<	chr10_73659	>	RPS14B	RPS14B>[73786]	RPS14B|[74610]
sc_Fhl1	chr12_498773	CGATCTACCTGGGGTTAATGAACGAGAAGTTCTTGAGATATCTTTCCTGTTTACCTCCGTGCATCCTGTAAGGAATTGGGTTTATCATTTATCATTTATTTTAGTACAAACTTTTTTTTTTGGCCCGGGCGCACTTTTTCAAGCGGTGGGAACTCATCAAAATGAAAAACTAGATACTTTTAGACTTATTAAATGGTTTAAATATTTTGAGATGTTCGTTATATCAGAAACTTCCTTACTTCTATCTTTTATTCCAATACAAAGAAGTCACAAGATTACTTGGTAAGAAAGAAGCAGTTAA	1.834	|SEC10[495431]	<SEC10[498046]	SEC10	<	chr12_498773	>	RPS31	RPS31>[498949]	RPS31|[499407]
sc_Fhl1	chr04_1242880	AAGCAAGAAATGAGATGCCTATTGTGGTTATATACAGAATAGATGATAAATGGGTTTTCCGTGCAAAACGATATGGAGAATTCAAAATGGGTGCGAAATACCTGGAACGTAAGCGTTCTGAGAAATACACAGACGCATTAACCTGACAAAAACACAACTAGTTTGGGAAAGGGATTTGGTCTTTCCTCTCGGGTCTCTCGTGTGGTTCCTTTCTTTCTCAGATCTCCCTGCACACTGGGCTGTTGTCCTCCAGGTTATGGTTTGTTCTCTTCAGGTATTACAATGCAGTAGGCTTTTGGAG	1.829	|ATO3[1241196]	<ATO3[1242023]	ATO3	<	chr04_1242880	>	EFT2	EFT2>[1243222]	EFT2|[1245750]
sc_Fhl1	chr12_855737	ACGACACCCTATTTTTCAAGTCCAGCATTGGAAGACTTCCAATGAACACTCTTATCATTATTCTTTATGCATTACGTTTCGCAGTAATCCTAGAACCCTAACTTTTTCTAAAATTACCGTCAAAAATGACGGACGCAACTTTTCTCAGAAATTTTTTTTTTCATTTCTCTTAAAAAGTTTTCTACGCTGGATAAATTGTTCTCTTCCCTTTGAAATATGGAGACGTTCAAAGTCAATTTCCACACATTTAAGGTGAACAAATAAATTATAAGATACCACATTAACAACAAGTATGTGGACG	1.796	YLR366W>[855537]	<YLR364C-A[855644]	YLR364C-A	<	chr12_855737		YLR366W	YLR366W|[855842]	RPS22B>[855877]
sc_Fhl1	chr08_36245	AGATACAAATTCCTCGCCTTTATAAACAATTTAGCGTCTTTTTTTTTTTGCGTTGGTTTTTCCAATTTGTTTGCGTCGGTTATTATTTTTCAATAAAAATAAATAAGAAAATGAGAAAAAAATGAAAAATGAAAAAAAAAAAATCTGATGGCCTAGATATGTTTGGGTGTTTTCTTCATAATACTAGTGTTACAGTCATTTGAATAGTACATGATGCAATAGAAGGTGGAGAGGAATATAAAATTATGGAAATTACATTGTTAATAGAAATTATTTATGTTGTTATTGGAAGTTTTCTAGA	1.757	|RPL8A[35253]	<RPL8A[36023]	RPL8A	<	chr08_36245		GUT1	|GUT1[36377]	<GUT1[38506]
sc_Fhl1	chr07_254418	TAAACCTTACCTCATAAGGCCAAACAGCTATCAGCTTTTGGCAAAAGTTGAATACGGACATTTTTGAACCCATACATCTTTCAATATGCACGGGTGCAACCTCAAATATTTAAAGTTTTTTTTTCCTGAAACTTTTTTTTCGCACACAATAATGCCATAGACATCTTTTGGCCTCAGATTGGAAAGTCCGAGGAAGAAAGACGCAATCAATGGGAAGAGTGTTGTATTTGGATTAAGATATGTAAGTACATCTTCGCAGCACTTCTTGAGCATTACGTTATTTGGTAACCTCTTGAAGTTT	1.756	|MRM2[252902]	<MRM2[253864]	MRM2	<	chr07_254418	>	RPL1B	RPL1B>[254646]	RPL1B|[255299]
sc_Fhl1	chr12_263064	TACTTAACTTTCAAAGACAGTTTTTTTGATAAACATCAGTACATTTAATAATACATCCATACATTTATGTTAATTTGTTTTTCCTTTCCACCTCAGTGCGCTTCTCTTTTGAAAAAATCCTCAACAGGCCACGCGAACAAATCTTACCGAGAATTTCCTAAAATGTTTCAAACTATCATTTAGCTGCATACAATATGTACATTATTAATTGAGATTAACAACTTTACCTGTACTTTACCGTTATCAAATTATAAACCACCAAAACAACAGATTAAGAAACAATGGCCCCAAACGTATGATA	1.746	FRS1>[260980]	FRS1|[262767]	FRS1		chr12_263064	>	RPL22A	RPL22A>[263195]	|BUD28[263578]
sc_Fhl1	chr14_302534	ATTCCTCATGATTAAATGAGACTGTTTTTTGTTTCCGTAACATCCATACCTTTCCTGTATAATATTCTTGCTGTAAAGTTTGTTTTTTTTATGAAAAAAACATTTTCTTTTCTTGAGATGAGGCGCCGCGAGCCTTTCTCCCATGGGCAGTGGTAAATTTTCCAAATCAATGCAGCTCTTTGAAATACAACAGCATTTTTCATACATTTTAAGCAATTTCTAGTTTGTAGATATTGTTAGATTAGTTTTTGAACATTGTTTTGATAACTGAAAATAAAACAGCAAACAAACTACAAAAATG	1.718	|YNL179C[300668]	<YNL179C[301105]	YNL179C	<	chr14_302534	>	RPS3	RPS3>[302682]	RPS3|[303404]
sc_Fhl1	chr05_140625	AAAGTCGGAAATTTTTCATCTTTTTTTTTCAAGATGTATGCTCATGCACTTTATTCCCCGAAGATCTTCGAAAGCAGTTCAATTTAATTGGCTGGAGATTGGCGTTTGGAGAGGCGGTGTGTATGTCAAGAAAGGCATTGTCAACGCCCGGACAAATAATTCTAATTTTTACAAGATGCCGGTGGTGTTCGGCATTGTAAAAGGTATGGGTGCTTTGTGCGTCCACGCATGGGGTATGGGGTATGGGGGCATCATCGATTGTTCTCCGGTAACGGAACACGGCAATATTTCTGTTCTACAG	1.706	<GCN4[139763]	YEL008W>[140512]	YEL008W		chr05_140625		YEL008C-A	|YEL008C-A[140726]	<YEL008C-A[140818]
sc_Fhl1	chr15_1028890	CCTGTTGTGATAAGAGATGACATAACTTTTATAATATGTCCTGCGGAGAATTCGATGAAATTTTGCAAATTGTAAGTTTGCTTGAAAGTTTGCTTGCGGGTAAGGTATTCTGAAAAAAATAAAATGATTCCACAATGGAAATGTGAAGATGTTGTAAACAAATCAAATGTACGGATGCACAATGGTAAACAGTACTGGATTTCTTTTTATATCACCGTTGAGCCGAAACAAACCCCGAAATAACCATTTAATATGCCAAGATGTACAAACCTCGTCTTTGCTTATTCAACTGCTACATTCG	1.7	|RPS12[1028192]	<RPS12[1028623]	RPS12	<	chr15_1028890		MRS6	|MRS6[1029181]	<MRS6[1030992]
sc_Fhl1	chr12_781619	TCTTTAGATTGAAGATTCAATATTGTGCAAAAGCGTACAGCAGCAATCACGACTCTACATGCCATAGAGCTTGGAAAACTCTCCATAATTTTCCACTCGAACGTATGATGCTCCGTCTATTTTTTTCAACAGTTGCACGGACGAGTCCTCCTTTTCGCAAGGCATTTTAATTGTGTGGGTTTATGAAAATGCACGGATGCATTTTCTCTAGATGAAAATTCCGTCTTGGAATAATATCGGAATGAGCTAAAAGAACACCAGTACGCGAATATGTGAGATGCCCTGTTTTGTCACATAACAG	1.696	|RPL38[781143]	<RPL38[781379]	RPL38	<	chr12_781619	>	YLR326W	YLR326W>[782174]	YLR326W|[782896]
sc_Fhl1	chr12_1019150	CATCTAGTCATTTTGGGTATATTATCGCGCAGGTGAGAGAGTCCTGGAATTTCCAGCGGATGGTGACGCGAGGCATCCGTAGTGCACAATAAAAAGTTAGTTTTTCATTAACCGAAAAAAAAAAAAAAATAAAATATATTAATGTTTGGGTTTCAACGTTTCCGTGGGTCTGGGTCCACAACAGAAAACTGTCCTGAAGTTTGATTAGGTTTTAGTAAGTAAACAGTTATGGTTACATTATTAAGGAATACAGAAGAGACTGCATGTGTACATAGGCATATCTATGGCGGAAGTGAAAATG	1.686	|RPS1A[1018138]	<RPS1A[1018905]	RPS1A	<	chr12_1019150		SIR3	|SIR3[1019312]	<SIR3[1022248]
sc_Fhl1	chr05_423382	TGATCAAAATTATAATAAGAGGACTGCTGCATATTTACCTCCGTACACCTTCTACACCCAACCTTATTATGGGGCCTACTAAATTTTCTTTTGAGAAGAATTGCGTTCTTTTCATCGTGTTGTGTTTTTTTGAGATCTTTCGCGCGATGGCATCTCACATTCGCAGTTTGCATGAAATTTCAGATAGTATTGACAGCATTCGATCGTGCACCGGGAAATAACGCTAGGCGTCTATCGTAACATAACAGAGTGTTTTATTATCTATATAGTGATATTTACCTTAAATTCTTGCTCTTAAGCG	1.672	|YER130C[421111]	<YER130C[422442]	YER130C	<	chr05_423382	>	RPS26B	RPS26B>[423587]	RPS26B|[424307]
sc_Fhl1	chr15_94649	AATATTCCTTGAGGAACCAGAATCTCACGGCAGCACCAAGTCAGAGAGAGTGCGTGTGTTGGAGCGAAATTTCCACTGTAATCTCCAGCAAGAAAAAAATTTCATTCTGAATTAGAAAAAAAAAAAAATAGAATTAACACCCATGCATTATTGTCTTCGGTAAAAAAATTCATATCCGTACACCACATAAGATATGTAGAAAACAGTCTTCGAAATTATGAATTCTTGGCATGACGCTAAATATGTATATATGTATATATGCTTTAGAGTTTTTAAAGCTAGATCGACTATATAGCCACAT	1.67	|RPL18A[93395]	<RPL18A[94402]	RPL18A	<	chr15_94649		MCH4	|MCH4[94856]	<MCH4[96361]
sc_Fhl1	chr04_229764	CCTCAGATATTCCTTTAAACCCATACATATCTTACACAAAACATCCGTACATCAGAAGGATTATATGAAACGCAAAAAAAAATAAAATTTTCATTTCTGCGTGTCGCGCGAAGGAGAAATCTTAGAATTGAAACTTCCGGCTAACGGTTGCTAAAACTAGTTTCCAATGTAATACCAAATAAGCATTTGATGTTGAATCTGTAAGCCCCTTCGTGATATTTCAAGGTTAAATTACGAATTGCAGTTTCAGTTAATCTTGGACTAACAAAGAAATCAAACAACTAAGAAGAAAATGTCTGAC	1.661	STF1>[229171]	STF1|[229431]	STF1		chr04_229764	>	RPP1B	RPP1B>[229906]	RPP1B|[230527]
sc_Fhl1	chr13_732310	TTTTGTCATTTTTTGGATCGGCGTCTTATAAAATCAAGACATAATACATCCGCACATCGCGCATGTGTGGGTGTATATGCCCTTTTCACGATTTTTAAGTTGCGTCTCAAAATAGTTTCCGAGTTGGAAGCCTGAGTTTTTCAAAACAATATAGGAATTAAAGGTATACGTCTTTGGATACATGTTATTTGAAATGGGGTAGAACTAGCACAACTGAAACCAAGAAAACACAGATCATAACTAACCGTTCAAGATGTTGATGCCAAAGCAAGAAAGAAACAAAATTCACCAATACTTGTTT	1.654	|RRP5[725933]	<RRP5[731122]	RRP5	<	chr13_732310	>	RPS10B	RPS10B>[732413]	RPS10B|[733140]
sc_Fhl1	chr16_173017	TAAAATGTTTTAATAAATCCACTTTTTTCCGGCGCATAATGGATCCAGAAAGGAACTGGCAACTAAATCCGTACATTTCTGAAATTATTTCAGTTCGCAGATTATTTTCTCAGTTTTACCGTATATTCTTATGTATTACAGTTGAGGTACCCACACGCGCACTTGAAAAGTATATAAAAGTGAAATATTTCAGAGCTCTTCCTATTGCTTTTTCAATAGAGGCTTAAATCTTCCTCGTTTGTAGAGTAAGTAGACCCATATTACAAATCTCCATCAACGTCATAATGTCCACTGAGTATGT	1.579	|YPL199C[172032]	<YPL199C[172754]	YPL199C	<	chr16_173017	>	RPL7B	RPL7B>[173151]	SNR59>[173826]
sc_Fhl1	chr12_796609	CCATCTGGCCCCTGACTTGCGATGCTTAGGAAGTTCCATACTCGCGGCTCTTCCCAACAGTAGCACATCCGTGAAACTTCTGGCGCTATTCATTATGCAGTACCAGGACAAGAAGTTAAAAAAAAAGCTCTGTTACAAGTTCAATGGTGGTGCAAGGATTGAAGTTATTATCCAGGAGGCACGGATGCAAAAGATAGAAGACAAATTAATTTCCTTAAAATTCAAAATGCTCATTATTGTCACGCTGTATGAGCATTTGGTGAAGATTTCACTGGGAAATGTTGCAATAATTTGATAATCG	1.573	|RPS25B[795573]	<RPS25B[796335]	RPS25B	<	chr12_796609		YLR334C	|YLR334C[796698]	<YLR334C[797078]
sc_Fhl1	chr12_819152	TCCGTACATATTGATTATTGTATCTATGATTTTCATGTAATGTATGGGTTAACTAATCCTTTCTCTTCTTTTTTTTTTTTCTGAAAATCAGTAGCTAGAGGAACCTGTTCGTGAAAGATATGGAATATTCCGTCTAGGGAAGAGCCGAGAGCTGAGAGCAGTATCCATCGGATGGAATCTTGCCTGGATGCGTAACGACGACAGCTTGTCTAGAAGGCGAAGTACAAGATACTAAGAAGACTATAACAACAGAAGACAATTTTGTAGTGCGATTCTATATTATTGACGTAACCAACAAAAA	1.46	GAS2>[816094]	GAS2|[817761]	GAS2		chr12_819152	>	RPL26A	RPL26A>[819312]	RPL26A|[820142]
sc_Fhl1	chr07_649117	TTATAATACACGAAATGAATGCCTCTCTTAACAGTATACTTCTTTAATGATGAGTTATGTCCAAGTTTCAATTTGGTATCCTAGCTTCGCTATTCGCAGAGCGGGTTCCAAAAGATCTTCGGATAAAAATAAAAAGAAGGCGGTGAAAACAAAAAGAATATTAAAAAAAGTAATGTATGGGTTCTCGTTGTACGGATGTTTAAAATGTCCTGAAAAATACCAATTAGACGGTTCTGTGCTTGTTATATATAGATGTCTATACGACTCAACATATGTATGTTGCTGCATTTTAGAAAAAAAT	1.457	|RPL11B[648387]	<RPL11B[648911]	RPL11B	<	chr07_649117		PIL1	|PIL1[649602]	<PIL1[650621]
sc_Fhl1	chr04_579310	TTTAAACATTTTTTTATCTTCATAGCAATAATATAAGCCTTTTACCACCCATAAACCATAAAGTAGACCCAAACATTTTTAAAAAAATTTTACGTTATAATTTTTTCTTTGTCGTTTTTTCTGAGCGCGCAAAGTAGCGGTGAAATTTTGATACGAATGAGATTTCCACTTCTGTACAGATGGAAATTTATGTTGGCCGACATATATCACAGTCGTGATTGAATTAACAATTTCTTTCTCATTAATATTTATTCTAAACGGTTAACCACTAAATCAATCAACAACAATCAGTCAAAATGGG	1.433	AIM7>[578661]	AIM7|[579110]	AIM7		chr04_579310	>	RPS13	RPS13>[579456]	RPS13|[580450]
sc_Fhl1	chr15_93096	TTTCACCTATATCTTTCCGGTATCTCAATAGGGCTTTTGCAAACAAGGCCGAACCTCACATTGAAAAATTTCACGGCGTTCTGCAATCCCGATCATAAGAAATGTAAAAAAATAAAAGGCCGCCAGAACGGTTTTATATAAATGTACGGGTTGAACGAACGTCACATGTGTACGGATGTAGTTGTGTCACGGTATCATGGTTAGAGACACAGTATATGAAGATTGAAAACGGAAGAATTTATTATGAAAGTTTTCAACTATGGTCTAGCCTATTGATGGTGTAGCAAATATTCTAGTGTTA	1.412	|RPS19A[92026]	<RPS19A[92850]	RPS19A	<	chr15_93096		RPL18A	|RPL18A[93395]	<RPL18A[94402]
sc_Fhl1	chr16_302939	TTGTTCATGTGATACAGCTTTTCTAGACAGCTAACTTGTACATCCAGACATCCTAAAACACCCATAAAGCAAAAAAAATTATTGAAATATTCTCTTTTTTTTCTTTTTTTTTTTTCTGGTGGCTTTCAATGCGGAATCGCTCACATCCGAAAATTTCAGAGGCTTCACTTAGCGTCGCAGATCCCAGTAGTCGCCAGATGCTTTGAAAAAAAAAAAAATAAATAGAAAAGTTTGTAGACATATCCGATGTAGTATATTTCAGAGGCCAACCTTTACTTTTGTTTTCTCCTACACTTCAAAA	1.38	COX11>[301715]	COX11|[302617]	COX11		chr16_302939	>	RPL5	RPL5>[303120]	RPL5|[304013]
sc_Fhl1	chr07_535016	TATTAAATGCTTCGTGAACTTTAAGAGATACTTCGTGAAGTTGTTCTGTCGCACAATTCTTCCTGTAGAAGGCGTCCTTCGTTTTTTTGTCTTCGCGCGTTACAGGGTAAATGAACCTCTTTATGGGTGAATGGGTTACACAAATGCACGGATGCATATATAAAATATAGAATTTTGCTTTATATTATTTTGAGCGGGCTAGAATCCACTCAGTGTACAAAGTACTATTCATTATATTGAACTGAAGAGGCAAGAACTATTTAGCTCAATCAACCACCTTAATAAAGTATTTGGAGTGATA	1.378	|RPS25A[534136]	<RPS25A[534789]	RPS25A	<	chr07_535016	>	MSP1	MSP1>[542207]	MSP1|[543295]
sc_Fhl1	chr16_406430	ACCGAGATGGTAGAGAGGTGGATGGCTCGGGTGAGCTTGATTGTACACTGCAGCAACGATGCTTTTTCTACCCATTTTATGAAGTTTAACATCCGTACCTTTCCACCTCCAAACATTTTTTGTAACTTCGTCCTTTGAAAAATCAAGAAGTAATAGGTGTGCAGTATAGGGCCGCTTGAGCGCGCAATATCGGTGAGTGAGGTAAGATCCATCCATACCTTAGCAAATATGGTAGTGAGGAGGCCAACTGTATTGCGTTAAAGGCAAAAGGATTGGTATATACGAATGATTGGTAATTTGA	1.361	RPS9A|[406041]	|YPL080C[406169]	YPL080C		chr16_406430		YPL080C	<YPL080C[406495]	RPL21B>[406633]
sc_Fhl1	chr12_897942	TCGTTTTATTCTCTTTCGTGAGTGGCAATTTTGAAGAAACGACCCAAAAAAAAAGGACAGAATTCTACAACACCTGTACCTCCAAAAAACCCATTTCTTTTCTGTTTTTACTGAATTGTAATTCGCGCTTGTCTATTCGTCATTCTGAAAAATTTCACGCAAAACAACTGATGACAGATCTTGACCATAGCATAGCATGAAGGTGCAGGAACATGAGGCAGGAGCACCCTACGGGGCACCGCGAAAATAGCTGTGTGAAAGTGCTATGCGATACACATATAATTAATGGTTATTAGATGCG	1.337	|REH1[896374]	<REH1[897672]	REH1	<	chr12_897942	>	RPS29A	RPS29A>[898158]	RPS29A|[898821]
sc_Fhl1	chr02_61068	TTGGGTTTGATATTTTCTTTTTTACCTCTTTTTCAACATTTCCATGCAAGTCTGATGACGGTTGTACGGCTCGTTCTGTGAGCCGGATAAGCGATAAAAAAACTTGGTCTGTTGAAAATAATAACTGCATGGGTTTTTTCAAAGCAGTTGGGGGTGTACAGATGTTAATGTAGTCTGATATATGCTCTGTCTTGTCTTTTTATCTGGGGGATCATTAACATGGTAATAGTGATTGGTATTGCAAGCTTAAGATTATAATTACATAAAACAATACAAATATTCTAGCCCGATGGGGTTATTA	1.333	|RPL23A[59818]	<RPL23A[60735]	RPL23A	<	chr02_61068		YBL086C	|YBL086C[61199]	<YBL086C[62599]
sc_Fhl1	chr11_618642	ATGCCTGGGATAGATGGGTAATGGCTAGTATGAGGCGGATCATATGGCGGATTATCCGCCATATCCTATTGCGGTACTTCAGAATCTGAAAAACATGAAAAAAAAAAAAAAGTTCAGCAAAAATGGAAAGATTGCACCCAGACAACTACACAAATCTATTAGAGGCACGGATGGAAATAGTATTTAAAAAGGATTGTCGAAAGATGATATGGCCTCCGATGAGAAGAAAGGCGGCTATCCTCATCCACATATAGAACACAAATGAATGCCAATAGGTAATAAATCACTAAATCTACTAGTT	1.308	|RPL40B[617638]	<RPL40B[618392]	RPL40B	<	chr11_618642	>	MLP1	MLP1>[619447]	MLP1|[625074]
sc_Fhl1	chr12_805749	TACATTTACATATTTGCCTGCTTAACATCCGAACATTTCACATTTTGATTATTTCGAGAAAAAAGTCAAAAAATTTCTCAAAGAAAAAAGAAGTAATGCCGAACTGAGAGTGAATGCATCACATCGTTGCGAAAAACTGGTAAAAAATGACTTCAAGTTATAAGTAAATGAAAGATTAACAATATCTAATTCTCGATTCTTTTTTCAAGTTTCAGCCATAAGATACATAAGCGGAATACCTTTAAACATCCTGCAAACAGTCTAATAAATACGTATAATAAGTTTGAAATGGGAGGCATTC	1.278	<VRP1[805106]	OPI9|[805203]	OPI9		chr12_805749		YLR339C	|YLR339C[805784]	RPP0>[805887]
sc_Fhl1	chr04_130744	TCTTGTTAAAATATCGTCCATCTGCCATGGGGTAAAGTGAAACTTTCGGGTAGGGTAATGAGGCCAGCCTTGCCTGGGAAAAAGTTAGGGGTCAGTTACTTTTAAGAGTTCATTGATCGAGAGCGCGTGGAAAAAATTCTAGAAAGAAAGCTATAAAATGTGCGGATGTTTGTATATGTCAAAGGTGTACGGGAGCGCATCAGAAAAGTACAGTCTAATTTTCGAACGCTCAGGAATACCTGTTATGTATATTTACATGAGATAGTGGACAATCTACATTAAATTTTGTTTTTCTCTTGAG	1.252	|RPL41A[130408]	<RPL41A[130485]	RPL41A	<	chr04_130744		YDL183C	|YDL183C[130872]	<YDL183C[131834]
sc_Fhl1	chr06_65171	TTAATCGTGTACTTTAATAATCCATATATGAATCATTTAGGTAATTAGCTCTTTTTTGCTTGAAAAATTCATCCATTCGGCTCGCGTTGTCTAAAAAAAAAGTTTGGAAACTTTTTTGTATAATTTATGGGTGTTATCTCTGAATATGTACGGGTGTTGACATGGAGAAAGCAGTCTCGATATTTTGCCGACCTTAATGCTTTAAGAATATGAAAGGAAATGCGGTGCAAATAAACGATCCTATCGTGGTAGTAGGAAAGGGTGTGTACTACTAATAGAGAATTATACCATACGCTAGTTT	1.215	|RPL22B[64242]	<RPL22B[64931]	RPL22B	<	chr06_65171	>	YFL034W	YFL034W>[65475]	YFL034W|[68696]
sc_Fhl1	chr14_499555	CCGTTTGCATCTGATGTGTAAACTCATGTGGTGCACTGGTGTTGTTTCCAAGACTGCACTATTAACTGGGAATTTTTTTTTTTCTTCTAGTGAATTTTTTTTTAAAGCGACGCACAGGAAAAGTGAAAATTATTTAAACGGACGGCAAACATGAAAAAAAAAATTACCAACCATATTTCTATTTCCTTTCCCTTTACCTATTCTCTTTTTGAAATAGTTCATTTTCTCTCTCTGAAACGACAATAAACCAAACTCTAGCCTCCAATAGTCACTAAAGATGAAGTACATTCAAACCGAACAA	1.168	YNL067W-A|[498685]	YNL067W-B>[499418]	YNL067W-B		chr14_499555		YNL067W-B	YNL067W-B|[499558]	RPL9B>[499682]
sc_Fhl1	chr04_217422	TATACCACTACTATATGAAAAAATGAAAAGAGGCCCTGCTTTGAACCCGTACATTTTATTCTATAATATTGCATCTGTGGTTTGCCTGACGGCAGCGAGTCCAACACAAAGTCTGGCATATGCTACGAATTTTCCACCATGGATTCAGCACCCAAACATTTGAATTTTTTTTCATGTCGATTGTGAAATTTTACTGAAGATGAGGGTAAATAGAGGCCTGCAATCGTCATCATATGAGAAATGGATATATTGAAAATCTACTCACATCTCTTTTTTGGGGGTTTGGTAGTACAGTGAGAAC	1.165	ARF2>[216158]	ARF2|[217074]	ARF2		chr04_217422	>	RPL35B	RPL35B>[217600]	RPL35B|[218367]
sc_Fhl1	chr16_700259	GACTTTTAATTTTCGAGGACCGCGAATCCTTACATCACACCCAATCCCCCACAAGTGATCCCCCACACACCATAGCTTCAAAATGTTTCTACTCCTTTTTTACTCTTCCAGATTTTCTCGGACTCCGCGCATCGCCGTACCACTTCAAAACACCCAAGCACAGCATACTAAATTTCCCCTCTTTCTTCCTCTAGGGTGTCGTTAATTACCCGTACTAAAGGTTTGGAAAAGAAAAAAGAGACCGCCTCGTTTCTTTTTCTTCGTCGAAAAAGGCAATAAAAATTTTTATCACGTTTCTTTT	1.165	MRL1>[698867]	MRL1|[700012]	MRL1		chr16_700259	>	TEF1	TEF1>[700592]	TEF1|[701968]
sc_Fhl1	chr16_404780	GCATTATGAAAGAGGTTGCATTCTTCAATATCAGGTGAAATGTGTCTTGCCTAGACAATCTAAAAAAGGCTGCACACCCATGCATCATTCTAAAAAAATTATTTTTTTTCTTTTCATTTACTTTTCGTTTTTTTTTTTTTTTTTTTCAGTTCGATTTCTTGGTCGGACGCGATGGCAAATTTTTCATCGAGAGATTATCGTTATAAAGGCCTGTTGATTTTCAAAGAGATAGAAATCTTCTCTTTTAAGTATTCTTTTTTTAATTAATAAAAACACAAGAAAACTAATACAGCAACAGAAA	1.134	|MOT1[398477]	<MOT1[404080]	MOT1	<	chr16_404780	>	RPS9A	RPS9A>[404947]	RPS9A|[406041]
sc_Fhl1	chr04_341440	CTGACGGTTATACCTTTAAGACTTGACGCTTTCCCAGGCAAAATGTAACATTTTCCACCGCGCTGTTCGTACAACGCGAGAAGATCTTTATAAAGAGTACCCAGATGTTCCCCCCAAGTGAAATAAATAGGCCTACTTAGGACTGGGTGTTAAAATGTACGGATGGAAAAGTAGACTCGATATTCAATTACAGCTAAGAAAAATTTTCAGTTCTGCTCATCTCATCACCAGTAAAAAAATGTGTGAGTTAGAAGTTGATATGAGTTGTGATATTAATCGCAGAAATTTATTTGTTAGTTGA	1.11	|RPS29B[340628]	<RPS29B[341219]	RPS29B	<	chr04_341440	>	TSR1	TSR1>[341619]	TSR1|[343985]
sc_Fhl1	chr10_607849	GCATTCTTGCAGCAAATACACCCCCACCCTTCTTTTATTGAGAATATCTACTGAACCTCCGTGAGGGAATACATTAATCAAATTACTCCAACACCATACGGGCCGTGGCGGAAAGAACAGCATGATATAGATAATATATGATATGAATTGATTTTTTTTTCTTTTTTTCTTGCGGCTGGTATGGTATTGTAAGGATGATAGTGCATTCTATGAGTGATTTTTGTGACGGTGACGTACGATCTCTATACCTTTTTAGCCGCCCATCTTCTGCCTTTCATTTTTATGCCAACCCTCCATCCAT	1.089	|IME1[604565]	<IME1[605647]	IME1	<	chr10_607849	>	RPL43B	RPL43B>[608301]	RPL43B|[608854]
sc_Fhl1	chr12_282779	TAGCGGTTATTTCCGTGGGGTGCTTTTTTACACCTGTACATCTTTTCCCTCCGTACATTTTTTTTATTTTTTTTTTTGGTTTTTTTTTTTCGATATTTTTCCCTCCGAAACTAGTTAGCACAATAATGCTGACTAAGGAAACTTTTCATCTCAGAATTGATGGTCAGTTTGGTTTCTCTAGAGAATAGTTTATAAAAAGATGTTGATGTGGAGCAACCATTTATACATCCTTTCCGCAAGTGCTTTTGGAGTGGGACTTTCAAACTTTAAAGTACAGTATATCAAATAACTAATTCAAGAT	1.082	|BUD20[281957]	<BUD20[282457]	BUD20	<	chr12_282779	>	RPL10	RPL10>[282928]	|YLR076C[283186]
sc_Fhl1	chr07_366144	GGCCATTGTGATCTTAATTTGCTTGGTTGGTTATTTGGATTTATATGAACCGAAGACAATACAAGGCAGATCTAGTGTCTTGATTATTTCAATATTTCAGAAAGGATGAAGTTGTCAAAGTGATACAGATACAGATGGCAATGATTCTCAGAAGTCGCGTCCGGCAGCGACAAACCTGCAGAAAGAATTTCAGACAAAATTTGAAAAAATATATATATATATATAGGAAAGGTACGGATTTATAGATATGTGTGGGTGTTTATATGATCAGTAGCTATTCTCTACTCAACTGATGTGAACT	1.076	<SNR39[365254]	<RPL7A[365999]	RPL7A	<	chr07_366144		SNR39B	|SNR39B[366377]	<SNR39B[366472]
sc_Fhl1	chr08_104142	ATATCTTTAATTTTTACGAAGAGCATTTTATTCAACTTTTGTACCTTTAAAGACGGTTTTCAGCCCACACATTTTTTGTTATTTTACACCACACAGTAAAACTTTCTTGCTTTTTTTTCTTGAGACTCCCCGACCATTGTTCGATATTCCAATTTTCGCAATCTTCAGAAAAGGGTATCCTAACATTCTAAATTAATAATAAAGAAGAGAGGCTACAAGCATTTATTAGTGTGAAGCATTTAAAGTAACTTCAGGAAATAAACGCGCAAATAAACCAAAAATGTCCACTGATTCTATTGTT	1.069	<YHL002C-A[103070]	HSE1|[103965]	HSE1		chr08_104142	>	RPL14B	RPL14B>[104272]	RPL14B|[105086]
sc_Fhl1	chr12_713395	CATACCGTTCGTAAGGCTGTTTTGTTCTATCTATTTTTTCTGAGGTTTCCGACAACCTCACGACATTTTTTTTTTTCGAACGGAAAAAAGAAAAGCAGTTAGTATGTAAAGCACGGATTTTTTTATACATATGTACGGATGTGATAGTCTGCAACTCTGCAACTCTGCAGTTCTCAGCCATGTCAGATTTAAAGAGTTTCCTTAGCAACGTAGCAAAGAAATGTACCGCTGTAGGGTTTACAAGCCCTTCGATCTTGCTATATAATATATGATTTGTCCTCTTTCCCTTGGTTTTTCCACA	1.051	|RPS30A[712539]	<RPS30A[713160]	RPS30A	<	chr12_713395		MEC3	|MEC3[713482]	<MEC3[714906]
sc_Fhl1	chr12_48828	AAAAAAATAGTGAATTTCAACGTGCGCATCACAATACTTATGTCTTGATAATAATATCGATCCCATACTATTGTCCCTGGATTTTGAGATGGGAAAAGTTTCAATGCGTTCTATCGTATAGTATGATGTATTCAAAAAAAATGCGATAATTCTTTAGTTGTCGGCACTTCGGAAGCCAAAAAAAAAAAAAAAAAAAAAAAAGAAAAAAAGAAAAGGGTGTCTAAGATGTACGGATCTTCATTGGGATGGAAAACAGGCAAGTAAAAAGAATAGTAATTATTACAATGGAGAAGATAAGATA	1.04	<RPL8B[48628]	YLL044W|[48661]	YLL044W		chr12_48828	>	FPS1	FPS1>[49937]	FPS1|[51946]
sc_Fhl1	chr04_1451080	CTTACTATTCCAGCCATGTTTCCAATCTCATCCTTCCCGCAAGTGGCAGGAAGATTCTCAGTGATAATATTAGTGGTGTACGGAGTGCTTGAAGAAAAAAAAAACTGATATAGAACCCAAAAATGTTCGGCTTTTAAAATACAAATATGTACAGGTGTTAATGTCTAAATAATGATAATCCAAACGCGATAATTTTTTTTTCGCGTTTGTTTTTGTTTCAGAAGAATAAGTAAACACTTCTGCCTCTCCCAAGAAAGTTTAATTTCTCTCCTTATTTGCCGTTTCTATCGTTACTAGCAAC	1.023	|RPL37B[1450190]	<RPL37B[1450845]	RPL37B	<	chr04_1451080	>	PLM2	PLM2>[1451345]	PLM2|[1452910]
sc_Fhl1	chr15_1004330	CAAACTGATTCGCACGCAATATCTAAGTCTGCTATACCTACCTTACATCTCGCCGTATGTTATGGGTGCAAGGGTGTTTTTTTTTTTTTATATTTTTTTTGTTTGGGGTTTTCGATACTTTGTGAAGGAACGACGCAGAAAAAAACGAAAATCATACGCCCGATGAAATTTTTGATAAGAAAATTTTCTGAAAACCCATGCGATGAGAAGTCAAAAATTTTTCTTCTTCTCCTTTTCTTGTACTTTTATCCCGGCTAGTTCTTTTTCTAAAATTTTCATATTCCAGTCCAATATTTTACTT	1.021	|MSC6[1001144]	<MSC6[1003222]	MSC6	<	chr15_1004330	>	GDS1	GDS1>[1005135]	GDS1|[1006703]
sc_Fhl1	chr12_202788	TTACTTAAGGATAGGGAAAGAAACGTGAGAAATAGCAGTTAAATGTACCGGTGGTAAAAATGCAATGCCATCATTCTTTGTTACCAAGCAAAAGTGAGAAATCTTGAAAAATTTTAGCACCTTTGAAAATTTTGCGTCAGCTCCAAGAAATTTCAGAAAATATATTCGACAGCTTTAAATCCGTACATTTATCAAAAAAAGAATATAATATCATGTTTGACGATGTATGCTATGTAAATCATGTCATAATACGCATCAATTGATACTACAAATGCATCTCGGATAGAGACATTGTCATGAT	1.008	|RPL15A[201977]	<RPL15A[202591]	RPL15A	<	chr12_202788	>	YLR030W	YLR030W>[203291]	YLR030W|[204082]
sc_Fhl1	chr11_158510	AAATCAACAAAAAAGTACGGCTTAAAATTTTGGTATTCATTTATTTCAACCCGTGCACACTGGAAATAAATCTGTACATAACAGCATATTTTGTTTTTGAAAAAATTTCTGTGTTCCTCCGATGTGGGAAGAATTTTAGGATCGGCTAAATTTCGTAAAGTATCAGTAACTTGGTATCTCTGTATAAGCGGAGTCTAATTTCGATAACAAGCAACTTCATCGTAACACCTTCCAACAAAGCAAAGATAGATATCCCAAAATGGTATGTTAGTATCCAATAAATGCAGCGCAACTGGACCAG	0.981	APE2>[154996]	APE2|[158186]	APE2		chr11_158510	>	RPS27A	RPS27A>[158619]	|YKL156C-A[158980]
sc_Fhl1	chr13_651005	TGGTTTTCCCCTGTATATAAAAAAGCATATCTGTTTGTACATATGTAGGTATGCACACATTCTGAACATTATTGATGCGTATATGCTTGCTACATTAATTGGCAATTCATTTTTTAGACTGTTTTACACCCGTACATTTCACAGTTTTTTTTTGAAGTTAAATTCCAACTGAATGGAAGCCTCCGCTCCTATGAAATTTATTTGAAATCAGAGATTTCAGGATGTTGAACAGTATAGTACTGATTTACAAGTATCAAAGAAACAAGAAAGACAGCAAACACAATAAGAAATGACCGTTAAG	0.979	MRPL24>[650035]	MRPL24|[650811]	MRPL24		chr13_651005		YMR193C-A	|YMR193C-A[651071]	RPL36A>[651144]
sc_Fhl1	chr13_500910	AAAACCAAAGGAGCAGTCTTAAATATAGGAAAATTTTCAAGTTGTAGAAAATCCACAATTAAAGGAATAGCCCAATGCCAAAAAAATTGGTCTTACACATCCAAAAAAAAGTTGCGTGGATGAAATTTTTTTCAACAAACGTTCTGAGACTTTCGCTGGAGAAGCACGTCCTCGCTAAGAAATTTTCAGAACGGAGCGATAACGAAGACGGCCTAACATCCGTACATAGTCATAAGGCTACAGATGGCCAGGTTTGGGGGAATATAAGTATGGTGATGAGTATTACCAGTAACACAAACAA	0.962	<SNR24[500071]	<ASC1[500687]	ASC1	<	chr13_500910		SPC24	|SPC24[501249]	<SPC24[501890]
sc_Fhl1	chr12_674115	AATCTGATTACTTCATACAATAGAAGAGAAAGAAACAGTCTCTAAAACTGCTGTCATAACGCGTGGTGTTGTGGTTTTGCTTAATTTTTTTAGACCCATGCACCAGATATTGATCCAATTTTTTTTTGTGGCTCTTTTGCCAATCGCTCTTATTAAGTAAGTTTACATCCGCGGTTATGTTTTGCGTCTAAATTTCATTTACAGTGATGGCGAGCTTGCGCGGCTATTTTTTATGCAGTTTATCATTTAGACACTCAGAAGCTGCAGTGATGTAAGATACTGCTTGAAACTACCGTTAGAT	0.914	|YLR264C-A[673830]	<YLR264C-A[673946]	YLR264C-A	<	chr12_674115		NEJ1	|NEJ1[674429]	<NEJ1[675457]
sc_Tbf1	chr04_98246	ATATAATTTGAGCAACTCAAATTAAATTACCGGGATATCTGCTTATTCTACAAGCCATAGCATCCAGTGCTAAGGTTCATCTCAAGCCATCTTCAATACACTTGATAATTAGTCGTCAATTTTAAAATTAGGTTTCGTTCTTGAAGGCACTTAACCTAAGCTTTTTACTATATGACCTATTAAACAAGTCTTTTTCATAGTGTAACCTAACGTTTATACACTAATAACCCTAGGGCTTAGTAGAGATTCATACAGAAAAAAACGTAGAGTTATAGCAGTAAACTGAGAAAAGAAAGAAGGT	4.27485	|ACK1[96083]	<ACK1[97954]	ACK1	<	chr04_98246	>	MRPL11	MRPL11>[98476]	MRPL11|[99225]
sc_Tbf1	chr13_901508	TTGTGTCATAGTACTTCTCTATGTAATCAGTACTAATTTCTATTAGCTGCTACCCAGAAAAAAAAAAACATAAGAAAAAAAGGGTTAGGGTTGAATTTTCAGACCTAGGATAAGTATCTCCGAAATTACTAAAAACCTAGTATTTATTAAAATGCCCTACTAAAAAAGTAAAAATGACCTATAAAGAACATACCCTATTATAGAGTGGCAAAATTAAAAATTCAAAAGTATCGTCAAAGTATGGAAAAGAACCAAGACGCCACTACATTTAGGTAGACGTGGTGATCAATTGAAGTTCAAG	4.21411	|TGL3[899378]	<TGL3[901306]	TGL3	<	chr13_901508	>	PRE5	PRE5>[901708]	PRE5|[902412]
sc_Tbf1	chr11_666148	CGATCATTTGTTAACGTTTCATATGGTGGGTAGAACAACAGTATGGTGAGTAACAGATGGCTGATGGTAGGGTAATGGCAGGGTAAGTGGTGGAGTTGGATATGGGTAATTGGAGGGTAACGGTTATGATGGATGGTGGTTGGGATTGGTAGGGTTGAATGGCACAGGGTAACGAATGATGAGTTGGGTAATGGAGGTGTAAGTTGTGAGACAGGTTCATCAGGGTTGGAGTAGGGTAGTGTTAGGGTTGTGGGTGTGTGGGTGTGGTGTGGGTGTGGTGTGGGTGTGGGTGTGGTGTGGG	4.2049	YKR106W>[661080]	YKR106W|[662927]	YKR106W		chr11_666148
sc_Tbf1	chr11_608339	GGGTAATATGTCAGCCCTAGTTTACCCTACTTTTTTTAAACCCCTTAAGATCTTTTTTCCTTTTTTCTAATATTTAACCTACTAATATTGGTAAGTAAACCTAATGACTTTTTGAAGCGCCTAGCCCTATTTCTTTCGAAATTTTCAATTCGCGTCCTTTTTCAATTCCATGAATAATAGGAAACATGAAAAAATAAGTAAATAATAATAATAGAAAAGCTGGAGTGTTGCAAATTTAAGAGGTAGCCTTAAAATATATTTCTGCTGTGTTGAATATTTAATTTATACAGCTAGAATAGGA	4.20159	|TGL4[605275]	<TGL4[608007]	TGL4	<	chr11_608339	>	PXL1	PXL1>[608588]	PXL1|[610708]
sc_Tbf1	chr05_33914	AATTTTCATTGATAGAGACAACTGCAAAAAAAGAAATTCAAAAAAGCCGTATGACTCACCCGGAAACCACACAGAAACCCTAGATTTCTATAGGGCAAATTTCAGGGTTATACTAAAAGATATATTATTGACCTTGGTTATTCTTCAAGTTCGCCCTATTGAAAATTCGGACACTTTAGGGTTTGGAATCTGTTAAAGATATAAGTAAATATGATGATAAAGAAATAGGTTTAATTTATACGCACTTGCCAGTAAGTGATTGATATTGCAGAAGTAACATGAATACGGTTCTGTGGCCTTT	4.18641	|CAN1[31694]	<CAN1[33466]	CAN1	<	chr05_33914	>	NPR2	NPR2>[34407]	NPR2|[36254]
sc_Tbf1	chr02_761003	TTCTGATATCGAAGTTGACCATACGAAAAGCACCGATCCTTAGTGTTGTTGCTATTATTGCTATGTAATTACTATTCGATGCAATATGTTATACATATACATACACGCAATGAGAACCCTAACCTTGAACTTACTATTTTAAAAGGACATCTCGAAAAAGCTTAGGGATAATTAATATTTTGTAGGTTAGAGCTGTTATGTAGGGAAGAAAAACAAGGGCTTTAAAATAATAATCACATTACACGAATAACTTAATTTGTCTTTCTGAAATGGAAAAAGAAAAAAATGACGACTGTAACAT	4.13807	<YBR277C[760612]	DPB3|[760895]	DPB3		chr02_761003	>	PAF1	PAF1>[761253]	PAF1|[762590]
sc_Tbf1	chr07_230074	TTATTAAACTTAACTTTACTGGCATTGGCTACCGTCGCCGGGCCGAGGGTACAAAATCGAGAAGTCATAAAATCAGGGTTATATGTAAAATACAGTAGGGCATAGCATTATATAACGGGGTTCTTAAATAGGGCTGAAAGAAGAATATTAGGTAAAAATTCTACATTTCTACGAGCCCTGTTTTATTGATATTTCAATATAAATACAATAGTATAACAATAGTGTAATAATAGTAGATGAATCCTAAAAATTGTAGGCAGAAGTAGATAAGAAATTGTATATTAAGTTATTGTTTATAAGC	4.08204	|YGL146C[228756]	<YGL146C[229691]	YGL146C	<	chr07_230074	>	TIP20	TIP20>[230248]	TIP20|[232353]
sc_Tbf1	chr16_308552	GGTCTCGCCGGGCTTCTACGGAAAGGGGCGAAAATTAATAGGGCACGGTGCAGAATATTAGGGCTTCAAATGTTCAGATTTTAAAGCCTTTTCTTCAAATACAATAATTAATTTTACACACTGTACCTTGCATATATAAGAGAAGAGAAATTTATAAACAGTATAGTTAGTTAGTTAAGAATGGAATTTGAATAAAATCATAAAGGAGATATTTACCGAATAAGTAACAAATAGAGAAGGGAGAGATTAAAAAATGAAAATTTACAGTACCGCCAACAAACACTTGAATAAGATTGAAAAT	3.95184	|TBF1[306532]	<TBF1[308220]	TBF1	<	chr16_308552		HHO1	|HHO1[308827]	<HHO1[309603]
sc_Tbf1	chr13_158612	AAGCACTTTAATATAGGTTTTTAGTTTCGGGTAAGAAGATGTGTCAAAGGTCTCGAAAAGGAAACATTAGGGCAAATACGTAAAGGTTGCCTTCGTATCTCGTTTCCACAGCAACGAGAAACGAGATACGAAGGCAACTGATTCCCAGCATATAAAAGGCCATGAATTTTTGGCGTTTCCTATTGTCTTTTCGAAACTATTTCTTTCATTCCTTTCCTTTCTTGTTCTTTTACTTATAAGAAAAATAATATACGTATATATATAACTACAAACCACATCAGCAATAAAAAAAAACTATATG	3.92698	|NTE1[153219]	<NTE1[158258]	NTE1	<	chr13_158612	>	HUG1	HUG1>[158760]	HUG1|[158966]
sc_Tbf1	chr13_236382	TGATTAAACAGAGAGAGAAAAGGTAGAGGTCAAAATTTTTTAAGCAAAACTAAAAAAGATGCAAAATCACGTGCTGAAAATCTAACATAAGGGTTAAGATTAGAGTTTTATAGGACTTGTTTTGTAATATTTCAAATACGAGCTAACCCTACTGATTTCAATTAGGTCTAATTTAGGGTTGAGCTGCACTGAAATTTCGGAAATTTTGGGTTATTTTAAATGAGACAGAAGAACTACAGAGATACGTTCTTCAGACTTTAAAGCTTATCTCCACAAAGAATTGGTCAAGAAATCATCCTAG	3.92312	|YML018C[234771]	<YML018C[235952]	YML018C	<	chr13_236382	>	PSP2	PSP2>[236588]	PSP2|[238731]
sc_Tbf1	chr04_1189849	ACTTGTTAAGTCCTTATTTTAGCTACTGTGGATGGCTCCCTCTGTGGAAATAGCAGCAATTTTGGCCATTTACCATGTTCTAGAAAACGGCTAAAAAACAAATAATGACCCCGAATATTTTAAATCGCAAAACCTAAAATAACCTGCTATTTAACTCAATAACCTATGACAGATTAGCAAAAAGCCCTAAAATTTATAACTTAAAACCTAATGGTATTTTTAAAGGGGTGAATATTGCGCATAACCATTTCAAGTTAAAAACCCTTATATCATTATATAAAAAATATCTTAATAAAGAAGC	3.90071	|YDR357C[1189192]	<YDR357C[1189560]	YDR357C	<	chr04_1189849	>	GGA1	GGA1>[1190052]	GGA1|[1191725]
sc_Tbf1	chr12_589136	CTCGAATATTTAGAGAGAATCCGTCACTATTTTAGTATCTATCTTGTCTATTTATATATAAAATCTCATTCCCCTGTTATGGTTTTTGCCAAGCCCTATCCCAAAAAACCAAATGATACATGATAAACCTATTTATCCTCTTTAACAGACCTATCGTTTAAAGCTTTTTTATTGCAAACCCTATTCATTATGGCTTTTTGACCTAGGTCTCATTGTGACTTCTATTTTTCACTGTTCAGTAAAAAAAGAAAAGTGATTAAAAAGTATCACTATTTCTGTTAGAAAGCAAGTAGCTATTTTG	3.89996	|YLR225C[587697]	<YLR225C[588920]	YLR225C	<	chr12_589136	>	BUR2	BUR2>[589356]	BUR2|[590543]
sc_Tbf1	chr04_42453	AGCAAGTTAAAAATGAACTTTAAATTGATTAAAGTGTTAGTGACGCTTAAACTCGTTTTCCTGCGCGTATTTCACGCAATCTATACATAATCATCTTTGATAATGTTATATCGCCTTTCATTTCCAGATTTTGTTCACTGAAAAGTCTTATCGGAAACCTAACTTTGGGCGACAGGGTTATTGTTTATAATTTGTAGGTGTTCCATTTTTTTCTTTGTACTTTTTTAGGTTAACGTAATATTTAATTAGGTCATTTTTAGGGCGTTTAGTATTAGAAAAATTCATTTGTACACACTATTAA	3.88819	|BRE4[38868]	<BRE4[42245]	BRE4	<	chr04_42453	>	PTP1	PTP1>[42701]	PTP1|[43708]
sc_Tbf1	chr16_329231	AAAAAAGAAAAAAGAAAAAAAAAAGAAATTAATATAGGCAAAATAGCCGCATGAAGCCCTTAATAACCTATACTATTCTGTGACTGTTATTTATTTACCCTCGTAATATTAAAAATGTCCTATACAATTTCTGTAATAAAACCTAATTTTTTTAGGACCCTTGAGTGTTACCCTGCTCATGTTTTTATTTTTGTTTTAGAGAAATGTAAACAACAGTTTGGGAAAGTTTCAAGAATTGTAAACAACTAATCAAGGGATAATACTATTTTACTCTTTCCTTTAAACATGAAGAACTATTTTT	3.88643	|IDI1[327863]	<IDI1[328729]	IDI1	<	chr16_329231	>	HOS3	HOS3>[329605]	HOS3|[331698]
sc_Tbf1	chr15_631955	GAAAAAATTTAACGCTTTACTATACAAACTCTCCACCTCAACTGATCACCCTTCTGCTGAATTATTAGTTTATCCTTTTCATCTTTCTTTTTGGTATTTTGCCACTCGGCCGGGTTATAAAATACGAAACATGGCCCTAATTTACCCGCTTTTACAATAAAGGGTTTGTAATGAGGGTAAAAATATTGGCCCTAATGAAAAATCACTAGCAACGGAAGTGCAAGTAGAACCCTGAAGTCGCCGAGTAGGAAAGTGATTCCCAAGAGGAGTAGAATAAAGAAGAGAATCTACATATGGATTA	3.86063	|PUP1[630967]	<PUP1[631752]	PUP1	<	chr15_631955	>	PET123	PET123>[632165]	PET123|[633121]
sc_Tbf1	chr12_534639	TGCAATGACTTTCCGATCTACTCCTTCTGTTGACTTTTAGTCCCTTTTTTCTTAGATGTTATGTTACAGTCACATCAGGGTTAAGTTTTTCCAAGTCATCTCAAAACAATGACCTATTTTATTTCTAGATAAACCCTGGTGTAAGCAGGGTTAATTTTGTCCCAAACGGGCAAAATATAAATACCCCTTTCGGGAAATAAACTAAAAAGAGTTCTAATTAGCCAATTGGCAAGAAAGCTCGATGAAGAATCATTATGGGTTTAGAAATCAGATTTCCTTACTTTACAAGTTCTCTCACGCA	3.83609	|ATG26[530799]	<ATG26[534395]	ATG26	<	chr12_534639	>	MMR1	MMR1>[535216]	MMR1|[536691]
sc_Tbf1	chr02_311611	GTTTGCTGTTTTTTCTGTTTCCCTTGCCTTATACGAACATACGTTTCTAATGCCGATTATAAACACAATAGACACAATTATACTATTTTCTCACTTTTCTCTTCGGGAGATCGCTATTGATTATTATTCCCGTTTATTTCCTTCAATTTAGGGTCTGAAAAGAAGATAGTAGGGTTAGTTTTTTGGGGTTTAAAACCCTAGTATAAACCCCTATACTATTTGTTTATATATTTCCTATTTGAGTATGATAGCATCGATATTGAAATTTACAGAACTTCAATTTAGTTTCAATTGGGAATTC	3.83058	|SCO1[310564]	<SCO1[311451]	SCO1	<	chr02_311611	>	CHS2	CHS2>[311897]	CHS2|[314788]
sc_Tbf1	chr06_74882	CTCATTTTTAGTAAGGACGCTTTCTTTTCCCACAAAAGGGACGAGGAAAAAAAGAAAAACCTGGAAATATAGTCACGTGACATGAATAAACAAGACCTAGGGCAATATGGAAAAAGAAGCTAGGATAAAAATACATTTATGAGGGTTGTAAGGCAAAGTGGCTCAGCATTAAGTAGGGCTAAAAAGAGTCGCAAATATACATCGTACCGAGTGATGAACGTGGTTTTGAACACCTTGTTCTCTTTTGTTCTCGCTCCCTACATTCACTATATATTAGAAGAAATTTCACCTCAATGGACAA	3.83018	<RIM15[74425]	YFL032W>[74870]	YFL032W		chr06_74882	>	HAC1	HAC1>[75177]	YFL032W|[75190]
sc_Tbf1	chr11_487171	TGTTAAATTGCTGAATAAGTATGCTTATTTGGAATATGAATAATCCCAAAGGAAAAAGAATATAAACAATCGTACTTTCTTAAATTAGAAATATCACATACAAGTACTCAATCTTTTATTTTCCTAAGCTCATCGCAAATTTTTCAAGTAAAATGGAAACCTAATATGTCAGGGTTTTTAATCCATATTGTTAGGGCAACATTCAATTTTAAACTGAAATTTTATAAAAACTCTGTTCATTTTTCAGGCCTTAGGGTTAGTATTCTGACAAAATTATTCAAGAAAAAAAGAAATGTTACAA	3.8103	|DBP7[484787]	<DBP7[487015]	DBP7	<	chr11_487171	>	RPC37	RPC37>[487413]	RPC37|[488261]
sc_Tbf1	chr15_511408	CGTAGTGTCCTTATTGAGTTCCTCATCACTTATTTTCTTTAAGTGTTTCTTGACATTACGAAATTTCGTCAAAGAAAAAAATTAAAATGAAAAAGCATTTCAATGTCACATAATACGAACCATTGATCACGTGCAACGACAAACCCTAAATATAAAAACTAGGGCGTAAAAACCGGGGCTTGAAAATTAGGGCATAAAATAGGCTTTGCATACACGTGACTTATATTTGGTGTCGGCGTTTTCTTTACGCGGTGTAGTGTAAATCTCTTGTCGTACAAGTGGATATACGCACTGTATACCT	3.80992	|NUP1[507949]	<NUP1[511179]	NUP1	<	chr15_511408	>	KTR1	KTR1>[511826]	KTR1|[513007]
sc_Tbf1	chr09_102525	GATTTGTTTATGTTTTTCCATTTTTTTGTTTACCTCATCCATGGATCATAACCTATTTCGTAACTTTTTTAGACCTATCATATATGCTATATTTCCGTTCAAGCCCTTAAAAAACATTTTATAAGACCTACGCTCTTCAAGCCCTAGTGATTTCTTTTTTTCTTTTTTTTTTTTTTGGTAATTTTTTTTTCAAAAGTGACTACAGTAATGAGGTTTGTCTACCTGGACATGACCTTCTATTGTTGAGTAGTTCCTTGCATTGAAGACAACCAGTAATCGAATTTTTTATAAAGCGGTTAGA	3.80493	|FKH1[100781]	<FKH1[102235]	FKH1	<	chr09_102525	>	ASG1	ASG1>[102782]	ASG1|[105676]
sc_Tbf1	chr06_233825	AAGTACTATTATGTAATTCCTGTTAAATGATACCTGTATTGTGGCTTAAAAGGGCCGAAATGACAACAAAATGAGTAGGGTTAATTTAATTTTTAAAGAGGGCATTTATCTAAAAAATGAAAGACAACTATAGGGCTGGTAATTATAGAATAGGTCTTAGTAGGGTTATCCCTTCCTCTAGAAAAAAAGAAAGAAAAATAATTTTAAGTGGCCAATTAGAACCAAAACCAACAGTATCGTGGTATCATACGCTCCAAAGCAACTAGAAGAAAGGCCTTATTTGACCATTGGATTCAGTATT	3.7978	|YFR039C[231999]	<YFR039C[233531]	YFR039C	<	chr06_233825	>	SAP155	SAP155>[234229]	SAP155|[237237]
sc_Tbf1	chr09_415779	GATTTTTTGCCCTACAAGATAAGCATCAAGAGCGATTGGATGACAGTTACTGACTTATATATGCGAATGCACATGAATAGACCGCATATGCTTCTTATCAGTCTTACCTCGCTTATCTTTCCCCATTTATTTGCCAATCCATCTTATCTTATCTGGCACTTTGTCTCAGGGTTAGTGTTACAAAAAGGCTAGGACTTATTTCCAAAATTCTACTTTTGAAAATAACCCTAACAATAAAAGCAAGGGCATTCTGATGTTACCCTAGAAATGTCGTATTTCTTTTTATATCGTGGATCATGAC	3.78059	|DAL3[415027]	<DAL3[415614]	DAL3	<	chr09_415779	>	MGA2	MGA2>[416121]	MGA2|[419462]
sc_Tbf1	chr11_589640	CTCTTTTTTTTATAGCATGACAATGATATCCGTAGGAACAGTGACATCGTATTTCAAATATGCATTCGAAAAAAAATAACCCAACTGAGGCTGTAGTATATTGTTTATGCAGGCTGTCACCTCCATAAATTGATATTTTATGGCATTATTCGCTACTCCAAGGTACCCTAAGAGGCCCTACTTTTTTGCGAAAAACCCCAAGACAATTTATTCTTTTCCTAGTCCAAGTCCTGACAAAAAATGAAAGCCCTGCGACTCTTTTTGGCGGAGTCAGCCCGAATCAACACAAGCCCTAATATTC	3.77573	|TRZ1[586431]	<TRZ1[588947]	TRZ1	<	chr11_589640	>	MTD1	MTD1>[590037]	MTD1|[590999]
sc_Tbf1	chr01_92661	TTGTATTACAATTGCAGGTTTTCGATAAAAGAGACCCTATTCTCATCTACTACTGCTAAACTTCGAGATATTTTCGAATTTTTCAGTCTTTTCTTTTTTTTTTTTCGCATTAGTTCAGAACCCTAAAGAATGGTAAACATTCTATGGATAACCCGGAGAGTGAGTTTCTTAAAGACCTAGTTTTATTTTAAGGGTTTTAACTCAATCTTGATGTTTTCATTGTGTACCCTAAAGAAAGTTTAAGAATAGCCCTAACTGTTACCTTTTGAAATAAAATAAGGGGAAGGTCAAAAAGCTATTG	3.76471	|MYO4[87856]	<MYO4[92271]	MYO4	<	chr01_92661	>	FRT2	FRT2>[92901]	FRT2|[94487]
sc_Tbf1	chr10_633031	CCTCGGTAGTAAAAGCAGAATTCGTAGGCTCTGTTGATGTATAAATCGATGTCATTCTTTTCTTCCTGTCTATGTACTGTATTGCTCTTCCTTTATAGAACTAATTTTAACTATAGATGTTAGTTTTTCGATGCTTAAACTTAAATAGCGCTTCAAAAAAGAGATAAGGCATACTATAGAAGACGTATTAGTAATTATATATATACAAATAGCATGGCAGAAATGCTTATGACGGAAAAAAAAAGATTGGATTTTCTCGATGCTTACTCAAGGTGACACAATCGTTACGACATGGAGGTTC	3.71148	|CPA2[629579]	<CPA2[632935]	CPA2	<	chr10_633031	>	YMR1	YMR1>[633609]	YMR1|[635675]
sc_Tbf1	chr15_606331	TTATTTTCACTTCAAGTCTTTTTCTTAACTAAACAGAAGAATATTGAAAACTGCCTATTATTGATGCAATATGTATCTTTCATTGTGATGAGCATCGGTATGATAATAAGGAAAGAAGAAAAATTTTTTCCCGCTCGCACTTTCCGTAAGAGGTGATAAAAAACAGACCTAATACTGTAGTAATCTTAACTGCATTTAGCCCTACATTTATTATTTATGACCTTACTCTTCATATGTAGGTTAAAAAATTCGTATAAAGACACATTTGACTTTTTGTCACTTTTTTTTACTTCTCGTTATT	3.70713	<PNO1[606172]	YOR146W|[606179]	YOR146W		chr15_606331	>	MDM32	MDM32>[606608]	MDM32|[608476]
sc_Tbf1	chr13_872696	TGAGGATGCCTATTCCTCTGGCGAGGCATGGCACTGGCATCCTTGACACATTCAGGGAAGTCGTTCGTACTAGCAACATGGTTTACTTTTACAAATACTACTTCCTGTATAGGCCCGCTATATTTTGGTTTTAGATCCTGTCAATACTGAGTTCATCTTTCATTTTCTCAATATAACATTACCGTTATCTCCCTTATACTTCTCAAATTCCCATCTACGGAACCCTGATCAAGCCCTGAGAAACTATATGAGGGTGTGTACATTGCAGTGCATCATTTGTGAGGGTTCAATAATTGAAATT	3.69681	|YME2[870072]	<YME2[872624]	YME2	<	chr13_872696		ADH2	|ADH2[873290]	<ADH2[874336]
sc_Tbf1	chr03_262873	TTTTAATTTTTTCGCAGTTTTTCAGTGTTTTTTGAAAAGTACGAAAAATTAAGGTCCGTCGGTAGCGATAATGTAAGAGGGTTCTGTCTCTAAAAATGTTAGGGTGAAAGTTCCAAAAAATTATTAACTCCTAGATTGCTCAGCCAAAAAGAAGGGTAAATTAGGGCTTTCCTGGTTTATTTATTTGTTTATGTTGTTCTTATATACATATGTTTATGTCTTTTTATGTACAAATAATGATGTTTACAATGAAACATCTGTTATGCTATCAAAAACGTCAGCGCATTGTTTTATAGCTGAA	3.69664	|TUP1[260308]	<TUP1[262449]	TUP1	<	chr03_262873	>	YCR085W	YCR085W>[262913]	YCR085W|[263266]
sc_Tbf1	chr12_164269	TAAATATATAGCCACTATTAAATTCACTAGAAAAAAAGTCAAAGATTCAATCCAGGGGCGCTTTTAGGGCTTCGGAAAGCTGAAAAAAATAGTTAGGACACTGATATCAATAATATAGGGAATTTGAATTATTGGAAAATGGAAATTAGGTTAAGGGATACCAAAAAAAGAAACGCGATAATTATAGGCATGGAGATGAGAATAATAACTATATATGTATGCGGTTCGGTACATATTCATTGCTGACTGAAGTCTGATAGTAGTCGTGGCGAATGGAGGTACATGAAGAGCAGGTCTCTGC	3.66655	|SSK1[161754]	<SSK1[163892]	SSK1	<	chr12_164269	>	NSE1	NSE1>[164391]	NSE1|[165401]
sc_Tbf1	chr11_127147	AAGGGGAAGACCAATAGACCAGGAAAGAGTAGACGTGCCAGAAGATTCTAAGCCGTTATGTCGGCAAGAACACTGTATATATCCAGAACGTAAAGTATATACAACTATCTATCATCTCTTTGTACACTAGTATAAAATAGAATTAAATCCAACGAAGCCCTAAAAGGCTTTTGTAACCCTGCCAAGATGACGGGAAAATAAAGGGAAAGACCTTATGTTTTTGCCCAAAAACCCTAGCGCCGGCGCTAATATTAATGGCCGGAATGAAAAGGTCCCGGAACTTTGTGTATGGCGTTGCGCT	3.62829	EBP2>[125764]	EBP2|[127047]	EBP2		chr11_127147	>	YKL171W	YKL171W>[127480]	YKL171W|[130266]
sc_Tbf1	chr03_236594	CTTGAAGCGTTCACAGTTCTCATTTACACTGTACAATTCTCGAGATATAAATGAAAATTACTACAACCAAGAAAAAAGGACAGGAGGGCTAAAAGGATAATAAAATAGGGCAGTTACAAATGTGGTCAAAAATACTAGGGCTCAAAATTGCTAAGTAAGGGCTTGACAGATGTAACATAATACGAAATAAACTGGATATCGTTTAATAATTATCAAGGTGATTTAAATCGTAAATACATAGGCTGGGCCATATACACTAACATGTGTCGTGACCAATGTGCAGCAGATAGACTTGCTCATT	3.61914	|SED4[233121]	<SED4[236318]	SED4	<	chr03_236594	>	ATG15	ATG15>[237210]	ATG15|[238772]
sc_Tbf1	chr12_179835	TTGTTCATCATAACCATCTTATTAATTGTTATTATTTCTATCATTATTACTATTAGCACAAATTTCATTTTTTTTTTTTTTCATTTTTCTTTAGACTTTAGCCCTAATTAGACCTGAGAAATATTATTATAACCTGAGAAAGGTTTATAAAAAGAACATTATAACCTACAAAAAAGATACTTAAACCCTGAAGTTAATAGGTTTGGACCCTCTTTTTTTTTTTTTGCTTTTTTTTAGAAAACCTCAGTATTCACAGTCTAAGGAACAGATAAAGAGAAGCTTTATGAAAGCAGTCCACAGT	3.61125	|POM34[178706]	<POM34[179605]	POM34	<	chr12_179835	>	PSR2	PSR2>[180287]	PSR2|[181480]
sc_Tbf1	chr07_84365	AGAGTTATCACCAAACACAGCTTCGTTGAATCTAAATGACATGACGATGCTGAAGTTTCTTGCAGTTGTGTTTTTTTTGTTATAATTGTTACTGTTTCTATGTTTTACGAATCTTCCATGACTCTTCTAATTGGTCTCTTTTTACTACAAGGCTTCATGGCCCTTTTTCAAACCTAATTTATAAGTTCTTTGCCCTATGCTTAAAACAGTTTAGCCCTATTTAATATAGTACAAAAAAGGAAAAACCTAATTGAAAAAAGCTATTCACCCTAGGTCATTACTACTTTTTCCCTTAGCTAGC	3.58899	<MDM34[84256]	YGL218W|[84299]	YGL218W		chr07_84365		YGL217C	|YGL217C[84838]	KIP3>[84884]
sc_Tbf1	chr12_759292	GGGGTAGGGGGTCCGGAGGGTTAACTGTCAACTCCACCCATACAAGACCGCGCAGAAATCGTCGCAGGACCCCGCCGAACGGCGAAAGCAAATATGCAGCCGTAAAGACCTAACAATAAACCTAATGTAGTCATAGGGCTAATTGATTTTAAATATATGACCTAGCTGACTATTCAAGTTTGCCCTAATTGATGAGTTTTTGAAAAAAAAAACAACTTAGGTTTCGCTATCCAAGCTTATGCTATGGGAAGCGTTGGAAAACTTGCATATAGTATGAACAAGAGCGAGATATAAAACTATA	3.58391	|QNQ1[757639]	<QNQ1[758835]	QNQ1	<	chr12_759292	>	MRPL15	MRPL15>[759482]	MRPL15|[760243]
sc_Tbf1	chr08_488434	AGAAGGAGACTTTACCTTAGTTCTTGTTTAAAATAATCCTTTTCATTCAACTTTTTGTCATTTTTTTCTTCGGCGATGAAAAATTTTCAAAAAAAAAAACAGACCTAACAAAAGGGCAAAAGACCTATTATACTATATGACCGAAAAAACTTACGCCCTATTAAATAAAGAAGAAACCTAAAGAAGATAAACTAAAAACCCTTCTAATATTAGGTCACAATAATTGAAATTTCACTGCAACTTTCCCTTTTTATCTTAAAGGATATCCACTTGACTATCCTCAGTAAGAGTTGATCGGAAA	3.57832	|EGD2[487712]	<EGD2[488236]	EGD2	<	chr08_488434		YHR193C-A	|YHR193C-A[488653]	MDM31>[488657]
sc_Tbf1	chr05_522793	GAGATATAGTAGACCGTAGCATACACAAAAAAAGCCCTTATAACCCACGGATACGAATTAATCTCGAGGGAAGCGTTGCGATGTATTATGTAGTTTCCTTTAGTACATTGTTAATATGGTAGATTTTTGCGATTCATTTTTCAACTTTTCAACCCTAACGAATGTTTTTTAGGGCTGAGTAACGACAAGAACACAACCCTAAAAATCAGATGACCTAAGGGTTTGGTGAATCGAGAAAGTATGCCCTATTTCCCCCGCCCATACACCCCATAAGCCTTAACCGCAGCCCTCCTCTCCCCTA	3.57219	|CCA1[521024]	<CCA1[522664]	CCA1	<	chr05_522793	>	RPH1	RPH1>[523364]	RPH1|[525754]
sc_Tbf1	chr13_209254	TAATATCCTTTAAACCTTGTGCTACTAGAACTCCTTTCTCATCATCGCCAGGCGCAAAAAAAAGATGAAAAAGGAATGAAAAAAGAAAAGAGAAGACCCCCACGTGCCCTAAAAATAAAGTTAGGGCATCTATAAAATAACTAGGATATATATATTGATCACCCTGAACGGAAATCAAGGGTTTTAAAGAGCCCTCAAAATTACTGTTTTAGGAAGCCCCCTTTGTTTTTGTTTTGGTTTCAATTTGTGGTGGCTAATCTGGACATCGATCTACTTGTATAGCTGTCAATATACTATGCGG	3.56586	|AMD1[206428]	<AMD1[208860]	AMD1	<	chr13_209254		YML034C-A	|YML034C-A[209428]	SRC1>[209525]
sc_Tbf1	chr07_472476	TCTGTATATTCTTGGCTGAGATGAATAGTTAGCAAGTGATGTGCAAATTGTCTTTTTTTAGCCAAAACTCACTCCTGGTAATGTCTATATGGCCGCTATGGTCCTGCTATCATGCTATTGTTGACAATGAAAGAGTGGCTGATCATGTGTAATAGGCGAATAAGGTTGTTTTGAAGAGCTTTAATTAGCGCCTCTTATTGCCACTCATTAGGTCTTGAACAAGAAAAGAAACTCCATTTAGGGTATGCGTCTGTTTCCAACAAAGCCCTATTGGACCCTGAGAATGTAAATCAGGGCTCGT	3.56363	|PDR1[469097]	<PDR1[472303]	PDR1	<	chr07_472476	>	ERG4	ERG4>[472860]	ERG4|[474281]
sc_Tbf1	chr11_216637	CTACAACCCGAAAGATGCCGGAAACGGTCTTAGGCCGATGGGGTCTATTAGGGCCTACAGAGACGTCAATTGGGCTATAAGAAAAATGAAATCGAGGAAAGATTTTCCACTCTCAAATTAAGTAGGGCAAAAATATGCTTTTGTTCGCATGTGGTGTTATTCCAGTTGCGAGTCAGGGTCTGCCGATATGCTAAAGGAGGTCACGAAAACGAATCTGGCATTTAATACCTCATTAAGTTACAGCGGAATCGGCCTTCTGTTGCGGAAAAAAAAAAAAAAAAGAAAACGAACATTAAGCACC	3.55268	YKL121W>[213786]	YKL121W|[216344]	YKL121W		chr11_216637	>	OAC1	OAC1>[216988]	OAC1|[217962]
sc_Tbf1	chr08_401154	GCGAACACTTCAATGTGACTTGCTCAGCCAAAGACTCATCAACATTTATGGAAATTTCAATGATTCCCATTGTATTGCCTCTTCCCATTGTGGAAAAAAGAAAAATGCCAAAATTGCAAACCCTAATTTAAAAGGGTTACAGAAAAAAAAAAGCAGGTCTGAAATGCAGTTCGCCATGGTTAATATCTTTTCCTAATTTGGAAATATGTAAACAGGGCATCTTTCCTTTTTTTCTCCTAATGAAAATTGTAAGCAAAAGCATGAAACAATACTGCCACAAGAGGAGAATTCCTCCTTTTGA	3.53497	|YHR151C[399271]	<YHR151C[400851]	YHR151C	<	chr08_401154	>	SPO12	SPO12>[401437]	SPO12|[401958]
sc_Tbf1	chr02_544636	ATTCACACAACTCCTGCTGGGCTTGTAATCATTGTTAACTTAAAAAAGAGTAGTCGTAATATAAAGTTTACTCTATTTTAAGTAGACTTTGGGCAGTGGCTGAAAATAGGCATGATAAATCAACATTTTCTGGCGGAGTAGGGTCAAAATGAAAATGTGGACCCTTTAGGGTATTATAAATATTTTTTAAAGGGCAATTTGAACTTTTTAGGTGCAAAGAAAATTCTGAAGGTATAAAAAAGAGGGTTCACCGGTGCTGCGGAAATAAAAGCGGAAATAAAGATGGAAATAAGGGCTAAAA	3.53441	|TBS1[541203]	<TBS1[544487]	TBS1	<	chr02_544636	>	APD1	APD1>[545022]	APD1|[545972]
sc_Tbf1	chr15_796997	CTACAACCATTGTCTTCCCCGTTTCTACAAAGACAATAGTGTGTGTGCATTGTAAGTGATGCATCATGCACCATAATGATTTGTTTATATATACCCATGTACACTTGGGTCTCATTTCCTCAATTTTTTCATATCTTACCCGCATATCTTTTCTTTCAATGCCCTACTTCTATACTTCAGGGTTTTCCAAAAAAAAACAGTGATTAAGCAGGGCGGCATTTTCTTTATCTTGGGGCTTAGAAGACGCGAAAGACCTGTGGCTCAATACCTTTTTCGGAATATGTCAACAACACGAAACGCC	3.49727	|YOR246C[795802]	<YOR246C[796794]	YOR246C	<	chr15_796997	>	SRL1	SRL1>[797677]	YOR248W>[798014]
sc_Tbf1	chr10_150382	CGATGGATTCCATATACCTCTCCCCATATGGCTATTGTCTGGGCTTGCTCTACCCGAGCCCATACTAGCATCACTGTGGGTCACAAGGGTCGGGCTCAAGGAGTTATTCATGTTGCTATTGGAGCTGGACGAGTCGTTATTATTGGATGAGTTCATGATTGCTCAAATTAGCATGTGAAAAAAAGATAACGAAATTATGTTCCCTTGCACAATGGCTGTTGCTCTTCACCAAAATTCTTCTTTCGATATATTCCCAAATCTAATAGTGAGAAATTTGTGTAATACCCCCAGTAATGGCCCA	3.48564	|YAK1[147964]	<IRC9[148208]	IRC9	<	chr10_150382		YAK1	<YAK1[150387]	RPB4>[150958]
sc_Tbf1	chr10_554678	TATAGTGTAGCATTGAAATTTCTCGGATATTGATTTAGCCAGTTCAAAAGAGGGCCCTTCATCTTTCTTAGTAACATAAGGTAAAATATCTTTTCTGGCATGAAAACTGTAACCTGTCAATGCAAATTCGGGGAATAGTATTATGTCTGGTTTCACATAGGTGGCACTTTTCGTAACTTTATCCAATATTGACCATGTTCTCTTAATTGTTTGATCTACTTGCCCAATTTGCGGATTGAGTTGAATTACTAGTACCTTTAGTGATACTAAAAGTTTTGTGCTCATCTTAGCACCATGAATT	3.46967	YJR061W|[553311]	|NTA1[553469]	NTA1		chr10_554678		NTA1	<NTA1[554842]	RPA12>[555188]
sc_Tbf1	chr11_247582	ATAAATGAATTTTTATTATCTAATGGAACGATTAAGGGGTGTGTCAACTATTTCACTTAACCCTATTCTTTCTTACTGTCGTTTGCTTGCATAGCCTATCTTACAGTAATAGAGGTGCAAAACAGCATCACCCCTAGTTGTTTTTCCCGAAAAACCTATCCCAGATTATTTTTTTTTTGAATTAGACAAGAAATCATCCGAAGACCTATTATGCTTCTGATTAAACCTTGAGAAAAACGGAAGTTTGCAACCTATACCCTAAAGTAGAAGCTGACTAATTCATATTCCTCACGAAATGGTG	3.46447	|LAP4[245782]	<LAP4[247326]	LAP4	<	chr11_247582		YKL102C	|YKL102C[247706]	<YKL102C[248011]
sc_Tbf1	chr07_67291	GTAGAACACAACACAACACAACACAACACAACACAGCACAACACGCTTACCAAATTATATTTACTACGGCAACCAAAAACCGACAGAATAAAAAACAGCCATCATACGTGGATGAACTCTTGGTTTATTGTCTGTTATTATCCTCGAGAGTTCTTATTTAGGGGATTTAGGGCTGGCATCAATACCCTAACTAAACCCTGAACTGCCCAAGGAACAATTTTCAAAAGTAAGAAATGTCCTATACGTTTCTATGTATAACCCTAAGATAGTCAGGTTTCGGAAATAAGGCGGATTTCTACGT	3.42834	|SAP4[64503]	<SAP4[66959]	SAP4	<	chr07_67291	>	SHE10	SHE10>[67598]	SHE10|[69331]
sc_Tbf1	chr07_836964	TGAGGGGTCTTTAACTGGAAAAAAAAAGCTTTCACGACTCAAAGAAAAAAAAAAAAATTTTTTTAGGGTAAAAAAAAACTAAGGGCTAATATGAAAAATACAAAGGTTATGTTACTTTAAAATGAGGTTTGGAAGAAGGAGAAAGACAAAAAAGCAGGGCACATGTCAAACTCTTGGAAACTTGAGATCCTAGCCCTAACGCATGTGCTACTTCAAGGAATTCTTCTTATATATGACAACTATTCCAATTTGATGCTAAAACTAGCCCAAAGTGGTTGATGCTGTATCAATTGGTAAAGAA	3.41525	|YGR169C-A[836392]	<YGR169C-A[836670]	YGR169C-A	<	chr07_836964	>	PSD2	PSD2>[837147]	PSD2|[840563]
sc_Tbf1	chr07_107804	ACTTTTTACTTTTCTTAATTCTCTTTGTATTTATTCCTAGCGACGAAAAATGCGAGATCTCGACCAAAAAAAGGGGGTAGGGTAATAAAATTAACCCTATTATTTTTTAACTTTAAAACCTATAATGTGCTAATATTTTATTATAAACCTCCTTTTTTTGCGTTCAAACCCTGACACATTTTAAGCCCTATATTTACGGTATTAGTTGATTAAACTCCGAAGCGAAAGGAATTCGGTCATTAGCGGCTAATAGCCGTTGGGGTAAATCACCTACAAGCAAGTACACAAGAGAACGTTGGCG	3.39202	|CHC1[102547]	<CHC1[107508]	CHC1	<	chr07_107804	>	POX1	POX1>[108162]	POX1|[110408]
sc_Tbf1	chr13_253382	AAACGCATGCTTCGTAAGGCGATAAAAATGAAGTGTACCATTGAGACGAAGTGGAGCAGTTTACAGTGAATAATACATTGTCTGCTCCTCACTTACTCTCGCTTCTCGAAAACTTTTTTGTATTTATCGGAAACGGCAGTAAACGACGCCAAAAATTGAAAATAAGTACGGGAACGAGGTACCATATACGAAGATCGGGGCTTTGTTCGGCCCTAAATTTTGCTGATCTTACCCTGTTGCATCTTTTCAAAAATAGTAACCAGCCCTAGCTGTTTGGTTGATTTGACCTAGGTTACTCTTT	3.37846	|YML007C-A[253162]	<YML007C-A[253272]	YML007C-A	<	chr13_253382	>	YAP1	YAP1>[253848]	YAP1|[255800]
sc_Tbf1	chr10_402307	GGAACCGGTATTCGGAGATGATTCGGCTTCCTTTCCAACTTCAGATCCCTGAACAGCAACAAAACTTTTCGGGAAGATACCCTCAATAACGTCGCCATTTGAATCCTGGTATTCACCAAAGTACCATTCGGCGTCTTCAACAGACGTAACAATAATCTCTTGATCTTTTTCAAAATTTAAATCGTCCTCGTAATCGGACTTGTATGGGAACTGAGCCACCACCTTGAAGGGCACTTCGGGTTCACTCATCCTTAGTTTGGGTAAGACTGTGTTTACTTCTAGTAGCTCTTGCAGTTGGGAC	3.37637	YJL020W-A>[400976]	YJL020W-A|[401233]	YJL020W-A		chr10_402307		BBC1	<BBC1[402405]	MPS3>[402892]
sc_Tbf1	chr16_942815	GGGGCCATGGTGTGGAATATGAAAGTAGGGTAAGTTTGAGATGGTATATACTGTAGCATCCGTGTGCGTATGACATATCAGTAGAAGTGAAGGTGAGTGTGGCAAGTGGCGGTGGTGGTAGTGGTGGTATAGAGTGGTAGGCTCCTTTACTTCGAAGCGTGAGGTCGTATACCTAATAAGGAAATGTAATTTATAACTTTTTATTATATTGGTCTTTTCGAGAGCGGAAGAAGTTGTAGGCTAAGCGCAGGCTAAGCGTAGGTCCATGTTTAAAGTATCCAAGAGAATATCCACGAAGCGG	3.35441	ARR3>[939918]	ARR3|[941132]	ARR3		chr16_942815	>	YPR202W	YPR202W>[943028]	YPR203W>[943876]
sc_Tbf1	chr15_925277	TATCCGACCCAGATCAATAAATAAATAGGCTCGAAGACGCCTCAGAACTCCGGTCACTGGTTTGTCTTGTTGATATACGATGTGCCAAGCGCCGTTTCTCGATGCTTATCTGGTTTAGTTTACGCTGTTAAAACCAAAACCCCAACAGATTTTCGACCCTAACGTATGTAGGGCTAAAATAGATATTGAGTAGGTTACAATTAATTATTGGCAATTGCACCTAGTGACACATTTACGAAAACGTAGGGCAAAAACTATTACCCGACCCAGGGCTATTTTGTGATTTTTTCCTTTTTTTTGT	3.354	<FRT1[925037]	YOR325W|[925047]	YOR325W		chr15_925277	>	MYO2	MYO2>[925718]	MYO2|[930442]
sc_Tbf1	chr12_125181	ATTCTCAAGTGTGCTAATGGTACATTTGGGAAATTATCTTCCTCTCTCCACAATTTTTAGAAGGAAAAAAGAAATGCAGTTCAGGGTAACAGAGTGCGCAATTACCGTAGATAGCGATCGGATGTTTATCTTTAGCCCTCTTTTTCTAGCTCAAACCCCGGCACGAATTTTTTAGGTCTTGCTGCTCTGCCCTCGGGCACTTTTCTTCGAGAAGTTCTGGGGCGGTCTGATCGGGAAAAAACGTTCCCTTTTCGGACGTATCGCAGGCAATGTGCAAAAGCTTATTATATACGAGAAAAGA	3.33505	|PUF3[122074]	<PUF3[124713]	PUF3	<	chr12_125181	>	YEH1	YEH1>[125533]	YEH1|[127254]
sc_Tbf1	chr02_159802	TTTGCTGCTATCCTGTTTACTGTTGTCGTAGTTATCTATGGTCATCCTGTAGGTTTGTTGTAGTTTTATGTACGCCACTTTTTGTAATGACTCAATTATTGTCCACGCCAGCACAGCAACTTCTTTATATATACTATAGCGGCGCTGGCGCTCACCCCACAAGAGCGTCCGACTAATTTCTGACAAATCGTAAAAAGAAAAAGAAAAACTCAAAGGAAAAAGAAAAAGTCTCACCCTACACAACTTGTTTTCAAAAACGGTATAGACCCTACTATTTCTGTTTTAGCCCTATGCTAAGTCT	3.32003	|RIB1[158659]	<RIB1[159696]	RIB1	<	chr02_159802	>	HEK2	HEK2>[160187]	HEK2|[161332]
sc_Tbf1	chr11_393136	ATCTCAGTATAAACCTGTAGCGTGGATTCATAATATAACTAAGCTAACATAAAAACGGGAGAGGGTGTGTGCGACTAAAGGCAAAGACAGGAATGCATCGCTTTAAAAGATCACCATAACTACTTAAAAGTTTCGTTAACGTGGTGAAAAAGAAAAGAAAAAGAAAAGTGAAAAAAATAAACCTAGGGTTGAAAATATAATCAGTTAGGTGTCATGATATTGATACATTTATTTCTATAGGTCTGAGAGTACTAACTTAGGGTATATGAGGGGTGTTAAGTTGGGATGATGACGCATTAAT	3.31429	|YKL023C-A[392789]	<YKL023C-A[393016]	YKL023C-A	<	chr11_393136	>	YKL023W	YKL023W>[393364]	YKL023W|[394197]
sc_Tbf1	chr12_253283	CTGCTACAGCCTTTTACAGCCCAGCATCTGGCACCACTACGCTATAATATATGATGCGTCTATTATGCTAGAATCCTTCCTGAAAGGGCATTCTGGAAGCCCTACGTACAGAGTGACAATATATTAGGGCATCCATAAAAATAGATTAGGGCAGCTCTGCCATTTTTTTCATAGCCGAAAGAAGAAAAACTGAAAAAAAAAATGATACGAAAAAACCGCGAAACGACGCCTTTTGTTGCGATTGTCGGGCATCGCAAGTTACGACGCGTTGTCCCTTGCATCGCTGCCGTGTGGCACGACC	3.31134	|SPT8[251273]	<SPT8[253081]	SPT8	<	chr12_253283	>	ERG3	ERG3>[253862]	ERG3|[254959]
sc_Tbf1	chr13_751501	ATGGTTGAAAGTTATTATTCTTGCAATTATAGCCCTGTAATGAAGCTGCGTGATTGGACCTGTGCCCTCTTCTTCCATTACTTACCCTATCACTTTTCTTTCTCAAGACCTAGGTCCTGTCGGCAAATTCCGCTGCAATAACGCGAAGATCATGACTTTTTTCACTCAGAAGGCAGAGAATCACGATTGATAAAGATCACGCAAAAAAAAAAGATGATTGGCTAAATGCATAGGGCGACAAACATGGGCCCTTCTTTTGCACTCATGTTTTAGCTTCCTTTGTCCCATTGTGTAAACTTAT	3.30064	|CUS1[749929]	<CUS1[751239]	CUS1	<	chr13_751501	>	YHM2	YHM2>[751960]	YHM2|[752904]
sc_Tbf1	chr07_951376	TTTCAGTTGCGGTGCAAAAACATTCTTTTGATCTCGAAGTAGGAAAACTGACATTAGAAAAAGAAAAAAAAAACAATCTGCGAATTATGCATTTCTTTTTTTCGCTTTTTTATTTTCTTTTTTCTTTTTTTCGACCTCCAATAGGGCTTTGGAAGCCCTATATGTAATCTAGGGTAATGACATATGTCACGTGCTTTAGGGCTTGGTGCCTTTATTTTTATGATTATGTGACAAGGATCTAAGGGGGTTTTCCAGATACGGGAAAAAATAAATAGTAGACTATCCTAAAAAGGAATGTAAT	3.28238	YGR228W|[949712]	<SMI1[950902]	SMI1	<	chr07_951376	>	BNS1	BNS1>[951897]	BNS1|[952310]
sc_Tbf1	chr13_915074	AAAGAAAGAGGCGCCAACGTTAAAGGAAACTGCCCATATCTAATACATAACCGCACAAGCTCCAAGCTCATTCAACACCTGTGTGATTTACGCCCCAATAAGGCTCAAGATTCCTCAATATTTTGTCGTTGTTCGAGCCATGAAAACCTCAAATTACTGCTACAGGACCCTAGGGTCTCGCTAAAAAAATGACTACGCGCGCTTATATAATTACTCGAATAAGACAAAAGAAAAAAACCCTTGCGATATGTCGTAGACACGTAAAAATGGCCCATTTAGTGGTAGTCGCAAACTAGAGGGG	3.26684	|FET4[912878]	<FET4[914536]	FET4	<	chr13_915074	>	YMR320W	YMR320W>[916744]	YMR320W|[917049]
sc_Tbf1	chr10_159931	AGACACCCGCGGAGGCGGCTGAAGAAGAGACGGCGGCGGCTAATCTGGTACTTTGGGCGATCATTTAATACGTTTATTTACTGTCTTATGAATGTAATATTTAAACTTGTGCGTAATCATTAAAACAAAGGTGAAAAATCACATTAAACATCTCCCTACATTACTTTCGGTTTATTCTTTTATATGTGTGAAACTTTCTCTCTGCACCAGGAAGTGGTCATGCTTGATGCTCGGCTCCCACCGGAAAAACTAACTTGCGGGCGGGAAATTGATCCCTGAAGTCATGCCCCTCACCTTCATT	3.26436	|YJL133C-A[159620]	<YJL133C-A[159844]	YJL133C-A	<	chr10_159931	>	MRS3	MRS3>[160616]	MRS3|[161560]
sc_Tbf1	chr10_139967	AATGATTAAAAAAAAATGTCACAGAAGCAACATCTTTTCAAAATCATTCGCATTAAGAGAACGAGATAAAATCCCTTGTCGTCATGGTCGAATCGGACGAGGAAAGAAGAGACACCATTATCATCAGGGCCAATCAATTCTTCTTTTCTGTTTAAAAAAGTGTCATGAAATTTCTCTTGAGATTATTCAAACTTGAATGTATCAAATGGGAAGGAGTGCAATGCTGAAGTCGAAAGAGGAGGATTACTCTCATTCTTACTACATTACAGTCACTGCTGTTTGTTCTTATGTAGGGGAATTC	3.24757	YJL150W|[137422]	DAS1|[139367]	DAS1		chr10_139967	>	RPA34	RPA34>[140434]	RPA34|[141135]
sc_Tbf1	chr02_74867	TGGACAGGAATGCTAACAATAACACTATTACTAGGTGGTACGACTAAGTACATCACGTCAAGCTTATTACTACTATAACTACTATTATCATAACAAAAGGGAAAACTAAACCCTATCTAAACAAGGGTTATTTAAATTTTTAACAAGGGCATACAACAAAAAAATAATAAACCTAAAATCAGAAAGTTAATCTTTCAGGGCTTTTGAAAGTGGAATTAACGTCTCTAGTAAACGAGGATTGTTTCCAATGAGATTCTAAGACCCAAATATCCTCTTCTTTACTTTGAAATGTTTGCAATGG	3.24107	|PET112[73067]	<PET112[74692]	PET112	<	chr02_74867	>	NUP170	NUP170>[75256]	NUP170|[79764]
sc_Tbf1	chr04_765450	ACCGTCACACTATGTCCAATGATCTACACTATCAACCTTTGAGTTAATGTTCTCTGATCCAGTATATTAGTAACTGCTCACACTGATCAAGAGCGTGAGAGAATACGAGCGAAAAAGAAAGAAGAAAAATTTGGGTGCCATTGGCACAGACCCTAAAAGAGATGTGAGAGAAGTGGGCCATATATGTATATTTTTCCCGAATGTCCTAATAAGTAATGATTGGAAATCCTAGGTCTATAAACTCGGGTAACAGAAGGTGGAAAATGAAAATTTTCTATTTTCCAATTGTAAAATCAGCAGG	3.24066	|CTH1[764175]	<CTH1[765152]	CTH1	<	chr04_765450	>	GIR2	GIR2>[765703]	GIR2|[766500]
sc_Tbf1	chr16_309986	GCAGAATAGCTTTTACCTAGACGCAAGTCCCTAGGAGGGGGCATTTTTGACACAGAATAGCATTTCATCAAAGCAAACAGCAACTTCTTGGAGATTTGTATTGCTTGGCATGTCAAAATCTAGCGGTCACATCAGTAGGGTAACAAAATAGCACGTCAGGGTTAAGGCGGCCTACTGCTTAGGGTACGTGGTAAGTGATGTAAAATGTGAGAAGGAGAAACTAGAAAAAAATTTTCCTTTCTTTTTCCTAGCGATGAGATGAGATGAAATTTTTCGAACAAATGATTTTTGGCACAGTTTA	3.23066	|HHO1[308827]	<HHO1[309603]	HHO1	<	chr16_309986	>	NAN1	NAN1>[310209]	NAN1|[312899]
sc_Tbf1	chr04_156219	GCATCACGTTCGTCGTGACATATGACTTGAAAAATGTGCAAAAGCTTATCGGAGCCAATCGGATTGACGCATTAAAACCGAAGTGTATTAGGACCAAATTTGCGCTGTATAGGGTTGAACGGTAGGGCTACCAGGGTCTGAGTCATCAAAGAAAAAGAAATTACAATAAGAGTCTTACTTAAGATGATATAGAATTGTTGTTATTGTTCATGTATGGATGCCAAGAAAACAAAGTTTTTTAAAGTGAGGTATGAATTATGGCGTGGAGAAGCTGAAATTGAAATATTCGAAGCATGGGTGT	3.22802	|GLT1[149204]	<GLT1[155641]	GLT1	<	chr04_156219	>	UGA3	UGA3>[156319]	UGA3|[157905]
sc_Tbf1	chr03_246733	TCACCTACAAGGAACTACCTTTTATAGCCACCCTAAGTAAAACAACATTAGCTTAGCATCCTCAATTCTTATCGTATGTTGTTGCTGCTATTTTTATCCTATTGTTCCTGGCATCGCTTTTTTACATAAGGTACCAAGGCAAGAGAAAAGACCCGCGAAATTTTCAATTCGAGACATAGGGTTAATACGAAATATGTTAAGGTCTAGTTTCCAAAAAATGAAGAAAATGTGATTAGACATCCTGGGGAAATTAGGTTTAAATAGGGCGGGCGCTACAGGGGTTTTCCTAACAAATTTCAAT	3.22469	|SSK22[242585]	<SSK22[246580]	SSK22	<	chr03_246733	>	SOL2	SOL2>[246960]	SOL2|[247907]
sc_Tbf1	chr02_145969	GGCAAATACTGTAAAATACTTAACATTTAACTAAATTTTATTCTATGCTTTTCCTCTCGATGAGATGAGCTGTGAAAAATTTTGAAAAAAAAAAAAAAAAAAAAAAAAAAAAAAATTTGTTATCACCAATAACGAGAAACCTAACTCTAAAACTTAGGGTCAAAGAACAGAACCCTAGGCTTTGTATCCAGTTGAATCACTAATTACGAAAGAATGCTGGTGGAAATAATAATATCATATTGGTGCTCAAATAACAAGAAGACTTCTTTGGAAGAAATTATTACCAATTAACAGTCCACTT	3.20484	<YBL039C-A[145034]	<URA7[145731]	URA7	<	chr02_145969	>	MRPL16	MRPL16>[146190]	MRPL16|[146888]
sc_Tbf1	chr04_264285	AAACTGTCGTTGTGCTAGTCAAAAAGAATGCCTTTTGCCGTCTACAGACTATTAGTATCATTGTACTCCTTCACCATATAAGCTCTACGTTTCTTTTTTCTGAATATTAGAAAAAAATTTCGCCAACTAGGGTTCAAAATAATAGACTAGGGCACGGAAGAAAAGCACACCCTAGGGCTTTCGGAGATAAATTATTAATAGCGAGTTTTTTTTGTATTTACTTATTTTATTATTTCTTTAAGATATCTAGTAGTAAGGATAGAACGGGTAGATAGAATAGACAAATGGAGTTATTGAAATA	3.20281	|RRP42[263313]	<RRP42[264110]	RRP42	<	chr04_264285		TMA17	|TMA17[264512]	<TMA17[264964]
sc_Tbf1	chr08_397064	CCTCTTCGAGCTGCAAAAAAGTTTATCGCTTCGCGAAAAAAAAAAAAAAAAAAATTTAAAGAATTTCAAAACGTGTCAGGGCTACTAAATAATTGAACGAGGTCTATGAAATAAAATGGGCTGAGAAAATTTCAAGAAAAAGGAAATAAGTAAGGGCTATTTAGGGTTAGTGGAATGGCTTTTATTATTTCCGCCGCGATGAACTTCCCTTTTATTGTGACATGATAGACATAAATATGACGAATGCCTACGAATTGGAGTCATCAGTAGATAGAACCATAATGAATAAGATAAAAACGCA	3.17549	|SKG6[394458]	<SKG6[396662]	SKG6	<	chr08_397064	>	PEX28	PEX28>[397254]	PEX28|[398993]
sc_Tbf1	chr13_605916	GCCTGTATCAATGAAATTTTGTTATGGCGTTTATATGGATAACCTGGAATTTGCCTTTTTTCTTTATAGCGCACCGTTCCGAAGAAAAAAATAAAAAAAAAGGGCCGACGGAGGGTTAGGTCAAATTAAATATTGAGCTAGGTTTAGTTATCTCTTTTTTAGGTTTTTTATATACAAAAAAGATTATATTTAGGGTACATATGGCTGGAGCATAATGTCTGGAATGGGTATTGCGATTCTTTGCATCGTACGTACAAAGATTTATAGGATAACCATCAGCTTCGATTATTCTACACTGATG	3.16626	|EAR1[603867]	<EAR1[605519]	EAR1	<	chr13_605916	>	HOT1	HOT1>[605980]	|YMR172C-A[607827]
sc_Tbf1	chr04_1434483	TACTTTCTCGCCTGCTCTGTATTACTCTTGTTGTCACTCCGCAATATCTCAAAGCCATTAATATGTACTAACTTGAATTTTTCATGCTCCCTTAAACGAAAATAACCCTACTGAGATTTTCACCTTTATAGGGTTATATGCTAAAATAAGTAGGTCTTATCATGCAACCTTTAGGGTCCAAGCCCTTAAATCCGACAGTCGGGCAAGCCCATTTTCCCAACGATTTTTCAACGGTTTTTTTGCCTGCAGGGCATCGGCAATTTGACAATACTCACGACCGATGGATGCAGCAATCAACGTA	3.15281	|PKH1[1431960]	<PKH1[1434260]	PKH1	<	chr04_1434483		YDR491C	|YDR491C[1434492]	IZH1>[1434916]
sc_Tbf1	chr15_949487	AAGAGAAAAAAGAAACGGCCAATCCGTTGATCATGATTAAATAAAATATAGGGTTCTGAATTGTTAGGTTTAATCTGCAAATTATTCAGGTCATCGTTGACTTTTTTGCAGGGCACTAAAAACCGCTAACATAGGACGGTATATTGCTGATTTTAGACTTAACTTCTTGGTGTAGTCGTCTCTGAACATGGCATGATACAGCTTTGGTGGGTCACTAGAACAATTTGAATCTTGCTCAGCACGCTCTGTCTTACGTATATATCCAATTTCAGTTGATTCGAAAGACATGAAAGATTATTAA	3.15099	YOR335W-A|[946645]	<ALA1[949106]	ALA1	<	chr15_949487	>	KRE5	KRE5>[949770]	KRE5|[953867]
sc_Tbf1	chr15_292333	CTTTACACCTTAAAAGCCCAATACAAACCGGTCCAACAATTATAATTCATCTATAGGGCATATACAAAAAAAAAAGGTAGGTGTAAAAGATAATAAAATACAACCCTATTAGCTTTGATAAAAAATTAGTAGGGTTAGAATGTCATATGGTAGGGTGATATAAACGCGTGAACTTTACGCGTTTATATGTACTAAGTTATTTTCGGTATTAGAGAATACCATATCAACGACTAACTCTTAAGCTTTCGATTGTATGAGCTGAAGAAACGGCCTGCTCATTACCAGGATATCTCTTTTTTTT	3.13073	|TLG2[290882]	<TLG2[292075]	TLG2	<	chr15_292333	>	ESC8	ESC8>[292530]	ESC8|[294674]
sc_Tbf1	chr15_915412	AGTTTTGCTCAAACGGTCGCGTGCTGAGCGGAACGAGAGAGTATACAAGTGATATTTTAAAAAGCCCTACATTTTATCAAAACCCTAAACGCCAATGTTGAGCAACCCTAAAACGTTGATGGCGGCTATTTTTCCAATTTTTAAGTATCATAAGCATATTCTCCAAATGAATGGATCTTACCAATGAATACCAATGCAATAAACTTTTGAAAATGCTTCTGGAATAAATGTAATAATTCTGGTACGGTTGCCGGATGTTACTAAAAAAGTAAGTAATCTGTTTACTTGAACTTCCTCATAA	3.11247	|GNT1[913616]	<GNT1[915091]	GNT1	<	chr15_915412	>	PMT3	PMT3>[916027]	PMT3|[918288]
sc_Tbf1	chr02_504513	ACACACACGCTTTCACACACGCAATTTGAAATAGCTCCTATAGGGCTTGGGAATAGGATCACAAGTCACTCGAAATATACCATTTTTTCTATCACACATACACATTGTATAAAGCCATTTGTTTCAAAAAAATATAAAAACACTGCGCAGCGTGCTGTTTCGGGTTCCATTTGTGATTGTTTATTTTTCTTTTGGTTTAGCTCAGTGCAAAACGAGGGCTCGAAGAATTTTCAGATAAAACAGTACTCGAGCCCTGAGATCTGTTTTAGGGTCTAAAAGGCGGGTTATAAAAATATGTCAG	3.1117	YBR134W>[504237]	<HSL7[504281]	HSL7	<	chr02_504513		YBR134W	YBR134W|[504638]	CKS1>[504848]
sc_Tbf1	chr13_861195	TTTCTTAAGTACTATATTTTCTCAATCTTACTTTCGTTCACTACAGTTAACCGCAGCAATATGCCCCTATAAAAAAGAATGAGTGAAAAATTTGTTAGCAGAGAAGCAAGAAGGAAAGAAGGAAAAAAAAAAGAAACCGTGTAAGAAATCATGGCGCCTCAAAAAAAAAAAAATACGCGAAATCGATTTCCGTATATGATGATACATATGTTAGGTCTCTTATGGTAGTTTTTAGGGTCTGTCCTGTTTTTTGAAGGCATTGGTTAGGGTCTAGTAAGTAACTCGTATAAAGAGATGTACT	3.11002	|LCB1[859214]	<LCB1[860890]	LCB1	<	chr13_861195	>	PRC1	PRC1>[861921]	PRC1|[863519]
sc_Tbf1	chr04_657658	GTATTTTGAATAACACGATGCTTTAGCTCATCTCATCTCTTCTGCTGAAATTTTTCTTTACTTCGGTAAAATTTTTTCAGAAAGCAAAAAAAGCTTCACAGAGGCATGACCCTCTCCGGGTAAAAAAAAGCTTAGGGTTACCGGCCTGTCATTTTTAGGGCATTATCAATTTTTTGCCATCTAGTTGCAACTATAATAATACAGTATGAATTGCACGAAAGAGCAGTCAATGTAAATTCACGAAGTGACTGACAGAATACTGACATCAGCTGATTTCTCATAGAGCTGTTTCTCTGATAAC	3.10639	<ARX1[657464]	|YDR102C[657645]	YDR102C		chr04_657658		YDR102C	<YDR102C[657977]	STE5>[658347]
sc_Tbf1	chr12_855655	TTCTATTTCATGATTATTTACATTAAACAAGTATGATCCGTTATTCTTCTCGCAACCGGAGTGCTCGAGAAGTGCCAGTAAGACGACACCCTATTTTTCAAGTCCAGCATTGGAAGACTTCCAATGAACACTCTTATCATTATTCTTTATGCATTACGTTTCGCAGTAATCCTAGAACCCTAACTTTTTCTAAAATTACCGTCAAAAATGACGGACGCAACTTTTCTCAGAAATTTTTTTTTTCATTTCTCTTAAAAAGTTTTCTACGCTGGATAAATTGTTCTCTTCCCTTTGAAATATG	3.09242	YLR366W>[855537]	<YLR364C-A[855644]	YLR364C-A	<	chr12_855655		YLR366W	YLR366W|[855842]	RPS22B>[855877]
sc_Tbf1	chr08_293562	AAACCAATACTCCTTACATCCGCCTTGAATTTAGGACCTACAATTGTTGTCTCTTCTGCTTGAACCAATAAGCCCTAGAAACCTTACACCCTAATTTGCACAAGAAAACTACGAAAAAATTTTTTCCTCTTTTTTCCGCAGCTCCAATCTCGCCCTGCTATTTTTTTGGTTCGGAGAAAAATAGTCGGTCGATATGAATTGAAGTTTCATTGTGGCCACTCGTTTAGGAATGGAATAACCTCCGCGAATGGAAAAAAAGAACTCGGAATATCAAAAATTCCGGCTCAAAGGAAAAATTTGC	3.08799	YHR095W>[292946]	YHR095W|[293380]	YHR095W		chr08_293562		HXT5	|HXT5[294672]	<HXT5[296450]
sc_Tbf1	chr07_915047	CATAGCATTACATTTCTTGCATATCTATCTATTCGAGAAAAAAAAAAAAAGGCATCGAGTGAATTTTTCACCTTGATAAAAAAGCCCTTACTAACCCTACAATAAATTGTGCCGAAACCCTCTGGAGTTTTCTAGAATATTCTAGCCCCATCAGGGCTAGAATATCCTAAAAGTTTATAGTTGACGAAAATTTTTCAGCGATGAGATGCACATTTATAATGCTATGATGTTCAACGCAAAGGAAATCATAGCGTTATCGGGTAGGTTCGCATCGTTAGCAATAGCTAGTCGCATATATACA	3.07881	|YGR210C[913508]	<YGR210C[914743]	YGR210C	<	chr07_915047	>	ZPR1	ZPR1>[915246]	ZPR1|[916706]
sc_Tbf1	chr13_652110	TTTAACTTAGGAAAAAATAACACCAAAAAAAAAACCACCAATACTTTCACACATGAGAGGGCCTAGAGTAAAGTACCACTAGCCATGCAAAAAGCCCATGTACTGAGCTGATAGTCGTTACCAACCCTACATTTTTTTTCTGAAGCAATATAAGTGTTACCCGAAAAGTATGAATATTATTTTTTCTTCGTACCGTTATATCTTTTTCTGGTATATAAAGCGGTGAGTTTAGAAGAAGTTCCTGTGGTGCAAGAATCTTTATTGGTATTTAAAAAATCTTTTCTTTTCCTTTTTTTGGTTT	3.07521	<YMR193C-A[651457]	RPL36A|[651909]	RPL36A		chr13_652110		YMR194C-B	|YMR194C-B[652593]	<YMR194C-B[652886]
sc_Tbf1	chr08_512240	TCACCATTCCATTGTACTTTGACATATTTACCCCTCATCTATATATAATCAGGGCTTAAGTAAACGCTTCGCTGTGATTTCCCAAAGTCGGTTCGGAAATTATAGGTCGGTTATATCATCCGAAAAAAAAAAAAAAAAAGTTTTTCTTAAATGCATAGGTTTAAAGTCGATTAAAAGTAGGGCTAACACAAGTATAAGCAGGGTTTTGCTATAATAGGGATGCCATAAGTGAGGGCAGGGCTCATCGATGCGCGTACATGGATTTTCCGAAATTCTGAATTTTTTCTTTCTTTAACTATGA	3.07377	SCH9>[509363]	SCH9|[511837]	SCH9		chr08_512240	>	SKN7	SKN7>[512732]	SKN7|[514600]
sc_Tbf1	chr12_348831	TGCATCTTGAAGAAAATTTTTCTCTTTAAATATCTGACTGAAGTATTGATCCCTTCAAAAAAAAAAAAAAAGAGAGTTGGTTACCCATATGGGAATAATATTTCTTAGGGCTAATTGACAAAGGATTGCTAACAGAAAATGCAAAGGACTAATAACTTGAATCATTTTTATATCAGGTTTATATAGGTATACGTTCAGTCTAATTAATAATTTATAGTTTACAGTAGTTTTTTACAGTAGTTTTTTTTTTTTTTTTTCAGTTCCATGATTTTTTTGTTCCTTTGATTCGTGTAGTAAACCT	3.05727	|SEN2[347048]	<SEN2[348181]	SEN2	<	chr12_348831		MDN1	|MDN1[349007]
sc_Tbf1	chr14_310411	GGGCTCCCGCCCCAAAAGTTCCTATCGGGCCCCTTCGCTTCGCTGCCCCAGATATTTGCGGAAAAGGCCAGCCTCGCAGTATTTCACCAATGCCCTTACTTTGATAGTATGTATTTTGACTACTTTTTTTCATTTTTATCGCTTCTTTTTACTTTGTGCGGTGTAAACCCTACACAAAATAGGGCTTTCATTTAGTATTTACATTTGCACAAAAGTAGAGAAGATACGTAATAGTCATTGAAAGCATCGACATTTTTGGTGCTTGCTGACAAATTCACGGTGACAAAGTGAGCTAGAATAT	3.05388	|MDG1[308959]	<MDG1[310059]	MDG1	<	chr14_310411	>	APC1	APC1>[310638]	|YNL171C[315631]
sc_Tbf1	chr15_285739	AAATAGGGCTTAAATCAAGAATAAACCCCTAATTAAAAGTTATTTTAGGTTTATTATGACCTAATAAAAATAAATACTAACCTAAACAAATACCCTAAAGAAGCTACGGCGCTAAAAATATTTCTTTTTACGGTTTTGCCGCATGGTAAAATCTTTTCTTTTTTTCCTTTTCCGCCATGTGTCACTGAATAGAAACGGCATTAAATGACAAAATGACAGTGAAAATTCGAACGCTCTTTTGCTGCCATGATATTGCATCTACCTCTCCTATACTTAGCTGTAGTAGTCTAACCTTGTTCGG	3.05121	|DIS3[282422]	<DIS3[285427]	DIS3	<	chr15_285739	>	TAT2	TAT2>[286173]	TAT2|[287951]
sc_Tbf1	chr02_5861	TTGGACTAAAATCTGCGTCACAATCGCCTAAACAGGAAATATTGCCTATTTTCGTACAAGGTTACTTCCTAGATGCTATATGTCCCTACGGCCTTGTCTAACACCATCCAGCATGCAATACAGTGACATATATATATACCCTAACACTACCCTAACCCTACCCTATTTCAACCCTTCCAACCTGTCTCTCAACTTACCCTCACATTACCCTACCTCTCCACTTGTTACCCTGTCCCATTCAACCATACCACTCCCAACCACCATCCATCCCTCTACTTACTACCACCAATCAACCGTCCAC	3.0473	<YBL111C[5009]	YBL109W>[5790]	YBL109W		chr02_5861		YBL109W	YBL109W|[6125]	|PAU9[7605]
sc_Tbf1	chr03_96029	AATAAGCAAGAAACACAACAGTATAAAGGGACAAAGATAATAAACCGCCTACTACTAAATAATATCGCTGTGGTATGCTACTCCTAGAGATTTCGATCACCATCGTGGTGCTCTTTGTCATACGCATAGAATTGACAAAAAAGAACCCTAAGCTATAAATTAGGTCATGTTGAGCGATTGCCAGTTGCCAAGACCTAGGGTTTTGTTCGAACAATTCTAAAAAGGTAAATAAAAACAATGGTAAACAAAGGCTTTGATCTTCAATGAGGAAGATTTCTCTCACTGCGGATAGTAAAAACAA	3.02936	|DCC1[94621]	<DCC1[95763]	DCC1	<	chr03_96029	>	BUD3	BUD3>[96281]	BUD3|[101191]
sc_Tbf1	chr16_150449	TAAATATATGTAGTATTGATTTTGTTACACCTGCTAAATAGGTTCTTACGATTGCCTTTTTCCTATAATATGCATAAATTATGTTGCCCTAAAAGAGTGAAATAAACCTTATCTATCTTTTTTTTGTTCCTGGTTTTCAAAGTTGATTTTCGACAGACCCTAGTTAATTATAGGAAAAAGCCCTATTAGTCTTTTTCTTATCATAGATGACATTTACTTATATTAGGCCAATCGCATACTCTGCATCCAACAAGCCTTCAACAGGTCGAAGTGAAACTACAGGACTTGGAAAATATCAGTT	3.0163	|THI6[148568]	<THI6[150190]	THI6	<	chr16_150449	>	LEA1	LEA1>[150613]	LEA1|[151329]
sc_Tbf1	chr15_21681	CTCAGGACTAAGGGCAATTCTTGCCCAAACTACGGAACCCTGTTTCTGATCCGAAGGGCTTATAATCCATAGAAACCCTTACATTTGCTCACTGAAAACCCTGTGTCCTTATTTGGTATATATGATGCGAGGATTAAACGAAAACGGAAAATTTTAGGTTTGAGGGTCCCATTAGTTCAACTAAAAAAGAAAAACGAAAAAAAAAAAAAACAAAGTCAAACCATAAAAAGTTTTGAACTACAGAAAATGTAGGCTTGTCTATTCTCCTGAATTTGACTTTTTTTTTTTCTAACTTTTTCAC	3.01601	|ENB1[19490]	<ENB1[21310]	ENB1	<	chr15_21681		YOL157C	|YOL157C[22524]	<YOL157C[24293]
sc_Tbf1	chr07_545063	GTCGATTTTGCTGAAATTTCTAGTAACTTGTAGCAGCAATACATTATATCATAAAAATAACCTGACTTGTAAAAGTTGAAACCCTAACTTTTATTATTTCTTTCAATATTTTTCGATTAGACGTGAAAGATGACCAAGCACAACTAACAAAAAATTTGCATCCTCATAAAAAGCAAGACTTTTTGTATGTCGAAACAAAATTATTAAAAAACACGCATTAACACAGACACGAATTTGGCATACTTTCATTTTACTTTATATCTAGTGAAAAGTAGAAATTGTTTAAGGGAACTACTTCACA	3.01212	ERV1>[543557]	ERV1|[544209]	ERV1		chr07_545063		POP6	|POP6[545685]	<POP6[546161]
sc_Tbf1	chr05_42164	CTTAAGTTTGTATGGGAAGAACTCCAATATAACGGGACGTAACATTGGCCCCCTTTTATATTCATCGCGCTCTTTATCGCGGGTGTGTTTGCCCCCGCCACTCCCGCAGTCCTGGCGTGATAAGCCACTGCAGTGGCATTACTGAGCCCAAATTTTGCTTTTTCAACAAGTCACCTAAATTTCCAAAGCCGAAAGCCCTGCTACTCTGCTAACCCGGAGCGTTTAAAGTCCACGGACATTTCCCAGCCCTCGTTTTTTCTCCTCCCGGGACCCCGGGCATAAGTGCATAGTAGGCACAGAC	3.00947	|PRB1[40046]	<PRB1[41953]	PRB1	<	chr05_42164		SOM1	|SOM1[42400]	<SOM1[42624]
sc_Tbf1	chr14_585404	ATGATGCCTTTGTGTAGATGTCCAGAAGCTCCCCGACATGTCTAACTTTTGAGATTCAGATGCCTTATCGCTCTTCAACTAAAGTTTGAGAGGGCATTTTTTGTTCGAACAATATGAGTGCTAACAAGGTTGCTACCACATCAATGAACTCTACTCCTGTATGAACCCTAATTTTCCTTCATGAAAAATGAATTTTCGATGTTTTTCCGTGGATTTTATATTTTTTCAAATATATAAAGGAGTAAGAAAATAACTTTGTTTATCCTATGTTGCGGTAAAGAACTAAATAGTGGTCTTCACC	3.00795	|SSN8[584321]	<SSN8[585292]	SSN8	<	chr14_585404		YNL024C-A	|YNL024C-A[586603]	<YNL024C-A[586821]
sc_Tbf1	chr01_141972	AAAATGCCGTTGACAATGATGAAACCATCATCCACACACCGCGCACACGTGCTTTATTTCTTTTTCTGAATTTTTTTTTTCCGCCATTTTCAACCAAGGAAATTTTTTTTCTTAGGGCTCAGAACCTGCAGGTGAAGAAGCGCTTTAGAAATCAAAGCACAACGTAACAATTTGTCGACAACCGAGCCTTTGAAGAAAAAATTTTTCACATTGTCGCCTCTAAATAAATAGTTTAAGGTTATCTACCCACTATATTTAGTTGGTTCTTTTTTTTTTCCTTCTACTCTTTATCTTTTTACCT	2.97762	YAL004W|[141409]	<SSA1[141433]	SSA1	<	chr01_141972	>	EFB1	EFB1>[142176]	EFB1|[143162]
sc_Tbf1	chr02_360452	GCTTATGCTCCCGAGGCACCGATTCTGATTCAACAATGCTATTGAATTTACTCATTCAAGAAAGGGGGTTCATAGGATTATGGCTTTTATTCAGTATTTTTAAGTTTTTTCGGTTATTGAGCTCTGAATAGGGCATTTTCAGAATGGCGGGGTTCACCTAAAAAAAATGAAAAACAAATATAGGTCATAACTCGTCTGAATTTTCGAAGAGCTCATCAGACGTTTTTCAGTAGGGTTATATGAGAAGTTTTTTAGTCGTTTTAAGATACATCACTAAGTATTGTTGGTTATGGGAAAGCAA	2.96222	|AKL1[356859]	<AKL1[360185]	AKL1	<	chr02_360452		ORC2	|ORC2[360650]	<ORC2[362512]
sc_Tbf1	chr14_664024	CGCTCACTCTCGGGTATTTCCCGAAACTGTCAGAGCCGTCCCGGCCCACCGATTCGCCCGGCAAGACCTGCTTGGAAGCAGCACAAAGCCCTGCGGCCTCTGTACACCTCACGCTAAATAGCTGCTAACGATCAACACCTGACCGAGATAACAGCAGCAAAGAACCCGCAAAAAACTGCGCCGTCTAGGCCTCAACCCTTGCTTCCTACAACCAAACAATGGTAAAATATACAAAAAAAAGAAAAGAATGCTCTTTCTTATTTCCCTTTTAACCTAACCATCTTTTGTTTTTTGTCGTTTA	2.95819	TIM23>[662915]	TIM23|[663583]	TIM23		chr14_664024	>	AIM38	AIM38>[664272]	AIM38|[664946]
sc_Tbf1	chr07_1084206	GGGATTAGAGTGGCAGGGTAAGTATGTGTGTATTATTTACGATCATTTGTTAACATTTCAATATGTTGGGTAGAACAACAGTATAGTGAGTAACAAGATGGGGCATGGTAGGGTAATGGCAGGGTAAGTGGTAGTGGAGTTGAATATGGGCAATTGGAGGGTAACAGGTGGTGGATGTGGGTGAGTGGTAGTAAGTAGAGAGATGGATGGTGGTTGGGGTGTGGTATAGTTGAATGAGACAGGGTAACTTGTGGGGAGGTAGGGTAATGGAGGGTAAGTTGAGAGACAGGTTAAATCATAT	2.95645	|COS6[1081591]	<COS6[1082736]	COS6	<	chr07_1084206	>	YRF1-3	YRF1-3>[1084871]	|YGR296C-A[1088877]
sc_Tbf1	chr09_382337	GCTTCCTACGATAAAGAGAACAATTTGTAAAAAATGCCATCGGTTGTTATGGACCCCAAAAAAACTGGAAATCACATCCGACGGAGCGCTTTCGGTAATGTGTGGGTGCGGTACCGTTAAACGTTTTAATATTGGCGCCGATCCTAATTACAGGACCTACTCGGAGCGGGAGGGTAATCTACTAAATTCTTAGGGTTATTGGTAGGGTTTTGGACCAATGTTTTGAGCAGGACAAAAATGCGGAGTTTCCAGATTTTCTTTAAGAGCCGACCCCCCACCCCCTTGCCCCTATACATGGGGT	2.93451	YIR014W|[381811]	RPR2>[381945]	RPR2		chr09_382337		RPR2	RPR2|[382379]	YIR016W>[382625]
sc_Tbf1	chr13_296972	AAACTCTATCTTTCATAGAATACGTCCTTCGATACCATTTTCACCATCTTGACTAACAACGTGTACAACTCTTTTGAAAATTACGTGCCTGAAAACCCAACCATTGCGGACAGCCCTCAATAACGTATCTTAGCATTACCCGCACACCCATACATCTAGAACTTTTTTCATTTCTGAAAATTTTTTTTTCTTCTAGGATTACTTCGGGTATAAATAAGAGACGCAGAAATGGTTATTGGCAATTAATGCTTCCTCTCTTTAATAAGTTACAATATTAGAATCCTATGATTTCCATCACAAA	2.92542	<YMR013C-A[296619]	<SEC59[296737]	SEC59	<	chr13_296972	>	YMR013W-A	YMR013W-A>[298310]	YMR013W-A|[298390]
sc_Tbf1	chr04_542031	GTATGGAAGACGTAGAGTGGATGAAAATTTTGTGAAAAAAAAAAGCTTATAGGAACAAAAACATCCTTACATCTTCGGGTATTTCTTCTAGGGTTGAAGTATAATAATTAACTATACTATTGTTCGGAGACAGTTCTGATGCCTAGTAAAAACGCTTGCAGCTCTAAAAAAATTTGTCTTATTTTTTTCTTCTTCAATGAGCTGTTACCATTGCTGTAAGAGATGCTCGAAAGGTAGTACCTTCAGTGAATTATCTGACGTACATCACGTGAACTGTTTTGCGTAGTAAATTGTTCAACGA	2.8936	|YDR042C[540598]	<YDR042C[541200]	YDR042C	<	chr04_542031		NRG1	|NRG1[542672]	<NRG1[543367]
sc_Tbf1	chr08_256056	AAAGTGAAAAAAAAAAAAAGAAGCAGGCTCCATCAATTCGTATCAAGTGATAATTATCACATAAATTATATAATTGTAAACCTATTAATAACCCTAATATCATCCTCATGCCCTAAGAAATATTCAATATAACCCCCTAACAATATCATAATATCCCGTAGTGATCATAGAAACGCTATATGATGGTGCATAATTAAGATAAAGGTCATTCAGGCATGAAATAATGAACTTTAGTGAACGACTTAGTCATACAGAGTCTATTTTAGCTTAACCATTCGGTTTTATTTTACAGTCTAGACTC	2.86981	|NMD2[252376]	<NMD2[255758]	NMD2	<	chr08_256056	>	YHR078W	YHR078W>[256362]	YHR078W|[258020]
sc_Tbf1	chr15_216346	ACGATATCAACTCTTTTTTTATTATGTAATAAGCAAACAAGCACGAATGGGGAAAGCCTATGTGCAATCACCAAGGTCGTCCCTTTTTTCCCATTTGCTAATTTAGAATTTAAAGAAACCAAAAGAATGAAGAAAGAAAACAAATACTAGCCCTAACCCTGACTTCGTTTCTATGATAATACCCTGCTTTAATGAACGGTATGCCCTAGGGTATATCTCACTCTGTACGTTACAAACTCCGGTTATTTTATCGGAACATCCGAGCACCCGCGCCTTCCTCAACCCAGGCACCGCCCCCAGG	2.82463	|MAM3[214017]	<MAM3[216137]	MAM3	<	chr15_216346	>	GPD2	GPD2>[217126]	GPD2|[218448]
sc_Tbf1	chr11_282309	CTTTTTAATCGTGTAATCCCAATTAAACCACTCTACTTTACTTTAATTGGTACACGAACTCATTACACACCTTTGCCTCTATTGCTTGTGTCAATCGTGTTGAGAGAGGAAGCCCAAAACAAGGGAAATTAACCTCTGTAGGCAAGCCATCACATTTGGCAATAGCAGCCCTCATTTAATTTAATTCGGCATGTGGCCGGCAGGGTAATGCGCTCTGCTGCTGACAAAATTGAAAGAAAAATTTTTTTCATCAACAGTTTGCAATACTTTCTTTTTCATATTTAATTCATCCATTCCGTCG	2.78925	YKL083W|[281179]	<RRP14[281973]	RRP14	<	chr11_282309	>	TEF4	TEF4>[282535]	TEF4|[284099]
sc_Tbf1	chr06_55148	ATTTATGCAAGAGGACGTGGAAGAAAAAGAAGAAGGAAGAAAAAAATTTGAAAGAAAAAAACGCGTGGCGGGTAAAGAAGAAAATGGAAAATAGAGGCCGGGTGACAGAGAAATATTGAGGGTTAATTGGAAAATATGTTAGGGTGAGGCATATGTTTTTAAGGGTTTTGAGGATCCGATAAGGAAGAATGTAGGTTAAATGTTGTGCATTAATTGCTGTGGCAGCTTACCCGCTTCCCCACACATTTTGGTAGTATCTGTCCTCTTGTTATTGTTACTGTAATTGTGTATATATGTTCTC	2.76798	|ACT1[53260]	<ACT1[54695]	ACT1	<	chr06_55148		YPT1	|YPT1[55365]	<YPT1[55985]
sc_Tbf1	chr16_719448	GGGACCTACTGGTCGCTTAATCTGCCTCTTTGTAGTGCAGTAGCACTCACAATGGTGCTATATTTGAGTTTGTTCAACTGTTTTCTATTGAAGACGAAGAAGCAAACAAAGGAAGATGTGAAAAAAAAATTCTATGGGTCAAACTTGTGCTTTTATACGTCGTACGAGAGATGGGTCACCCGCTTCTGAGGGTTTTTTTTAGGGCTCATACTAGAGTATTATACTGTTTATATCTTGTTTTAATGTTATATTGCATTACTACTCATCATGACAGTAAATTAGGAGTTCTGTGTGCACTCCA	2.76414	<YPR091C[718466]	YPR092W|[718682]	YPR092W		chr16_719448		ASR1	|ASR1[719556]	<ASR1[720422]
sc_Tbf1	chr16_281680	AAAAGAACAAGAAGAGAATAAAACTAAGAAAAGGATGAATGAGTGAAGTTATCAAGTTGTTTGGAAAGAGCTCACTATTTATATGTTTCTTTAACTTTACTCATTCACCTCATCGAGAATGGAAAAACTAATGAAAAATTCAGCCCTAAGAAAAATGCTCGAAATACATATCGTAGTAGTTACCCACCTCTCGTTGCAATTTTTTCCACGGCAATATTAACATCCTTACCTCTTTACACCCTTACACTTCCTTTGATTACTTTTTTTTTTCTTCTCTCAGTTTGTTTCGCGTACACACCTT	2.71483	POC4>[280479]	POC4|[280925]	POC4		chr16_281680	>	RPL33A	RPL33A>[282121]	|YPL142C[282685]
sc_Tbf1	chr05_6328	TACATTTCCTTATTAGGTATACGACCTCGCGCTTCGAAGTAAAGGAGCCCTTTTTGGCGTACCTACATATGGCGCGTCAGAAAGACAAACTTCTCCCAAAATGTATTACCCCGCCGAATAAGAAAGCAGACCCATTCACCAACGACGTATCAAGTTACTTCACCCACACCCACACCCACACACCATGCTCACCTTCACTTGTATACACTTATGTCAATACTACAGAAAAATCACCATCAAAATCACCTAAACATAAAAATATTCTACCTTTCAACTTCACGAAATAAACACTTTGACTTGA	2.70779	<YEL075C[5713]	YEL074W>[6126]	YEL074W		chr05_6328		YEL074W	YEL074W|[6464]	|YEL073C[7230]
sc_Tbf1	chr10_646434	TAGGTTCTCCAGATTTTGAATTCTTGGTTGAAAAGTAAAATTTTCCATATCAATAGAAAGTGGCGGGCAGAACCCGTTTGGTGGTACGACCTTGACCATACCATATCGTACACCAAGCCTTTTAATGTGGGGGTTAGAGAGATAATCGATCGGATTTTTGAATTCTTGTTCCGTTGGATACAGGGCAGGAATTTCCTCCATGATAGTGATACGTTTTTTGTGCAAGATGAGATTAGTTAATATGATCTAGAGGTAAAATTGACTAAGTAGTCAGATCTTATTCTACATTGAGCCTGCGTTG	2.70432	<ILM1[644095]	|JHD2[644298]	JHD2		chr10_646434		JHD2	<JHD2[646484]	YJR120W>[647120]
sc_Tbf1	chr16_901648	TTCTGGTCCATTCTGTTCTTCTACGTTTGCTACCAGCTATACCATTTGGTCTTTTAAAGGAAGTGAATGGTAACGAAAAAAAAAAATCTTTCTTTATATGTCTCTTTAAGTACTCCCTTTCAGTTATATGCCTTTTATTGTCTGTCCCTATTCTAATCCTCTACTCGGGCCATCATTGTTAACGTAATATTTGCCCTAGGGTAAAAACATTAGGTTGATTAGGCCATAACTCATTCTGCCCCACCCCCACACATAGGGTTCAGGAACTTGGTTTTCAACCCTACTGCATTGTTTCCCACGC	2.69506	DPM1>[900751]	DPM1|[901554]	DPM1		chr16_901648	>	GDB1	GDB1>[902040]	GDB1|[906650]
sc_Tbf1	chr12_130973	GCAGTATGGTTCAACGAGCACTTCTTCTCGACACCTATTTCTATACTTTTTCACTTAATATACACTAACTAATCCCAGACTTTTTTTTTTTTCCGTTCTTTCCAGAAAAAAAAGAAACAAAGCAAGCGTGCCCTGACTTAGGGTTTCCTAAAAAAGTTATTAGGTTTGTGTCACGTGATACGTCCTTTTCTGGTCACGTGGTCTTAGAACACTCTTAAGGGGCCAAGCACAAGAGGACAGTGCTAGCAGTAGAAGTGGTGTAGTAGTGATGAGGTAATGTTAATTGTGCATCGCACATATT	2.68783	|PSR1[129329]	<PSR1[130612]	PSR1	<	chr12_130973		COX17	|COX17[131204]	<COX17[131413]
sc_Tbf1	chr12_795383	GGATAGCTTTTCATCCAACTCAATTAAGAAAGTTAGAAGATCCTTATATATGATGAAGAAAAATTTTCTTCGGATGTTGGAAGAGAATGTTCGATAATAATCGTTACATACGATTGTCACTGTAGCATTTGTTAGGGTTCAATCATATATGATAAGCCCAATTTGAGACCAAAATCGTACATTGGACAGGACCGCATCACGTCAGAATAGTTTTTGTGCATCTATGTAATATAATACGGTTGAATTATCCTTTTATAATGATGACTATTTAATTATTATATGATTAAACAAAAAAAAGAAG	2.66357	<JIP3[791046]	MID2|[791806]	MID2		chr12_795383		RPS25B	|RPS25B[795573]	<RPS25B[796335]
sc_Tbf1	chr10_349221	GCCCTTCTCCAATTACAAGCATATTACTAATACAGTTTTCGTTTCTTTTGTAATGTTCAGATAGGAGCGAAAGACTAATTTCGATGGAAATTTTTATCTTCATTTCGATAGTATGTTCAATCAGTTGAACTATGCATCTTTGGTTATCATCATTAACAAATTGAAACGAAAAGCTATCCTGCCAAGAAGGCCGGATAGAGAGATTGAAAAAGATATATAAAGTGTCCTTGTCACACTCATACAACACCTGTTGTATGTCAGGCATACGGCAAATTGACTACAGTTTGCATTTGCACTAATG	2.64366	|YJL047C-A[349039]	<YJL047C-A[349173]	YJL047C-A	<	chr10_349221		RTT101	|RTT101[349575]	<RTT101[352103]
sc_Tbf1	chr12_329459	AACTAGCCATCAAATACTTGTGAAGAAGCGAGTTTCCATTCTCTGTTTCACTCGTTTGGCGTTCTCACCATCCCACTTTTATTTCATTGGCTTTTTTAACACAATAAGGCGCCTTCAGCACCTTTGCCGCGCATTAAGGATGGCCACTGACGAAAAACCGGATAAAAAAAGACGAAAAAATGCCGTCTGACCCTAGTCAGGAGCCGCCTCATACACCCTAATTATTTTGGCGCTAAGCCCTAAGCATCATTATTACCCGACATGAAGCGACAGAAGCCCTACGGATGTGCGGCTGGAAAAG	2.6262	|GIS3[327731]	<GIS3[329239]	GIS3	<	chr12_329459		IOC2	|IOC2[329678]	<IOC2[332116]
sc_Tbf1	chr15_779974	TGATTCTTTTTTTATAAAAATATCAGTAGTATGTATGGGCTGATTGTATGGGTTTATACAGGCCGTCAAAATTTTTTCACCCCCCCATACCCCACATACCTTTTACTATTAACCCTGATTTTTTTTCTTTTCACATACAGCGCCTTAAGGCGAAGGCAAATCCTGAAAATTTTCTCATTTGCTTTCCCCCACCAGACATATATAAAGGCTTTGTATTCTGCTGTCAATTAGATTTAGTACATCTTTTCTCTTATGTTTTCTTCTTGTTTCTACTTAAAATCTGTGTCGACGTACTTCAGTA	2.61815	<RPL33B[779406]	IRC13>[779871]	IRC13		chr15_779974		IRC13	IRC13|[780185]	DFR1>[780907]
sc_Tbf1	chr13_626021	CATCAGCAACCATAATGCTGAATTAACCGCAAAGGTTACCATAAAGGATCGCATATAAACAAAACTCGCCCTTTCTCCTGCATCCCTTACCGAAAAGGAAAGTTTATATACACTTAAAGGAAAGTGCTACTGTAGGTCGTCAGGCCGTTGATGTACTGCTCTTCGAGACAACTATTGTACCTTAACTGTAAGAATTTGCTCAAGCCCTCAAAAAACACAACGTGCGGGTAACGACAACGAAGTGGGCGCAAGACAAAGATGGAATATCCTATCCGATGGGCACTATAAAAGGCGAAGGGAA	2.54077	YMR182W-A>[625810]	YMR182W-A|[625896]	YMR182W-A		chr13_626021		SSO2	|SSO2[626920]	<SSO2[627807]
sc_Tbf1	chr05_61038	TCTGGACTAGTTTACAACGTTCTCTTTTGCTTAGTTAGAACTCGCTTTCAGTTTCCCATACGTTCCCTTTCTCTTTCAATTATAGGTTCAAGCCCTAACTTTCCACCTCGCGTAGTCTTTTTTTTGCATGGAAAATTTTTTTTGAGTATTTAAAGAACAGAGGTTCTATTCAAATTTAACCGTAGAATATACTTATTCATCTTAAATACCAAGCGCTTCAACCTGTACGTGGATGGTAACATATAGATATTTCTATAGAATGTGTTAAGGAACAGGAGTTCCTGACAAACAAAAATAGATC	2.49553	YEL050W-A|[59740]	<RML2[60851]	RML2	<	chr05_61038	>	PAU2	PAU2>[63728]	PAU2|[64090]
sc_Tbf1	chr12_198605	TTTGTGGCAGCTACTGGAGTAATTGTGTATAATAGATGCCACTAGTGCAGTTAAATGAAATATCCTACATTGAGAGTTTAAAAAATTGCCTCCTTGTATGTTTCTTGTAAATAATGATTTTATGTCCTTCTAGCGTAGTAACCCTAAACCATCAGCGGCTATTATTAACATTGTTACCCTGACAGTGCTTTTTTATTTCAAGAAAAATTTTCCTTTAGATTCTCTCGCCTATATAAACACTTTGAAACTCTCATCGTCGTGCATTTAACTTCTATGGTAAACTTCTTTTCCCATTCAAGTT	2.47545	|AAT2[196830]	<AAT2[198086]	AAT2	<	chr12_198605		ADE16	|ADE16[199541]	<ADE16[201316]
sc_Tbf1	chr03_238784	ATCCTCATCGAGGCTCATTACCAAGACTAAAAGCCACGCTGCACCAACCACGACGACTCGCACCACTGCTACTACTACCTCTTCATCTACCTGTGTAGGCCGCAATTGGCTTGGCTTCTGCACCAAATACGAGTTGTAAGACCCATACATCTATTATGACCCTAGTGTTGTTTTAGGGCCTATGCGCCCTTTTTTTCTTCCATTGTCTGATAAATAATGTATCATTTTGACAACTTAAAGGTTCAGCTAAACGACACGAGAAGATATATTAATACTGCTTTAAAGTGAAAGGCGTCAGTCA	2.46523	ATG15>[237210]	ATG15|[238772]	ATG15		chr03_238784	>	CPR4	CPR4>[239051]	CPR4|[240007]
sc_Tbf1	chr12_1064426	AAGTCAATATGTTTTTGTATTATTGTTGAAGAATAGAATATTTTTATGTTTAGGTGATTTTAGTGGTGATTTTTCTGTAATATTGGCATAAGTGTATTTAAATTGAGTGGTTAGTATATGGTGCAAAAGTAATATAACGTATGTATTAAGAGCATTTTTACAATATTCGAGGCCACTGAATGAGATATAGATATTAAAATGTGGATAATCATGGGATTTATGGGTAAATGGCACAGAGTATAGACCGCTGAGGCAAGTGCCGTGCATAATGATGTGAGTGCATTTGGCACTGATTTAGTGA	2.4487	PAU4>[1062917]	PAU4|[1063279]	PAU4		chr12_1064426	>	YLR462W	YLR462W>[1065954]	|YLR463C[1066263]
sc_Tbf1	chr14_715939	TTTGCTCCACCGCTCTCTACAGGTATTATATTTGGAAATCATCAAATGATGGGAATCCCCTACGTGGCACTTAGATACGATACATAAGACTCTTGCATATGTAGCTACCAACGTGGGAAAACCTTTCAAGTAACAGTTTGTTTGCTCTTAGCAACTTCTAGCCCTAATGAAAAAAAATGAAAAATAATTGCCAGCTTTTCCCCGCGACTTTTCAAAATCGGTATAAAAGCAAGTCGAAAATCAGTCAAAAAACTTTTCTCTCTTGATTGCTTATTGCAATCTCACTTGTTTTTTCCTTGAT	2.40575	|LYS9[714050]	<LYS9[715390]	LYS9	<	chr14_715939		BRE5	|BRE5[716782]	<BRE5[718329]
sc_Tbf1	chr14_88957	ATACATAATATATTATAAATTTAAATAATCAAGGATACCTAATAATAATAACAATCAACTGAACACAACATTAAAAATGGTATTTGTTATTGTATGTTAAGCCCTAAGTGATTGTGCCGTTATAACTTCCATTCGGGTGATACCTGCAATATGAGGAAGAAAAAAGATAAATTTTTTCTTCTTAAAGTATAAAAGGCGGACATATTTGATTTAAATGCAGAAGTTTTCTCTCAGTGGTTTATGTTTTACATATGATAGAAAAAATGAAGCAATAGCAAAGTATCGTAGTGCGAACCGGTCT	2.35499	PCL1>[87897]	PCL1|[88736]	PCL1		chr14_88957	>	CAF40	CAF40>[90303]	CAF40|[91424]
sc_Tbf1	chr04_323886	TTGAACAAGCGCGATTAAGGTCATAATAAAAAATCACAGAAAATTTTTCAGGTCGCGGGCGTTCTCTCACCCGGCCGCCCAAAGTATTATATGAATCTTTAGGGCTTGTAGGAATTATCAGCATGATATGTACAATTAGAGTTTTTCTTTGGAAACATGCGACAGTAGACGTCACTCTTTGATTCAGAAGTTAGGCTAGGATGTACGCAAATAAAATAAAAGCAATGACAAAACTAGATTTACATATATTATATGTATATGTATGTGGAGGATATAACACAAACAGTGGAAAAGTGGTAGA	2.32867	RPL31A>[322226]	RPL31A|[322988]	RPL31A		chr04_323886		BRE1	|BRE1[324047]	<BRE1[326149]
sc_Tbf1	chr10_663312	AATTTCCGCGATGCAGCACCGTGCGGCGAGATCACAATTTTCCTTGTACACTCTACTCTGCCCCTGGAGTGGTTCACCCCCGTCTGTGCGTATTTTCGTGTATGATGATATAAGGTCGTTACTACCGTTGATTCAAAAACAGTTGCTTCTTCCATATATTGTAGCACGAACAACTATGGCCGGCCGCAAATTGCGACAATTACACCTAACGCAGCATTAAGGTCGCAGGAAATGTTATCTGCCGAGCTGTTTATCTCTGTTTTCCAAGATTTTTTCAACCAGCCCATGAGTCTGCTGTTGG	2.31187	<RSF2[663053]	YJR128W|[663274]	YJR128W		chr10_663312		YJR129C	|YJR129C[663994]	<YJR129C[665013]
sc_Tbf1	chr04_1402774	TCACATAATTAAAAATTCATATTGTATAAACTAAAACAAACACTACCACTAAATATTTGGCCATCTATCTGCCATATTGGTCGTAACACAAAATGCCCAATGGAGCCTGGTAAGTTCCTTATTATTTAACCCTAAGAACTTTATTTTGATCATTGCGTGCAAAATGATATTGTTTACAAGTTTTTTTTTTCCAGCTTCTTTACATATAAAAGGGAAGGATTTTGAAATTATAAATGGCATCTCAAATCGTCTCTATATCTTTTGTTAATTGGATTTTTTAAAGGGTCAGGAAGTTTTTTCC	2.29274	RPL27B>[1401762]	RPL27B|[1402556]	RPL27B		chr04_1402774	>	TRS31	TRS31>[1403314]	TRS31|[1404165]
sc_Tbf1	chr02_87856	GATTCTCCTTGACATTAAAGGAATACTGATCGATCCCTATAGTTACCTCAATCGGAGCAGATGTAAATGGTACAGTATTCATTGCAGGCTTCCGATATTTTATTTTTTAGCCCCATGTCCCAGCGATAAGGAGGATCTTTGGTGTCCATTCATCTCATTAAACCCTAAACCATTGAAATATTCGTGTTCGTGCGTCGCGATTTTTTCCGCTTTCAAGATGTGTCCTTTCTTCATCTCTTGGTTCTTATAAAAGGGCGCCGCAAACCCCTCCTAATTACTTTTTCCTTTTCACATCCCATGG	2.29154	YBL073W>[87644]	<AAR2[87787]	AAR2	<	chr02_87856		YBL073W	YBL073W|[87955]	|RPS8A[88521]
sc_Tbf1	chr13_763305	AAAAACCATTCTTCTTTCAAGTTCGATTTTTATCCTGAAAAAATCCTGAAGAGAAAAAATTTCCAGAATATCCGGGTGATGGGCTGGATTGGCAAGGTATAGGGCTGGATTGTATAATTTGTAAGAGAGCACAATAATAAAAGGAACTTTGTTTAAAAAATGTAGTACATTTATATGAAATTTATATGCGATAGTCTACCTTCTAAATGGAATTTCACTACGGCATAATGGACATGTATTGTTACCCGATGATCGAAACCACTTGTAAAGACATGCTCCGTGGAACTTATTTTTACAAGTC	2.28708	FAA4>[759806]	FAA4|[761890]	FAA4		chr13_763305		RKR1	|RKR1[763350]	<RKR1[768038]
sc_Tbf1	chr08_381464	CTATTTAAGCTCTTTGTATGTAAAGTGAGCAAATCTCAAATTTTGCTACTTAATTCTTATTTTCGTGCTAGCCCTACAACGGAACCCAAAAAATCAATCACCAGGGTAAGCGGGAAAAAAAAAAAGTGTAGGAACCGCACTATAAAAAGTCGAAGGTTTGTATTAATTTTCCACACCTCTTTAGTTTTGTTATAATCAAATTCCTTTTGGTTTTTGTTTTAAAAAGGCCAACATCATAATTATATCGCGAATGTACTACTAGTATATGCAGTTTTCTTAAAATTGCAGGGAATGACTAAAA	2.27854	YHR140W>[380575]	YHR140W|[381294]	YHR140W		chr08_381464		RPL42B	|RPL42B[381993]	<RPL42B[382754]
sc_Tbf1	chr11_364143	TAAATAAATAAATAAATGCGTTGCACGTTTCTTTTCATTTATTTGTGCGTGCTTTTACCTGTTTATAACTGTAGTCACCAAAGCTATGCTATACTCTAGACCTAACTTTTTCGTTTTGTATTTATTTAGCCGCTCGCTGGAGTTTTTTTTTTTTCGGTGATAAGATGATTTATATCAAACCGAAACAAGCGAAAAGTTTCTGTTCATCGACTATAAAATGGAAGAGAAAATTGGTCCATAGACTTTTCATGTGTACTTGTTTATGAGAAGAGACGCAGGAAGACCAGAAGTGAGGAATTCC	2.2459	PTM1>[362265]	PTM1|[363836]	PTM1		chr11_364143	>	RGT1	RGT1>[365248]	RGT1|[368760]
sc_Tbf1	chr15_259252	CATATACTGTATGCCATGTATTTACCATTACATAGTTATTTACGCACTCTATAAAAAGTTAACATTGCATTTTAATAAATTCCTTAAATTACTCTAATTAGGATGGTAGCCCTACCTTTTTTTTTTTTTGGCAACACATGGTCAACTTTTCTTCTCATGCTTTAAAAGGCGAGAAAAAATGAAAATTAGCAAAATGACCTTTCCCTCCTTCCCACATTGAATATATACACTGGAAGATATAAGCAACCAGTACTGTAGATAAAAAAGATCACTACGATATTCGTCGGACTCCAGTCGGAGT	2.22367	YOL036W|[259029]	<YOL035C[259104]	YOL035C	<	chr15_259252	>	SMC5	SMC5>[259924]	SMC5|[263205]
sc_Tbf1	chr05_123372	AGCTAGGGAGGGCTGCGGACGGATTTCGAAAACAGCTCAACAGCGTGGTGACGAGTTGCGTCAGGGTGTTGGCCAGTGCTACCGCGGGCGGCGCTGCACAGGGAGTAAGCAGAGCGGGCTAGAGCGCGGTTTTGGAGAGGGCCCGGGCTGCTGTGGTCGTAGGATTGCGGTAATTTAGTGGCTCGCCCTCGTTTGTCGTGCTTTTTCCGAGTTCCGAAACTCTTTCCCGAGCTGTTAATGTGCTAAAAGTGGTAAATCGTATATGATGATATACGTATATGATGATAATTTCCTGCGCGCT	2.21438	|PMP2[122798]	<PMP2[122929]	PMP2	<	chr05_123372	>	GTT3	GTT3>[123657]	GTT3|[124670]
sc_Tbf1	chr05_570306	TGGGTAATTGGAGGGTAACGGTTATGGTGGACGGTGGGTTGGTGGTAGGAAGTAGAGGGATGGATGGTGGTTGGGGTGGTATGGTTGAATGGGACAGGGTAACGAGTGGACAGTAGGGTAATGGAGGGTAAGTTTGGAGACAGGTTGGCGAGGGTTAGATTAGGATAGCATATCTATGTCACCTTATTGCATGCTGGATGGTGTTAGACAAGGCCGTAGGGACATATAGCATCTAGGAAGTAACCTTGTACGAAAATAGGCAATATTTCCTGTTTGACGCAGATTTTAGCCCAAAGATCTA	2.21353	|YER188C-A[569603]	<YER188C-A[569902]	YER188C-A	<	chr05_570306	>	YER189W	YER189W>[571150]	YRF1-2>[571475]
sc_Tbf1	chr08_410947	TGCCCCAGAATGTCTACTCTTCAATAATCAGAAGGACCCCGTCTTGTCTAATAGAATGGGTGAACTTTTTTTATTTCTTGGCTCATGATTATATTGTAAAATACATAGCATTTTATATAATTGTGGTGCTAACCCTAAGTACTTTTTTTTTTCGCCCTTTCCGGGTTTCTTTTTTTCACCTTTTCGTTTTTCTAGAATTTCGCAAAGTATATAAGAGACCATAAACAGTTGGAGAAAAATATCACAAATTTATCAGCCCAATTTATGGCAGCTTAAAAATGTCTAGGTCGATGCTTTCAAC	2.16075	YSP1>[407106]	YSP1|[410792]	YSP1		chr08_410947		LIN1	|LIN1[411387]	<LIN1[412409]
sc_Tbf1	chr06_183290	TGACTGTACTACAAATTCGCACACAAGCAGCGCCCAGTGACGAGTCTCCGCGGCGTCTAAGTGCCGGAAGTCATCATCCACGGTGTGCCATGTACTTGGGAATGGTAGCGGGATTGCATGTAATACGGGTACTCCGGCGGCCAGGAATGGCGTGTGGTCGTCTCCGATGACCGAATGCCCGAGCCCTAAAAATCGATAGTCCGTGGGGTCCAGATGTTTGCGTTGACGCGCGACTTCGGCGGCTAATGCCGATTCGCCGTTGATTTCATCTCCACGTCGAAATAACAAGTCATCCTCTATT	2.15875	<YFR017C[182849]	|YFR018C[183119]	YFR018C		chr06_183290		YFR018C	<YFR018C[184210]	FAB1>[184490]
sc_Tbf1	chr10_639316	ACGTGGCTCGATGTTTATCGCTTTATCTTTTTTTTTTTTTTTTTTTTTGCTTTTCATTTTGGCTCTGCTCTCTGTATTAGCTCATCATTTAACGCAAATGACCACGAGACAATAAACCGACGAGGAATGTGCTCATATGTCTCGCCAATACCTCTAAATAATTGACCGCGCGATTATTTAGTGTGACCAGAGCAAAGTAGCTTTGCGTCCGACCATGCAACCATGGATATACTCAAAAATGGCAATAGTGTGCCCCTAATACGTTTGCTGGCCAGTATCCCTTTCTGAAATAAGCTAAACC	2.09476	<RSM7[638969]	YJR114W|[639045]	YJR114W		chr10_639316	>	YJR115W	YJR115W>[639936]	YJR115W|[640445]
sc_Tbf1	chr07_167589	TAGCATAATAACCAAAAACCAGCTTCAGTGGGATCAGCCTATCGACACGCCTTTTTTAGCGGTCTAACAATCTCCGTTTATGTCGTATGGAATTTCTGATACTTGACCCTACCTTATTTCTCGAATATGCCTATAAGGATTTTCTCGAAAGAAGGGCTTCGGGAAAGAGGCGCCTCAGGCAAAAATGAGCAAAAAAAAAAAAAAAAAGAAAAGATTCGAAGATCTATGAAAAATTTATGCAGATTCGTTGAGAGTTATAAGGATTTTACTCTTTATGGTTATAGGTTTCATTCTAAAATCA	2.09359	MPT5>[167358]	YGL177W>[167565]	YGL177W		chr07_167589		YGL177W	YGL177W|[167912]	MPT5|[170577]
sc_Tbf1	chr11_38505	TCCAGAAGAGATAGTAGGAAGTTTAATACTGGCTCAAAGGCATACTTATATCGACAAGCTAAGCGCAAATACTACTTTGTGGTACATCATCAGCATTGCTTTCGAGAAAACAGCATTTAAAATCAGCCATTTGCTGCGCTTTCTTTAAGCCCTAACAGAAAATAGTTCAAAAAGGCCTATAAGAAGCAAAAAAAGTGAAAAATACGAAAAAATACTCCAGCGGAGGAGTATAAAAGGGAGGAAAATACAAAATGTAGTTGTGTTGTTACGCATCTCAAAGAAGAAAGAAGAAGAAGAAGAA	2.09041	|TRP3[36700]	<TRP3[38154]	TRP3	<	chr11_38505	>	UBA1	UBA1>[39164]	UBA1|[42238]
sc_Tbf1	chr04_130722	ATAGAAGACGAGGTCAGTTTCGTCTTGTTAAAATATCGTCCATCTGCCATGGGGTAAAGTGAAACTTTCGGGTAGGGTAATGAGGCCAGCCTTGCCTGGGAAAAAGTTAGGGGTCAGTTACTTTTAAGAGTTCATTGATCGAGAGCGCGTGGAAAAAATTCTAGAAAGAAAGCTATAAAATGTGCGGATGTTTGTATATGTCAAAGGTGTACGGGAGCGCATCAGAAAAGTACAGTCTAATTTTCGAACGCTCAGGAATACCTGTTATGTATATTTACATGAGATAGTGGACAATCTACAT	2.08451	|RPL41A[130408]	<RPL41A[130485]	RPL41A	<	chr04_130722		YDL183C	|YDL183C[130872]	<YDL183C[131834]
sc_Tbf1	chr16_214793	AAAGGGCTGTGGCTCCTCTGCGCCTGCGCCAGAGTAGCGGTAGGGTTCTTACTTCGGGCAACGCCGACTCTGGGTGCATTCGCCAGTGTGAGGAAGCACGCTGCTTGTGCTTGTTGGAAGTGTGGACTAGGTCAAGCCCGCCGGACACTAGGAAACACGCACAAAATTCTCAGGCACTAAATAGGCCAGAAGCAAAAAGCCGTCGGTAGTGCTCCTTTTCTCTGTTGCCGTTAACGGTCAGGTCTGTTAAGACACATAACGAAAAGCATATGTATAATAGGCACCGACATTTGTGCGGCAT	2.06523	|CUP9[213041]	<CUP9[213961]	CUP9	<	chr16_214793		TRE1	|TRE1[216011]	<TRE1[218362]
sc_Tbf1	chr05_178796	TTCGTTATAACCAATTCGAAAAGTTGTAATTATGTTACCCGCATGAGAATATTTTGAAGAAGCAATGTAGGGCTACGATAGTACTTTTGAGATGGTTTATTACTTGTTCAAATGCTGTCATCTCATGTTGTTAATGCGCTATATTTCGCACTACGAAGCTAATTTTCAACATAGGTAACACAAAGATATTAGAGATGTCTGATATATCGAAACTCATAGGAGCTATTGTGGGATCTGATGACCCCGTTATCATTGAATTTGTGCTGAATATCATAAATAAATCCGGCAATTTACAAGAGTT	2.02968	PRE1>[177834]	PRE1|[178430]	PRE1		chr05_178796	>	PRP22	PRP22>[178840]	PRP22|[182277]
sc_Tbf1	chr08_556495	ACCGCTGAGGCAAGTGCCGTTAATGGTGATGTGAGTGCACTTAGTACTGATTTAGTGAGAGAGATGGGCCATGGATTGGAGTGTGAGAGTAGGGTAACTTGAGAGTGGTATATACTGTAGCATCCGTGTGCGTATGCCATAGGATAATTAAAGGTGAGTATGGCATGTGGTGAGGTGGTAGTGATGGTGATATAGAGTGGTAGGGTAAGTGTATGTGCATTATTTACGATTATTTGTTAACGTTTCAATATGGAGGGTAGAACAACAGTACAGTGAGTAGGACATGGTGGATGGTAGGGTA	2.02787	IMD2>[554396]	IMD2|[555967]	IMD2		chr08_556495		YHR217C	|YHR217C[556581]	<YHR217C[557042]
sc_Tbf1	chr04_1525205	TGTGTGTATTATTTACGATCATTTGTTAGCGTTTCAATAGTGGTGGGTAGAACAATAGTATGGTGAGTAGTAGATGGGAGATGGTAGGGTAAGTGGTAGTGGAGTTGGATATGGGTAATTGGAGGGTAACGGTTATGGTGGACGGTCGGTTGGTGGTAGTACACAGGGAGATGGATGGTGGTTGGGGTGGTATAGTTGAATGAGTCAGGGTAACGAGTGGGGAGGTAGGGTAATGGAGGGTAATTTGAGAGACAGGTTGGTCAGGCTTGGCTTGTCTTAGTCTTAGGCTTAGGCTTCTCTC	1.97361	<YDR543C[1524918]	|YDR544C[1525080]	YDR544C		chr04_1525205		YDR544C	<YDR544C[1525508]	YRF1-1>[1526306]
sc_Tbf1	chr15_759754	TTCTTCATCTCTTTTTATAGTTGCACTGGGAGGAAAAAAAAATATATATATACTATCTCCATTACCCGGAGTTGAATATAAAGAACGGCGTATTAGGGTCCCTTGAGTTATTAAAGAAGACGCTTGTGATATAAACCAAGCAAAGAGAGAGGTGAAAGGCAGCATACATTGATAAAATTATGTCCGCAGAACCATTATTACCCACACATAACGGATCGCAGGGAGGGGAAGTGAGGTCCCCAGATCAGAAGTTCATTGTGATACGGTTTTCCGACGTATCAGTAAGGGATCTGCAGTTGAA	1.97095	ODC2>[758331]	ODC2|[759254]	ODC2		chr15_759754	>	YOR223W	YOR223W>[759783]	YOR223W|[760661]
sc_Tbf1	chr02_140781	AACGCCGCGGAGAAACTCAAAGGCGAAAGGGGAGAAAAAAAGAAATTAATGGCACATACCGCTTTGTGGCATGGCTCAATCACATTTCTTTTTCTTCTTTCTGATCGCCCGCAGGAGAGGCAGCGCCGTTTGTGTCCCATCGCAAGGACAAACTAGCTAGGACATGAGACTTCTAAGCCGTTCAGTCGAAAGAGTTAGGGCATTAGTCTCTAAAGATAAGTGTGGGGGCTTGGTTGAGTCTTGATTTAAAAGCTTGGAGTAGGCATTTTACGATCTATTTTCTCTCGAAATAAAGTAAAGG	1.93386	|FUI1[138344]	<FUI1[140263]	FUI1	<	chr02_140781	>	PRE7	PRE7>[141250]	PRE7|[141975]
sc_Tbf1	chr10_228407	TTAGGAGTAGTCAAAGTTCATTCAGCTATGGGTTATGATGAAATGATTTAAATTATTCTCGCTCCAGTATTAACTTATTACGTAATATGAGCTTAAAAGAGCAAGCTCCTCATCACTCACACTCCATAACATGAAGAACGAAAATAACCTAATCTTTAGGTTTCTATGGTATAATGAAATTAATATTATCTAAAGATAGTATTAACCACTACTGATGTTAGCCTTTTGAAAAAAAATCAAAAGAAAAATTTGAATTTTAAAGAAGAAGTAACAAAGGGAAGAAGTTTTTGCCAATCGGACA	1.90257	PAM16>[227323]	PAM16|[227772]	PAM16		chr10_228407		GSM1	|GSM1[229021]	<GSM1[230877]
sc_Tbf1	chr13_164544	TTTTTTTTTTTTTTTTTTTTTTTTCAGCATCTCGAAGAGCAAAAAAAAGGAACGAAAAAGTGCCACGGCAAAGAGTTTTTCACATTAGGGCTGCCAGAAAGAAAAGAGTAAGCAGATTTGAGGATTAAAAGCACTAGTGCGTCCCTCAAGTCTATCATAACAATTTTATGTATTGATGGAGTGTAGTTGTTTTTTAAATAGTACCATTAGCTAGCTTCTTGTAAGATCAATGTACTTTTGTAAAGGAATATGCCTTCTTGATGAGGCGGAACCTTTAAGAGATTTTTTCAGTTCTGCAAAA	1.84995	|IMD4[162194]	<IMD4[164176]	IMD4	<	chr13_164544	>	SPC2	SPC2>[164790]	SPC2|[165326]
sc_Tbf1	chr01_229770	TAGGTAAATGGGACAGGGTATAGACCGCTGAGGCAAGTGCCGTGTATGGTGATGTGGTATGGTATCGAGTACCGATGGAGTGAGAGATGGCCTTGGTGTAGAGTATTATGGCGGGTAAGTTAGATGATGTATTGTTTACGTTATATTTGTTTAAATTGGATTTGTTTACATTAGATTTGTTTACATTTCAATATATCAATGGAGGGTATGTAGCATTATGGTAAGTAGCACGTGGTAGATGGGGATTGTAGGTGGATGGTAGGATGAGTGGTAGTGAGAGTTGGATAAGATATATTGGGCA	1.84349	IMD1|[228944]	YAR075W|[229308]	YAR075W		chr01_229770
sc_Tbf1	chr12_368399	CACCACCTTGGCCTCGATCTATTGCGCTTATGTTGTCTATTAGTAATCAAGAAAAGAACCCTAAATCATCGGCGTCCCCTGTGGGGCTCTCGGAAAAACCGGTCCTGACGTCACTGAAAAGATTTCGGCACATGGTCATGGGACCAGAGAAAAATTAATCCGACATGTGGAATATTTCCTTCCGTTAAGGTAGTGAGCGCGGATTTTTTCTGATTTGTAATTATACGGGGAGCTCTGGCCAAAAAGGTCAGTATTTGGTGATGAAGTTGAATATCATCTTTTGATTTTCTTCTGTATCATT	1.81382	|YLR108C[366668]	<YLR108C[368125]	YLR108C	<	chr12_368399	>	AHP1	AHP1>[368782]	AHP1|[369312]
sc_Tbf1	chr15_842331	CACTTTTCTGAATTCAAATGGAAATAGAAGTAAAAATGGGCAGAAAAGTTACCTCATGCTTTAAATATACTCAACTTTTCTCTACCGACAGTAGGAGCCCTAAGAGATAAAGCGAAAAATTTTCACAGCGCGCTCCTTGGTGCGGCGAGGGTATAAAAGGCGATTTCATTTCAATTCTTTGAACTTACTTCATTTGCAGGATCCTTCAGGATAAGAAAACCATCATTCAATAAACTGATCTTCCGGATTACCATGCTTAAGACATCACGCCTCCATATGTCTATATAAAGCGCAAATGGCT	1.81223	CAF20|[841817]	<YOR277C[841822]	YOR277C	<	chr15_842331	>	HEM4	HEM4>[842816]	HEM4|[843643]
sc_Tbf1	chr16_286604	CTTTCGATTGTTTTCAATTGCTTTTTTAGGAAGTGCGGCTTTGTTTACATAAAAGGTGTGCGGCATTTTAATGCAATATGAAATTTAAAAGTATATGTAACGATAGCACTATTATTTAGGGTTCCTGAAATGATATACTTTATGGATAGACATTATCTGTTCATTGAGTATACAGTAGGGGCTAAACCTTCTTTTAAGGGAGTAAAAAAGATGGATATGCATTACGTCGGCCACATGACATTAATTGTGCAGGTTCAGCTGATGTATAGGCTGAAGAGGCTACGCTTGCTAATTTATAATG	1.80233	|YPL141C[283463]	<YPL141C[286060]	YPL141C	<	chr16_286604		MKK2	|MKK2[287513]	<MKK2[289033]
sc_Tbf1	chr07_316682	AGTTTTTAGCATTGAAAATAATTAGCGGTAACTAACATATATCTTCTCAAAAAAACTGTGTACTATTATCTTTTCATCTCGCCAATTAATGACAGCGTTATTTGAGAATAGACCTAAGATAATAAAACTATGTTCGTTACCCGGACAAATTTTCTTGGAAGAATTTTTGAGTCCTAGAGATATTATAAAACGGCCCTCTATTAATTTGCTCTTTCTTTCCTCAGTTTAATTCTTCTTTCGAATAAAAAATAAAAATATCATGGCTCTTCAACACATTTCAACATGTTCAAGTAATTTGTGT	1.79251	LSG1>[314634]	LSG1|[316556]	LSG1		chr07_316682	>	USE1	USE1>[317345]	USE1|[318082]
sc_Tbf1	chr13_923540	AAAAATAAGATTGCAGATCAGGGCAAAACAAGTAGCAAATCATAGCAAGAGACCCTGATTTTTGTGACATAAATATTTTTACTTCTGTGTTAGGTTAACTTTTTATGTAACTGTAAATGGAATAGAGTTGAGGGGATAGTGCCCACAAGTCAATATGTTTATTTTGTAAAGTTGAAAGATAATTATTTTTATGTTTAGGTGATTTTGGTGTTGAATTTTCTGTAATATTAACATAAGAGTAATACATTGAGTGGTTAGTATATGGTGTAAAAGTGGTATAACGCATGTATTAAGAGCAGTT	1.79047	PAU19|[923013]	|YMR326C[923492]	YMR326C		chr13_923540		YMR326C	<YMR326C[923800]
sc_Tbf1	chr12_1001970	AGCCGGTTCTCCAATAGATATATACAGACGTTCTCTGTGTTCTATTATTTGTATATGATTTACACTATAAAAAGACTATCTATACCTTTTGTTAATTGCGCACCTAAACGCCAGAGCTTACGCCCTTAAATTTTTTGAACATATGCGCTGATACCCTACAAGTTGTCCTAGGGCTAGGATATCGGGAAAAAAGAGACAAGGGAACTTGAAAAACCATAATTCCCAATACATAAACCTGTTACTTGATGGCTAACAAGATGTACTTTTTTCCAGTGACCCAGTGGCTTCTTTAACCACTATT	1.7459	|ATG23[1000339]	<ATG23[1001700]	ATG23	<	chr12_1001970	>	IMD3	IMD3>[1002554]	IMD3|[1004125]
sc_Tbf1	chr12_5843	CCCACACCCACACACACCACACACCCACACACTCTCTTACATCTACCTTTACTCTCGCTGTCACACCTTACCCGGCTTTCTGACCGAAATTAAAAAAAATGAAAATGAAACCCTCTTCTTTAGCCCTACAACACTTTTACATAGCCCTAAGTAGCCCTCATGTACGTCTCCTCCAAGCCCTGTTGTCTCTTACCCGGATGTTCAACCAAAAGCTACTTACTACCTTTATTTTATGTTTACTTTTTATAGATTGTCTTTTTATCCTACTCTTTCCCACTTGTCTCTCGCTACTGCCGTGCAA	1.72878	YLL066W-B>[5605]	YLL066W-B|[5775]	YLL066W-B		chr12_5843		YLL066C	|YLL066C[6120]	YLL066W-A>[6486]
sc_Tbf1	chr12_11376	ACACACCCACACCCACACCCACACACACACACCCACACACACCACACCCACACACCACACCCACACCCACACCACACCCACACACCCACACCCACACACCCACACCACACCCACACCCACACACACCCACACAGTACCTCAACACAACCCCTAATCCAACCCTGATGAACCTGCCTCCAAACCTACCCTCCATTACCCTACCTCTCCACTCGTTACCCTGTCTCATTCAACCGTACCACTCCCAACCACCATCCATCTCTCTACTTACCACTAACCACCGTCCACCATAACCGTTACCCTC	1.72314	YLL066W-A|[6968]	<YLL066C[9836]	YLL066C	<	chr12_11376	>	YLL065W	YLL065W>[11726]	YLL065W|[12076]
sc_Tbf1	chr03_176969	ACCAACCTGACTGTGAATGCGTAAGCTGAAACATGATAGCCGCCTGTAAAATATTGTTATCAATAAGTAGACCGGCTTACACGAATAGGATTCGCTTTATTCTTTACTCCCCACTCAACCCTAAGCAATGTTCAAAATAGTGTGAGATTATTTTATGCGCGCCTCCTTCAAAAAAAAATTTACATATATAACATAGGTGGAAAAACTTCCCTCCGATGTCTAATAAGTTAATCAATAGAATGAAATGGACACGAAAAGGCGTAGACATGGAAGATGACAATGACGAGAACGTCATTTTTTT	1.71128	|SYP1[173822]	<SYP1[176434]	SYP1	<	chr03_176969		RPS14A	|RPS14A[177496]	<RPS14A[178216]
sc_Tbf1	chr07_345834	ACTTTAGCACGCCCAACTGCGTACTGAAACGCAGAAAACTATAGAGTTTCCCGAAACGGTGACAGCTGAGTTCGCTCAAATAAGAACAACACCATGTCTTGAAGCTTCTTCTATAGCGTAGAGTAAGTAGTGCCTTGTAGCCCTACCGTTTTACAATGCATGAGGTTACCCGCACTTATTATTTTTTTCTCTTTTTTTTTCTTAGCTATAAAAGGCAGATCAATGCAGCATTCATTGCTTTATTTGACTTTCCTTTACTATTTATTTACTTTCCATTTCTTATTTTAGTGTTATTTTATAA	1.70657	|MF(ALPHA)2[344794]	<MF(ALPHA)2[345156]	MF(ALPHA)2	<	chr07_345834	>	YGL088W	YGL088W>[345839]	YGL088W|[346204]
sc_Tbf1	chr14_605068	GCTGGTTCCACAGGACTTTTCTTTCTTTAGGGAAAGGTTGTGAAAATGACAACCAAAAAGTCGCGACGCCAAATATCAAAAACCTAGATGATATTACTTCGTCTGCCAAACACCTCCTTTCCCTCTATCCAGCCCTTATTTTTTTTCCAAGAGCTTCATATGCACGCCCGAATCATTTCGAATCGCGTACGTGGCAGGTTGTGGCTGGCATCTTTCCCAAAAGGAAACGGACCAATACCACGCATCCCCGAGCTCTTGGTCTTTCTTTATCTTGCATAGCCCAAAAAATAAAATGGGGCGG	1.68091	PUB1>[602908]	PUB1|[604269]	PUB1		chr14_605068	>	PBI2	PBI2>[605385]	PBI2|[605612]
sc_Tbf1	chr13_924262	TTGGAGGGTAACGGTTATGGTGCACGATGGGTTGGTGGTAGCAAGTAGAGAGATGGATGGTGGTTGGAGCGGTATGGTTGAAGGGGACAGGGTAACGAGTGGGGAGGTAGCGTAATGGAGGGTAAGTTAAGAGACATGCTAAATCAGGGTAAGAATAGGGTAGGGTTAGGGTAGGGTTAGGGTAGTGTTAGGGTGTGGGTGTGGTGTGTGTGTGTGGGTGTGGTGTGGGTGTGGGTGTGGTGTGTGGGTGTGGTGTGTGGGTGTGTGTGGGTGTGGTGTGGTGTGTGGGTGTGGTGTGGGT	1.66958	|YMR326C[923492]	<YMR326C[923800]	YMR326C	<	chr13_924262
sc_Tbf1	chr13_253921	GAGCCATTTTTAGTTTGTTTAAGGGAAGTTTTTTGCCACCCAAAACGTTTAAAGAAGGAAAAGTTGTTTCTTAAACCATGAGTGTGTCTACCGCCAAGAGGTCGCTGGATGTCGTTTCTCCGGGTTCATTAGCGGAGTTTGAGGGTTCAAAATCTCGTCACGATGAAATAGAAAATGAACATAGACGTACTGGTACACGTGATGGCGAGGATAGCGAGCAACCGAAGAAGAAGGGTAGCAAAACTAGCAAAAAGCAAGATTTGGATCCTGAAACTAAGCAGAAGAGGACTGCCCAAAATCG	1.66743	<YML007C-A[253272]	YAP1>[253848]	YAP1		chr13_253921		YAP1	YAP1|[255800]	|GIS4[256092]
sc_Tbf1	chr07_785591	ATAATAAAAAAGTAAGAAAATTGAATGATCTGAACCCGGTGCGCAAAAGCGATGAGATGGGGCGATGAATGACGGTAATAAACACGGTAGCAAATACACCCGAGTCGTGTGCCCTACATTAAGAAAAAAAGAGATGAAAACTTCTCCTCTATTCCGCGGTAACCTATGGTCACGGCCAGATTTTTTCCAAGTATTTTTAGCTCAAAAGCTGAACCGCTTTAGCTGGCCGACTAAGCGAATCTTCTGGAACATATGTGAAAGGCGCACTAGGATTTTCGTTGAGGGATGAGCTTCCCGTTGA	1.64501	|YGR146C-A[785281]	<YGR146C-A[785442]	YGR146C-A	<	chr07_785591		NAT2	|NAT2[786059]	<NAT2[786925]
sc_Tbf1	chr01_68262	ATAATTTTTCACTTTTTCTTTTTTTTTTTCTTGAAAGTTCACAATTTAGGGTTTGAGCACAGCGTTTGGTTGCGACACTTCCCCAGAAGGAAAACCGGCCTCTTTGGCTGGGGAGGGAAGAAGGGGGAGGAGAGCTCAGAAAGCCCTATCGCGATATGAGGGACCGATCTGTATCAGCATACTTTCGGTATCATCACGGTCGCAGGATAGAGATAGTGAATGAGTTAGCTGTTTTACAGGCCAAGCGTTCAAACGAGACGAATGGCGACATTTGCCCGTCAAGAAAACCCGCCGAGTTTTT	1.63755	|CLN3[65779]	<CLN3[67521]	CLN3	<	chr01_68262		CYC3	|CYC3[68717]	<CYC3[69526]
sc_Tbf1	chr13_902589	TAAGCAATTGTCAAAGCAAGACCAAAGAAGCCTTTCACCACGGTCGGGGTTTTTTTACATATAAAGATAATAATAGATTAACTTAGTACGTAGTCTCACTTCTCATTCAAAATTAAAAAAGACGTGGCTTCCAAATCAACTAATAACCCCGCTTAATTCCGCCCTCCGCCGGGGAATAAACGGAGTTATCCCCTGTTGAAAATTCAGCATGATTATGTATCACAATACATAGGTGTTCGTCTATAAAAAGAACTACTTATTCTGGATAAACTTTCGAACTCGCTCAAACCTATTTGTTTCT	1.63227	PRE5>[901708]	PRE5|[902412]	PRE5		chr13_902589	>	YMR315W	YMR315W>[902799]	YMR315W|[903848]
sc_Tbf1	chr07_228690	TTCATCGCTTCTTCGCGTCAGTGAAATTTTCCACAGAAAAATGAAATGACAAAATGAGAAAGGATGAAAAAAATGTTTCAAAAAATTAAAAAATAAACCCAAACATTTCTGGAAAACAGTCTTACAAAATAAAAAAGAAGAACGACACCAAAATTAGCATCAGTACAATTTTTTCTCCTCTATACGCAGGACAAATACTCTCTGCCCAATGCTCTTTTACAAACCTTTCTTTTTGATATGAGATGAAGGATTACTTTTGATCTTAATAATCAAATAGGTAGTAACTATAATATTGGATATC	1.58081	|RPL9A[227759]	<RPL9A[228334]	RPL9A	<	chr07_228690		YGL146C	|YGL146C[228756]	<YGL146C[229691]
sc_Tbf1	chr08_122254	ACACTTATTGTGTTCTGCAAGAGACTATTGTCATCTGAAAAGCGATTATCTTGAAATCTTAGTTTCGTTTCGTTTCGTTTAGGGCCAGCGCTTCGTTTGTCTCGTTTTTCGTGGATTATCGGCCTTTAAGATTGTCCAACCCGGCAAATCTTGCACGCACATTGTATGTGCGCTGCTCGTATAGTATCCACTTCGTGTGACATTACTATAATCGTACGGCTTAGTCGGGAATAAAGGCTGGCCTCATTTTCGTACAGAGACATTTTGCCGGAAATTTCGTATTTTGCTGTGCCCCCGGTAA	1.55116	|ERG11[120086]	<ERG11[121678]	ERG11	<	chr08_122254		YHR007C-A	|YHR007C-A[122545]	<YHR007C-A[122760]
sc_Tbf1	chr11_258492	GGGCCTGGGCGGCCTCAGTTTCGGCAGAGGTAAACAACACGAACTGAACTGCCTTAGCTCCGAAGGGCAATTCCACAGGCACTCCGCGGGGCCCGGCCAAGGCCCAAAAGGCGTGGAATATGCGCGTTTTGGGGCCATAACACCCAGTACCACGGCCGGAACGGGCCATATAATAAGTTTTTCACTCTCAAGAATGGTAAACGTAAATAGGAACATCCCACTACCCTAGAAATTGCGGAAATTTCGCGCTTATCATTAGAAAATCTGGAACCGTCCTTTTTCCTCTTTCTTGCATTTCCCT	1.52265	YKL098W|[257487]	|YKL097C[258147]	YKL097C		chr11_258492		YKL097C	<YKL097C[258557]	|YKL096C-B[258717]
sc_Tbf1	chr12_723497	GTCGCTTTCTTTTACTCAAGGGCGACAAAACGAGAACACATCCTCGAGCTATAGCCGCGGGGCCTGCTGACTCGAAACTCGTCGGGCTTTGCAGCCATAATCCAGGGCAGTGGCCGCATCGTTCGGGTCGAATGGAGGGCTAGCTACTTGTGATTTCCGAAAAACGGACTGCAAAAAATGAGGAACAATAGAACACCGCGCGCTTTCTTTTGGGGCTGTCTGGAGAAACCAGTGAAAAGTGCGCACGCGTATTGCGGCTTAAAAAGATACCCGTCCATTCAAGAATGGCCGATTTAACAGA	1.51359	YLR296W>[722980]	YLR296W|[723306]	YLR296W		chr12_723497	>	YLR297W	YLR297W>[724046]	YLR297W|[724435]
sc_Tbf1	chr04_465423	TTCACGCCAGACTATGTATGACTCGTAGAAATCTAGCATCCGCGGAGCTATTTTAAGTTTCCGCGGATGCCTTTCGATCCTTTCCCAGTCGTCTGGTTCCGCGCACATATGACTAAATGTCCGCCCATTTCCGTTTAAATCCGTTTTCTATTTTCTTTAGGTCTTTCCATTGTATTCCCTGCAACCCCGCTGGGTATTGGTATTACTAATAGTGACTACGCAACATCAACATATAAAACAAATGATGAGTAGTGCCCCTCCCTCACCGCTATCGCCTCACCACTTTTTATGCTTGTATATG	1.50476	|YDR010C[465048]	<YDR010C[465380]	YDR010C	<	chr04_465423	>	SNQ2	SNQ2>[465916]	SNQ2|[470421]
sc_Tbf1	chr02_341755	CAACATGTTATTTTCCTGTTATCCGCCCTGAGCAGTTTTCTTCCCCGGGTGGCAACCATTCTCCAACATTAGACAAACTTTACAAAGAAGACACCCTACCCGGTTGCCTCCAAAGCCCTTCTTTCTTAACGCGAGTACCGCTTTGGGAGGCCTCATCTTGGTTGTGTCCTCGTATGGCAGCATCTGCCATTGAGCGAACCCTTTCCCGTTTTACGCGCATGGCCTAGACCGATCTTTAGCAGACATGCCGAGTGAATTTACCTAAGATTTCTAAGGACTCTTCTGCATGTTTCCGAAAATC	1.49486	|YBR053C[339673]	<YBR053C[340749]	YBR053C	<	chr02_341755	>	YRO2	YRO2>[343099]	YRO2|[344133]
sc_Tbf1	chr07_609294	AAGCTTTGCTCTACATAATAAAAATACAATTAGGATAGAAATGAATATTTTTTTAGCGGCAGTTTTACCATAAGTAGCAAAACCCTAACAATACAATGTGAGACTAAAGTAAATCCGGGTAATACAAAATACAATTTTTTTTTATTCTTCACAGCGTTTTTTCGACGGAGGAGGGAAAAAAAAAAATTGTATTTAAGGCATCAAATGCGCGACATCATATACCTTTGTCCGCTGTTATCATACCTTGAACCTCTACATTTCAGCCTAGCGCGCGCAAAAAGAAAAAAAAATCATAAGCAAG	1.45575	SPR3>[607567]	SPR3|[609105]	SPR3		chr07_609294	>	ERG25	ERG25>[610568]	ERG25|[611497]
sc_Tbf1	chr10_454720	GAAAGGATCGTTCAAAGCAACAACTTCGACGTTCTTTCTTTGCAAAGCAATTCTCATAACCAATCTACCGATTCTACCGAAACCGTTAATAGCAACTCTAACCATTTTGTTTTGTTTGTTTGTGTGATGAATTTAATTTGAAACTAAGTTCTTGGTTTTTTTAACATTTAAACAAACAATAATAAAATGAATAGACACACAAGAAAAAAACTATCTTGAATGAGTGCAACCTTTATATATTCTTCCAAACCTACAAAAAAATTGCAGGTCTGCGATCACTGGGTACTATCAAAACACATAT	1.45372	|TDH2[453676]	<TDH2[454674]	TDH2	<	chr10_454720	>	MET3	MET3>[456232]	MET3|[457767]
sc_Tbf1	chr12_1055048	ATTTGATATTCCTTTTCTATACTGAATAAACGATAAATACGAAGTTCAGAGTGCGAAAATTAGGGTTGCAGGCGTCTGATCTGAAAAACGTATAATTGATAGTGAAAATTATGCAACATTCTGCAAAGGAAAGTAAACCTTAAAAAAACAAATCTCTCAAGCCTTTAAAGATGAAACTCAATGAACAAATACCAAAAGACCTGTTACGCCTGATTAAAAGTTCCAAGTATGTTCATGTGGCGACATGCTCGTCAAATTGTATACCATCTGTTTCGTTGATGCATTACATATTTGTTTCATC	1.44571	YLR455W>[1053627]	YLR455W|[1054541]	YLR455W		chr12_1055048	>	YLR456W	YLR456W>[1055068]	YLR456W|[1055682]
sc_Tbf1	chr15_109916	AGAGCAGTACGTGGCGCAGCTAAACTCGCCGGGAGGTCTGCTTCACGAGCGCGGTGTGCGCCTAGTATTGCCCCGACGGTCCGGGTGCCTATCCCTAGATTTCGTCGTGCCCCGACCCAAATAGTTAAACGTGTGGTTTATGGGTGCACCAGGGCTTTATCGTGTTTTATATCGATGGCGATTTGTGCCTCCAGTGTATTTTTGTATATCCAATTAAGGTTTCTTACCTAATTTTATTTTTATCATCTTTAGTTAATGCTGGTTTGCTCTGTTTCTGCTGCTTTCTGTGCGGTTCTCCTCT	1.44362	SHR5>[109176]	SHR5|[109889]	SHR5		chr15_109916	>	ZEO1	ZEO1>[110297]	ZEO1|[110638]
sc_Tbf1	chr15_383100	AATCGGAACTTGAAGATAATAAGTTTCTTGGGCGAGGGAAAAAAACATCGGACCATCTTTCCTGTCGTTCTCCGGATCAGCCCTAGGAAATTTCTGGCCGGAACTCTCCTTAGAAACAAAAAAAATTACGTAATTGGCACAACTTTACGTCAACAATATTCATTACATCAGAATGCGAAAAAAAAAAAGCGAGAATATCTAAGCTCCATGACAACATTCGCTAAGCTGAAAAAATTAGGGAAATAAACTTTTCAAATTGCTATGATATAATTTCGTTTCTTACTATGTATTTTCTACGTAT	1.39711	STI1>[381053]	STI1|[382822]	STI1		chr15_383100		CIN5	|CIN5[383533]	<CIN5[384420]
sc_Tbf1	chr02_809751	CTTTTGTGGTATTCTTCGATGTGTGTCCACTTCAACGACATGGGTCATCAATATCTATGTTAAAAAATCATATTTTAGACTCACTTGCTAGTAAACCGGTTGATGCTATTGTTAATATATAACGACAAATGTTCAAGCAATTATATAACCATTTTCTTCCATATTCACCTTAAACGAGGTCGCCTTTATTTTTTTTTTTTTTTTTTTCAGGGCATCGATCGGCCCGGAGTCGTCGCCTTCAAATGTGTCAAATTTTTAAGATTAAAGTTATCGATCTTGAAGTTTTTCGTGGCAGGAGGGT	1.38915	<YBR300C[809091]	DAN3|[809413]	DAN3		chr02_809751		COS2	|COS2[810334]	<COS2[811473]
sc_Tbf1	chr00_85422	TTAATTTTTAATTAATTTGAATAAGATATTTATATTATTAATAGGAAAGTCATAAATATATAAATTATATTATATAATTAATATAATAATAAAATAAATTATATATTTTATTTATAATATTATTTCTTTATAAGATAAAATATTATCTGATGAATAATTAGATTGAATAATATTTATAAAGAAATATATATAAAAAGTCATTATATAAATTTAATTATAATTTAAATAAATTTTATATAAATTAATATAATATTAATAAAGTAATTAGTATAAATAAATAATATGAAAATAAAACTTAATA	1.35403	COX3>[79213]	COX3|[80022]	COX3		chr00_85422	>	Q0297	Q0297>[85554]	Q0297|[85709]
sc_Tbf1	chr16_821607	GGCAATAGAGGATGATAATTACATCTCATCTCATCTCATCAAAACCGTAATACACTTTTTTTTTTCTCAGTTGGAAAATTTTAGTGAAAAATTTCAAGAATAGCCCTAAACCTTCAAATACGAGGATTACCCGTAGAGAAGTGCTGAAAAACTTTTTTCTTTTTCTTTTTTTTCGATTTTCATTTAACAGGTATAAAAAGCGAAACACTCGGTACATATATTTTACCAAGACGCGTTAGATTTTCTTTGGAGGTTTCATTTAAAGAAACCAATGACCTTCCAAGTTTTTAAAAGAATACGA	1.35224	|NOC4[819761]	<NOC4[821419]	NOC4	<	chr16_821607	>	ASN1	ASN1>[822616]	ASN1|[824334]
sc_Tbf1	chr07_366843	AGAATGTGTTGCTGAAATATCGAGTTCATCCTTTTTATACTTCGAAAGGCGGTTTTTTTCTCGTTCATCGCAAGGGTGACGGCAGATGTAAAAAAAAAAAAAAAAAATAAAGTTAGGACTAGCGATTGTCGTAGACGCACATCAATGCTGAATTATTTTGAATTGAAGGATATCATGAACGGTTTACGTGACTATTTTCACTGTGTATGAAGTGGCACGGTGCAAAGGCCAAGGTTTAAATGCCGAATACTCTACTATATGCGTCATCCACATTGGCATTTGAACGGTATTCAGTTTCTAA	1.3508	|RPL7A[364338]	<RPL7A[365999]	RPL7A	<	chr07_366843		MPS2	|MPS2[366928]	<MPS2[368091]
sc_Tbf1	chr07_397994	AAAAAAAAAAAAAAAAATAAATGAACACATGGAAATAAGTCAAGGATTAGCGGATATGTAGTTCCAGTCCGGGTTATACCATCACGTGATAATAAATCCAAATGAGAATGAGGGTGTCATATCTAATCATTATGCACGTCAAGATTCTCCGTGACTATGGCTCTTTTCTGAGCATTTTTCGGGGCGCCCGTGCAAAAACTAACTCCGAGCCCGGGCATGTCCCGGGTTAGCGGGCCCAACAAAGGCGCTTATCTGGTGGGCTTCCGTAGAAGAAAAAAAGCTGTTGAGCGAGCTATTTCGG	1.33578	|SDS23[396041]	<SDS23[397624]	SDS23	<	chr07_397994	>	OLE1	OLE1>[398631]	OLE1|[400163]
sc_Tbf1	chr04_43867	ATAAAAGTTCCTAATTGTGCATTTTTTCAATAACAATACTTATTCATCCTTATAATTATATTCTAGCTTCGTTGTCATGGGAACATAGCCCATACACCGCAGTTATTTATGATCATTTCGAACGGGAAGTATGGATGAATCTTTTTTTTTTTTTTTTTATAGCACGCAACTGAAAAAAAAAAAAAGAAAAATTTTTCATCTTCGCTCGACGTTTCTTTTGTAGTACTCATCTCTTTTTATATAAAGATTAATTAGTTATTGTCGCTTTGCTTTTCCTTCTTTAAAAAATGTTTCTTGCTTT	1.33215	PTP1>[42701]	PTP1|[43708]	PTP1		chr04_43867	>	SSB1	SSB1>[44066]	|YDL228C[45278]
sc_Tbf1	chr16_62382	ATATTAGTATGTAGAAATATAGATTCCATTTTGAGGATTCCTATATCCTCGAGGAGAACTTCTAGTATATTCTGTATACCTAATATTATAGCCTTTATCAACAATGGAATCCCAACAATTATCTCAACATTCACCCATTTCTCAGTTATACTATCAATGTTGGAATAAAAATCAACTATCATCTACTAACTAGTATTTACGTTACTAGTATATTATCATATACGGTGTTAGAAGATGACGTAAATGATGAGAAATAGTCATCTAAATTAGTGGAAGCTGAAACGCAAGGATTGATAATGTA	1.33182	|THI21[53498]	<THI21[55153]	THI21	<	chr16_62382	>	YPL257W	YPL257W>[63279]	YPL257W|[63860]
sc_Tbf1	chr11_231159	CGGTCGTGCAGCCCGGAAAAAAAAGGCTGTCCTGCGGGCTTTATTCACTCCAATGCCGCTGAGAGGAACACGCGTTTCGTGGGCTTTGGACCACTACCCCGGCGTTCAGAGAAACCCCCCGGGGCAGGGGTCCGAAGTCTAAAAGTTTAATCCGGAAGTAGCGACGGGGGGGAAGCCCGCCGCGCACAGATGGCCAGCACAACGGAGCGGGGCCGAGGCGGCAAACGAGGTTAAGCCCGCTGAACCTGAAAAAAAAAACGAAAATTTTCTTTCATCAAGGACTAAAGTTTTCTTATGTTAC	1.32938	|KTI12[228583]	<KTI12[229524]	KTI12	<	chr11_231159	>	HAP4	HAP4>[231871]	HAP4|[233535]
sc_Tbf1	chr08_115295	ATATTTCCCTTTAAGGAAAACAATATGTAACAAAAAAATTTCTGCTCTCCATTTAATTGCATTTCTACAAGGAAGAATACGCAGAAGGACGCGCAGAGCCCTAAATTGATGTGCTTTTTAACATGCTGAGCCGAGTGCGTTTCGGTGAAATAACACGAAGATGCGTTTCAAATTGAAACTAGTCAGTGTTATCTGCATGAAAAGGGAATATCGTTATGCATTCAGTTTTCCAATAGAGACATTTTTTTTTTTTTAGATTCGGCTTGCTTTATCCACCTATGATCTTGTTTTCAAACAACAT	1.32862	|GPA1[113494]	<GPA1[114912]	GPA1	<	chr08_115295		MRS11	|MRS11[115615]	<MRS11[115896]
sc_Tbf1	chr04_538955	TTTAAAACCTACCCCGGGTTTGACCACAACCCACCGTTCATCTAATATTAACCCGCACCCACCAAGGAAAGAGGCAATAATTCGGGAATACTGCTCTAAGACCTTGTTTTTTCTTCTGTCAGGTGAAAGTATATGACCAAAATCTACATCCCTGCCCTAACAAACGTCATAGAAGTAGGAAATAAATGATGAGCCCCGCAAAATGACGCCGCACGGCGATGTTTAAGACCCTGTACTCACAATGTAACCACTTCGTGCAGAAGCTTCTGGGAGGAAAGGGTCCGTACATGAATTATCACAC	1.32253	|ENA1[535189]	<ENA1[538464]	ENA1	<	chr04_538955	>	RSM10	RSM10>[539800]	RSM10|[540411]
sc_Tbf1	chr04_1490294	GCCAATCACGCCCGAAGACGGGACCGCACGGCTCCCAACGAGTCGTTTTTTTGGAACTGAAAAAGGCCCAACGTTGGGCCTAGGCCCTTACCGCGCCCATTTCGGAAACTGCATTACTTTTTCGGGACGTATTCTCGGGAAATAAGCAGGTCCAGATCCGCGTAGCATGAATGGGGCGCCAAAACAGTCGCGGGTAACGAAAGAGCGCAACCACGCGTATATTCCGGGCCGGTGAGGGGCAACGCGCATTGTCCCGGGGCGATATAATCCATGTACCGGAACCCGCACTTTTTCGACTTTC	1.30132	<YDR524C-A[1489982]	API2|[1490226]	API2		chr04_1490294	>	SNA2	SNA2>[1490588]	SNA2|[1490827]
sc_Tbf1	chr01_795	TATAACTGCCCTTAATACATACGTTATACCACTTTTGCACCATATACTTACCACTCCATTTATATACACTTATGTCAATATTACAGAAAAATCCCCACAAAAATCACCTAAACATAAAAATATTCTACTTTTCAACAATAATACATAAACATATTGGCTTGTGGTAGCAACACTATCATGGTATCACTAACGTAAAAGTTCCTCAATATTGCAATTTGCTTGAACGGATGCTATTTCAGAATATTTCGTACTTACACAGGCCATACATTAGAATAATATGTCACATCACTGTCGTAACACT	1.29763	YAL069W|[649]	YAL068W-A|[792]	YAL068W-A		chr01_795		PAU8	|PAU8[1807]	<PAU8[2169]
sc_Tbf1	chr12_899086	CTCTTGAGTATCGTTGGAGGATTCGTCAACTCGAGGTACGAGATATGCTTTGTCTCTTCCTTGTATTCGCTTGCTGATATTCCGTACCCTAGATTTCTTACTTTCGAAATACATTACCCGGATCAATTCCATTATTTTCGCCTTTCAAAAAATTTCCCGGTTGTATAAAAAGGCAGGACTTCGACAGTCAACAACAATTTTGAGTATATTTACCACATTTTTTCTGATTTTTTTTTAAGAGGGTGAATCAAAAATTTATTTTTTACACGGAAACGATGCCACAGTTGACTGAACCTGTCTT	1.29657	RPS29A>[898158]	RPS29A|[898821]	RPS29A		chr12_899086		STE23	|STE23[899577]	<STE23[902660]
sc_Tbf1	chr00_15563	TTCAAAAAATGATTGTAAAATAATCAAAAGAGATTTAAACAATTTTTTAAATTCATTAGGTTTAACTATAAATGAAGAAAAAACTTTAATTACTTGTGCAACTGAACTACCAGCAAGATTTTTAGGTTATAATATTTCAATTACACCTTTAAAAAGAATACCTACAGTTACTAAACTAATTAGAGGTAAACTTATTAGAAGTAGAAATACAACTAGACCTATTATTAATGCACCAATTAGAGATATTATCAATAAATTAGCTACTAATGGATATTGTAAGCATAATAAAAATGGTAGAATA	1.29623	Q0032|[11957]	AI1> AI2> AI3> AI4> AI5_ALPHA> COX1>[13818]	AI1 AI2 AI3 AI4 AI5_ALPHA COX1		chr00_15563		AI1	AI1|[16322]	AI2|[18830]
sc_Tbf1	chr14_6892	CTTACCCTCCATTACCCTACCTCCCCACTCGTTACCCTGCCCCACTCAACCATACCACTCCCAACCACCATCCATCACTCTACTTACTACTACCATCCACCGCCCATCATAACCGTTACCCTCCAATTACCCAAATCCAACTCTACTACCATTACCCTACCATCGACCATCTGCTACTCACTATACTGTTGTTCTACCCTCCATATTGAAACGTTAACAAATAATCGTAAATAATACACATATACTTACCCTACCACTCTAATCCCACTACCACATGCCATACTCACCTTCACTTGTATTC	1.29491	YNL338W>[6561]	YNL338W|[6719]	YNL338W		chr14_6892	>	YNL337W	YNL337W>[7165]	YNL337W|[7419]
sc_Tbf1	chr16_432054	GATTATGTAAAAGGTGAAGATACCATTGTAGAAGCAACCAGCACGTCGCCGTGGCTGATGAGGTCTCCTCTTGCCCGGGCCGCAGAAAAGAGGGGCAGTGGCCTGTTTTTCGACATAAATGAGGGGCATGGCCAGCACCGAGACGTCATTGTTGCATATGGCGTATCCAAGCCGAAACGGCGCTCGCCTCATCCCCACGGGAATAAGGCAGCCGACAAAAGAAAAACGACCGAAAAGGAACCAGAAAGAAAAAAGAGGGTGGGCGCGCCGCGGACGTGTAAAAAGATATGCATCCAGCTTC	1.27502	TIM50|[431366]	YPL062W>[431892]	YPL062W		chr16_432054		YPL062W	YPL062W|[432296]	ALD6>[432585]
sc_Tbf1	chr11_327445	AAAATTTAACGTGGGCGAAGAAGAAGGAAAAAAGTTTTTGTGAGGGCGTAATTGAAGCGATCTGTTGATTGTAGATTTTTTTTTTTTGAGGAGTCAAAGTCAGAAGAGAACAGACAAATGGTATTAACCATCCAATACTTTTTTGGAGCAACGCTAAGCTCATGCTTTTCCATTGGTTACGTGCTCAGTTGTTAGATATGGAAAGAGAGGATGCTCACGGCAGCGTGACTCCAATTGAGCCCGAAAGAGAGGATGCCACGTTTTCCCGACGGCTGCTAGAATGGAAAAAGGAAAAATAGAA	1.27457	|FBA1[326052]	<FBA1[327131]	FBA1	<	chr11_327445		MPE1	|MPE1[327762]	<MPE1[329087]
sc_Tbf1	chr06_4927	CACACCACACCCACCACACCCACACCCACACACCACACCCACACCCTAATTCTACCTCAACCCTACCCTAATCCAACCCTTCCATCCTGTCTCTCAACTTACCCTCCATTACCCTGCCTCCCCACTCGTTACCCTGCCTCCCCACCACCAACCCACAAATCCACCATAACAGTTACCCTCCAATTACCCATATCCAACCTCACTGCCACTTACCCTGCCATTACCCTACCATCCACCATGTCCTACTCACTGTACTGTTGTTCTACCCTCCATATTGAAACGTTAACAAATGATCGTAAAC	1.273	<YFL065C[3338]	<YFL064C[3846]	YFL064C	<	chr06_4927	>	YFL063W	YFL063W>[5066]	YFL063W|[5521]
sc_Tbf1	chr05_261706	GTAAAGAAATATAGGCGCACTTCTGAAGTCATCGTAGGTGAATAAGCAAGTCTTTATCGGCATGTTCGGGGTTTTTTTTACCAATGACGATTTCTGTCACTTAACTTTTTAGGCCTTCCGTGGTCGTGTCATAGCAACCCCTAGTTTTCTCTTCACATTTTGTCGCGTTTCCGTCGCACAGTAAGAGCTGTATAGCGTTGAATGAATGTAAAAAATGCTCACTGAAGGACGGTAGCCTTTACCAGTCTTTTACGTGCCGAATGCACATTTGTATATACGCCCACACACATCGAAGATCGGC	1.26898	|YER053C-A[260932]	<YER053C-A[261045]	YER053C-A	<	chr05_261706		GIP2	|GIP2[262051]	<GIP2[263697]
sc_Tbf1	chr12_251256	TACTTTTCATTCAAATTTTGATAGTATAATATGCCTTTGTCTGCCCGGACCCTGAATTACTGACACAAAATGAAGGGATCAGTGGCCCTGAAAAAAAAAAAAAAAAAATAAACGGCGCGCGGAGTAATTATGATTATGATTATGGTTATGATTATTATTACAACTCACTATTCTAAGTCTATATCGTAAATAAGGGTCGTGTCCGTAGAATTCCCCTGCCAGCCTCTGTTGCCACTTGTGCTTATTATAAATCTTGAAGTGGGGTCGAGGTATAAGTTTGATATAATACCACCGTGATGGC	1.26591	|OSW2[248718]	<OSW2[250979]	OSW2	<	chr12_251256		SPT8	|SPT8[251273]	<SPT8[253081]
sc_Tbf1	chr02_405555	TTGTACATCTAACATAATTGAAGACTTACGAGTGTACATTCACTTTTCATTACTTGGATCTGAAATATTAGAAAGTTACCCGTACCATCAAGAATATAATCGCAGCCCTAATAATTATTCACTGGAGTTAGTCCCAACAAGCATTCCTGTAGAGATTTATTTCAGTTAAAGCTGGCCAGCATTTGACCAATTTTCCTATATGTACAATAAAAGAGCATAAGGTTTCAGTGGGGTATTTTACCTTTAAAAAAATTTCGTCTTTATTCTAAAAAGCCAATTGAAATATGCTAACTTTCATTTA	1.26191	|SPT7[401247]	<SPT7[405245]	SPT7	<	chr02_405555		UBC4	|UBC4[406622]	<UBC4[407163]
sc_Tbf1	chr02_165251	TGTAGAGGCACCATACGCCGGCTCCGCCGTCACCACATTCTCCCCTGCCGGTAAAGACCGGCGCACGCGGAAAAGGCGTACATAGCGTCGGGCGGTAACGGAGTCATTCCATCGCTGATAATTACCCCTTGCAGCAAACCCAGAGCCCTATTACGAATCTAGCCCATACACCGCGTTAGAGCACTCGCCGTTTTGCTCCGGGTCGTGCCGTCGTACATGCATACGCGTCCTGCAGGCATACCATAAGCCCACATACAATCACCTGTAGAAAGAAACAAAGCTTGTGTATGTAATCAAAGCA	1.23824	|YBL029C-A[164491]	<YBL029C-A[164775]	YBL029C-A	<	chr02_165251	>	YBL029W	YBL029W>[166137]	YBL029W|[167267]
sc_Tbf1	chr00_18130	ATTGTAAAAATATTTTAAACGATATTAATAACTTCTTAAAAGAAAATTTAGGTATGTCAATTAATATAGATAAATCCGTTATTAAACATTCTAAAGAAGGAGTTAGTTTTTTAGGGTATGATGTAAAAGTTACACCTTGAGAAAAAAGACCTTATAGAATGATTAAAAAAGGTGATAATTTTATTAGGGTTAGACATCATACTAGTTTAGTTGTTAATGCCCCTATTAGAAGTATTGTAATAAAATTAAATAAACATGGCTATTGTTCTCATGGTATTTTAGGAAAACCCAGAGGGGTTGG	1.23433	AI1> AI2> AI3> AI4> AI5_ALPHA> COX1>	[13818] AI1|[16322]			chr00_18130		AI2	AI2|[18830]	AI3|[19996]
sc_Tbf1	chr13_661791	GAGAATGTTACGGGACTAACAGGCGGATGTAAATTACTCACTTAAACGCAGCCAAACATCATCGAGAACTTAGGGTAGCGTGCCACAAAATTTGCATGAATAAACTTTTGTTTTCCTAATTCGACAGCATTCCCTTGTTCGCAACACTTCACTGATAGGAAATCGAATAGCGCACACTCTCTTCTGGGACATACCCCAATGCGGTAAAGCCACGAAAACACCGCGCGTAAAGGGGTAAACAAGTCCATTCCTACAACCTCTTGGAGAAATTCTTTACCTACTACAACCCCGCGCCTGATAC	1.21065	CIK1>[659744]	CIK1|[661528]	CIK1		chr13_661791	>	CLN1	CLN1>[662643]	CLN1|[664283]
sc_Tbf1	chr11_555814	CACAGAATCGGTAGAGGTGGTCGTTTCGGTAGAAAGGGTGTTGCCATCAACTTTGTTACTAACGAAGACGTTGGCGCTATGAGAGAACTAGAAAAGTTCTACTCCACTCAAATTGAAGAATTGCCATCCGACATCGCTACTTTGTTGAACTAAGGGAGACAAAAACTTCTTAAAAAAGTATCTTGTGAGGCTATCTTGATAACGTAACATATATTTCTAAAAAGTTATATATGCTTTTTGTATTTAATTTGTTTTTCTTTTTACATTCCTATTATTCTTCAAAGTCCAAAAGACTCTCGGC	1.21007	GLG1|[554262]	TIF1>[554629]	TIF1		chr11_555814		TIF1	TIF1|[555816]	UTP30>[556160]
sc_Tbf1	chr09_138638	ACGACTCCTTTTTCCGTAATTTAAGTTTGCCCAGGCAAAATCTTATACTTGTTTTCGTAAGAGAAAGATGCGCAGATCCTTTAAGGTTACCTTCAAGCAAATCCAGAAGCACAAATGGCAGGGGAGAAAAGACATGAAGCAGGAGTAGTCAACCGCAAAAACCCCCGCGGGCTTGTTGTTCTGCACATTTTTGATGTGTTTGTTCCTAAGACAAAGTCCTAACTTAGGGTAGTAAGTGACTATATTCTGCACGCTCTTAAAGCAGCCACCTCGTTTAATTTTGCATGCTTATATAAGCTTA	1.20283	|RPI1[136651]	<RPI1[137874]	RPI1	<	chr09_138638	>	RHO3	RHO3>[139749]	RHO3|[140444]
sc_Tbf1	chr09_99768	TACTATTGCGCATCGGGCTTAGCCAAGGGTCTCTGTTGCCGGGCATGGATACAGAGGGAGAAGTCTAGCATCGGGGTAGTTTTCCCGGGCAGGATTTGTTCTGCATTGGCGGGCGTAGGAGCATAGCTAGGCCGAAGTATCATGAAAATAATCTCTCGGCCCGACGCAGAAAAATTTAATGTTTCATGAATAAATGTACTGGTGTTACATGGTGTACCGATGCTTTAATTGCACTTATGTAGTCATTCGAATAATGAATCTGCATAATACTTCCAGATATATTCAGCAAGGGAATCTCCAT	1.2009	|RPL16A[98527]	<RPL16A[99416]	RPL16A	<	chr09_99768		CSM2	|CSM2[99860]	<CSM2[100501]
sc_Tbf1	chr09_384367	TCACGCCAGTGACCTACAACTATGGCGTTTCCGCTTCCCGCCCAAAACTGTGGTGTTAGAAAGTAGAAAAAGGTGAAAAAAGCGAAACCTAAAACCAAAAAAAAAAAATAAGTCACGTGCACTCAGTACCCCTTCTATTGTATTTTAGTTTACCTATTGGGCCGGGCGGGCCCCACAACTGTGGCATCTTTCAGATCATTTTTTTCCAGAATGCATGGAACTGACGAGTGAACTTTTATTCCACGGAAAAGGACAAAAAGGTGCAGTAATGGAATGGTCTTTTTGCACGGCAGTGATGTCG	1.19764	<MET28[384116]	YIR017W-A|[384162]	YIR017W-A		chr09_384367	>	YAP5	YAP5>[384606]	YAP5|[385343]
sc_Tbf1	chr04_1013865	AGTAAATTTTCTTCTTTTTTTCCTTTCCCTCTTCCAAAACAAAAACACTCACTTCCTCTTTTGTATTTATAGAGGCGCCCATCGCAAAATAACCAGGACCCCCTTTTGAGGGCGTGGTTAAAGGGCACCCAGAGCCCACACCCATTGCATCTTCCGCTATTAGGGGACTGCGGAAGTGAGGGGAGCAGTAAATAGTGATCTTTGTAATTTTCTGCAAAATCCCTCTCGCTGTCTCGGGTTTTTCGATTCAGAGGACCTTCCCCCCCCCATGTTCCGAGATCGGTTTTGGTGGTTAGAAGGC	1.18914	|PMP3[1013472]	<PMP3[1013639]	PMP3	<	chr04_1013865		MTH1	|MTH1[1014397]	<MTH1[1015698]
sc_Tbf1	chr11_615123	CTTGAAAAAAGTTGGGTTTCTTATCTGTACGGCGATCACTCCCCTCATATGATAGCTGTGTAGAGTGACTTGCTCTTTGATTGGCCTTACTTCTTGCATCTATCATCCTTTCTTTTACTCTCTCCAATCACCACAACTCATATCATTCTACATTTCATTTTATTGTTCTGTACAATTTTTAGGTTTGTAAAATATATAAGTGATGTACATATCTTCTATATCCTTTCCGTTTGTGTCTATTTTAGGGTTGGCTTATTACGCATTATTCCTACTTTATTTTTACTTGCTTACTTGAAAAAGA	1.18437	|SRP40[612307]	<SRP40[613527]	SRP40	<	chr11_615123	>	PTR2	PTR2>[615372]	PTR2|[617177]
sc_Tbf1	chr07_939905	TGCGCTTTTTATACTGAGCACTCCGTTTCTACAAAATTTTCAATTTTTTTTTTCATATTCGTTAATCGTGATGAGAATACTAACACCACGAACTCAAATAGGAAGTTAACAATTTAGGGTAGGAGTGCCAGACTCTACCCATTATCCCTTTGTCATCGATGTAAAGCAGATATGAAGGCTTCTAGTAAAGCTATTAAATTAGTACTGGACCATCTGAAGTCCACGGGAAGAGTTCTTGGCTCCGTAGAGTCAGGAAATTCAGCAACAATAAGTGAGAAAACGGCATCTGTTAATAAGCAGC	1.17366	|TOS2[937127]	<TOS2[938995]	TOS2	<	chr07_939905	>	PET54	PET54>[939926]	PET54|[940807]
sc_Tbf1	chr14_503526	CCCGGCTTGATGGAACCGTTTTTGTTCCGTGAAATGCCCGGCCTGCATTGTTTTCTTCAGACGAGAAGCCGTTCCAACGTTTCTTTTTCTCGTCACCGGGAAGTTGCGGGCACCTTAGGGCAAGGAAAAAGAAACTTCTCTGCCCTCATCGAGGATACAGTTGATCATACTCAATATTATATAACGCTTAACACTGTCAAGGTTATACACTTTTTACTAACTTTTTATTGCTAATATTGTCGTTCTATATAAAATTATGGATTTTTCCAGGCTTACAAAGTTAGCATTTATACGGAGATAA	1.17243	SUN4>[501158]	SUN4|[502778]	SUN4		chr14_503526	>	AQR1	AQR1>[503725]	AQR1|[505485]
sc_Tbf1	chr07_1107	CCATAGTTTCTATGTGCAAAAACAGTACCTAGGTAATTATTACATTTACATAACATATAGAAAGGTCCAATAAACTTACTACATTATGATATATAAACTAGATCGTAATTCATAACGTCAACACCCAAAAGCATGATACGAGTAATGTTTAGTATTTTTTCAGTATTGTTTCAATAATGCGGTACAGAGGAATAGCATACAGTAACAAAATCTTCAATCAACTTGCAACCAAAAAACCCTCAGTTTATATGTACAAAATAGTAATTCCATGTATCTTCCTTTTTGGTGAGATCAAAGTTTT	1.16952					chr07_1107	>	COS12	COS12>[2790]	COS12|[3932]
sc_Tbf1	chr03_108008	TAAAGTAATTTCTTCTTTTTTTATAGTGAGAAATCTCAAAAGAAAAAAAAAAAAATAAAAAAAACTAAAGAGCTGCCGGGTGAGCAACGACTAAAAGAAGAAACCATTTAGGGCTTCATCAGCAACTGTAGGAGGAGAAAGCAGGTATATAACTAGCCGCAATATGTTTGTGGTGGATTGGAGCGTGCAGCTATGCATGGGAGTGATTTCACCTCTCTTCCGTGCCCTCGTGCAACTGCCTTTATCAATTTTCGTATGGAATGGGTTTCAGCTTGTGGCATTGCCTATCAACATCCCATTG	1.16784	<YCL007C[107366]	VMA9|[107417]	VMA9		chr03_108008	>	LDB16	LDB16>[108021]	LDB16|[108791]
sc_Tbf1	chr08_5039	TTAACCGTCTGCTTAGTCGAGGAGAACCAGGATTCTGTTCGTTGCTCAGCCGCTTCGTGGATAAATTTTATTACCCCGCTGAGGTAGAGGAGCCCTTTTTGGCGTACCAAGTCACTTCCTAATGCTCCATGTCCCACCCACCATGTTGAAACGTTGACAAATGATCGTAAATAATACACACGTACTTACCCACACACACCACATGCCACACTCACTTGCACTTGTATACTGGTACGGCATACGCACACGGATGCTACAGTATATACCACTCTCAACTTACCCTACTTTCACATTCTACTCC	1.15656	|YHL049C[3725]	<YHL049C[4540]	YHL049C	<	chr08_5039		YHL048C-A	|YHL048C-A[5662]	<YHL048C-A[5796]
sc_Tbf1	chr08_455559	TCGATCTAAGAAACAGTAGTTATACAGACAAAGAAGAAAGAAATGTGCTTCTAGCGGAACACGCACAAGCCCTAAAGAAAAAAAAAGCACCATACTTCCTTCCGGCGCCACATACTTAACGTAAAAAGGAATGTACTTGTATAGAAAAAACACATATTGTGCCGCTTAATATTTCGTTTCCCTCATGTATATACCTTATCGCTGTTAAAATAAGAAATCTTCACTTCTGCTATCTTTTTTTTTCAAACATTGATTAATAATCCGGCCGTCCGCAGATTGCTTACGCAGAATATACCGTACC	1.15383	FMO1>[454229]	FMO1|[455527]	FMO1		chr08_455559	>	YHR177W	YHR177W>[456591]	YHR177W|[457952]
sc_Tbf1	chr12_449654	CTCCTACCCCTGAATTTTGAGAGCGCCATAGCAAACCGATAAAGCTGGCACAATTAAAGGTATCGGTGTTGTCAGAATTAGGTGCCTCCTGCTTTTTTTTTTTTCCTGCTCTTATATCCGTTATATCCGAATGATTTTTATCGCTTGTTTAAAAAATACTTTCCCGATATATATATATAGTCTCCCTTTAAATTTGTTTCCGGTAAGTTTTTAACACCAATAAATGAAAAGAAATGACTACGGTGATGAATATGAGCCGCGCATTGAATCAGGTTATGTAAGTATCAGAACCCCTAATTAT	1.13427	|RNH203[447983]	<RNH203[448315]	RNH203	<	chr12_449654	>	YLR154W-A	YLR154W-A>[452439]	YLR154W-A|[452624]
sc_Tbf1	chr04_1429273	CTCGCTAAGAAATTACTCATCAGGCAATAACCTATGCTCACCCGCCTCGAAGCGGCGTTAGGAGATAACAGTGGCCGTGTAGAGGGACGTCTTAGCATCGAAAGCCCAATTTACAACAACGAGGCGACCATCTGCACACCACACTTGACACCGTAGAGTGCGACTATTTTCCCCTCCATTGTTTTTTTCGAGCCAGCGTGCACGTAGTACGGGCCCCCCTAACAACAATGGCGCCCCTATGATAGCTTTCCCTGCTCGCGCGTCCCACAGCCGCACCGTCCAGTCCGTGGAACATGATAAT	1.13362	<RIB3[1428972]	|PAC11[1429180]	PAC11		chr04_1429273		PAC11	<PAC11[1430781]	SLD5>[1431004]
sc_Tbf1	chr04_234498	AGACGCGAAGCCCTATTTTAGCGGATTTTAGCCTTACATTTCTGAGTGAGAATGCCAGCTGAAACACATTCTTGTTACATCTGTCACGGCATTCCAGCTGTAAAAAACCAGCAGATATCGCATAAAAAAATGGCCAGCTATAGAATAAAATTAGCCCAGCTATATTTTTATAGCGTCTTTTGATGACGCGAAAAGTAGACTTCGCGTAACACGAAAAATGCTGGTGCAGGTGGATTTTTTTGGCAGATACTACGGTCAATTCTCCGCTCGAAGATTTTTATAGGCCTGGCTAGTTACCTAT	1.13339	VCX1>[232652]	VCX1|[233887]	VCX1		chr04_234498	>	PCL2	PCL2>[234927]	PCL2|[235853]
sc_Tbf1	chr07_610103	TAAACCCGTTTGGGCCTTGGTCCGATAGAACCATCTCGCAGGAAAGAGCAGAGCCAGTTATCGGGTGTCGTTTACGCCCAGATGTCGTTTAGCCAGCTCCGCAACGGCCACTGCCACTACCACTGCCTCCCTTCGTATACGGAACACAGAGATCGTATACGGTAAACGACTAGCACTAGGACAATAGCAACTAACAATGACCGATAACAGTCAGCAACCTCAAGGCACCTGGCACAAAACCGTCGAGGAAGAGGCCCTTTGCCACCGTATCGCATCGCTTTCCCACCAATTTTTTTTTTCT	1.1218	SPR3>[607567]	SPR3|[609105]	SPR3		chr07_610103	>	ERG25	ERG25>[610568]	ERG25|[611497]
sc_Tbf1	chr11_407868	CGTGTCAATATGAATATATAAACTTATATAGAAAAGTATTGTACTAGTAGAAATATGTTTTACACCTACGCTAAGCAGCAAGTGGTAATTGGTGTATCTTTTACTTTTTTGGGGGCATCAAGACAAATATCCAATCAAATCGAAGAGAAAATAATTCTTGTAACCCGCTCATTAGTCACGTGGTCATCACGTGAGCATAATATATCACGTGATATACACCCATACCTCGTTTATGGGATTGAGTCATCGGATATGTCATTATAAACGATATTTCTCCGCGGCAATGAGGTGGCGAATATTG	1.11507	|ATP7[407108]	<ATP7[407632]	ATP7	<	chr11_407868	>	PUT3	PUT3>[408187]	PUT3|[411126]
sc_Tbf1	chr06_269815	GATATGTCAAAATTGGATACGCTTATGTTTATGATATATCATTTATATTAATATATAGTATGCTCACATTTTCTTATTGCTGAATAGTTCTTTTTTACGTTTAGCTGAGTTTAACGGTGATTATTAGGTGGATTTTATATTAGTCTACATAAAAATAAGTGGTGGATATCTACATAAAATTGTCATAACGCGTAAACTAAAAATTATTTTTATGATCATTGAGGATCTATAATCAACTATAGACATTAATGTATGGATAATCATGAGGATTATAGGTAAATGGCAAGGGTAAAAACCAGTG	1.10651	YFR057W>[269048]	YFR057W|[269503]	YFR057W		chr06_269815
sc_Tbf1	chr12_636492	GGGCCCAACCAGGGCAATTACGTATCAAAAAATCATGACAGGCTGGGTAATAAATATTCGTGAAGAAAGAAGAAATTAAAAAAAGAAACGAAGAAGCAAAAAAAAGAAAAGACTCCGTTTAATCACTTTCAACCGCGGTTTATCCGGCCCCACCCATGCATAACCCTAAATTATTAGATCACTTAGCACGTGAAAAAGAAACGTTTTTAATGTTTTTTTTTTTTTTTTCTTTTTCTTTTTTTGCGTTGGTGAAAATTTTTTCGCTTCCTCGAGTATAATTATCTCATCTCATCTTTCATAT	1.10521	RCK2>[634254]	RCK2|[636086]	RCK2		chr12_636492	>	YEF3	YEF3>[636782]	YEF3|[639916]
sc_Tbf1	chr09_438848	CCTTCTCCTTATGTTTGTTGTCACTGTAAAACGGATCAAAGCAAAAACTTAGAGGTATGGTGGTACTCAGATCATGCATGACCTCTGGGTAATTACCACTTCTCCCGCTTGTTTTGAGATTCTGTATATAAATATTGCAAACAAAAGGATAGAGCGCAAATGACAGACCTTATAGTATAAATTGTTCGTTTAATCATGCGTCAGTGTGAGATTCCATGACAATAGTATGGGAAGATAGGGCGAAGTGAAAATATCTGTATGACTATAGAGTGCAGTTATATTACAATATATTAAATAGAGC	1.10377	|YIR042C[435270]	<YIR042C[435980]	YIR042C	<	chr09_438848
sc_Tbf1	chr02_503844	ATTCCACAGTTCCCAAGTGGCCAATGGATCGCTGTCTTCGTAAAGTGGCAGAGAAATGGATATGGTTAACGCAGGCGCAGCAAAGACGATGCGATTTTGCAGGAGCCTGTAAATCATCTGTCCATACAATTGCAGGTTGGACAGGTCCCGTGGAGGCGCCAATATTAGCTTATTGATTCCAACAAACCTCGCGTACTTACATTCGTTTAGAAGGACCTTTAAGCCAAGATCTCTTACATTTGGATCGCGACTCTCCAGCTCCAGCCAAGAGGATAACAGCCCTATGTAAGACGGCGTATCG	1.0944	<AGP2[501436]	|HSL7[501798]	HSL7		chr02_503844	>	YBR134W	YBR134W>[504237]	<HSL7[504281]
sc_Tbf1	chr12_440247	CATCACCGTTTAGAAAGATAAAGGAAAGTGAAATTATTGGAATGGAAAGTGTTCCCAAAAGTTCGCACCAACGCAAAAAGAAATTTTTTTTTCAATTTTGATATCATCGTTGCGTAGAGGAAGCCCTAACTGAGTAGAGAAATTATATGGTATTTTCCTTGTAATATTTGATTTTGAGTCGATATCCCCTTTGTTCTTCTTCCTTCCTTCGCTTGTTTTAGTTGTATACTTGGTTTATTGTGGAAGATTTTTTTTTCTGCTTCGTAGTTTTAAATTAGAAGTTATTTCTTTGCAAATTTCT	1.09206	|YLR149C[437632]	<YLR149C[439824]	YLR149C	<	chr12_440247		YLR149C-A	|YLR149C-A[440371]	<YLR149C-A[440457]
sc_Tbf1	chr03_137274	TCACCCTCATACTATTATCAGGGCCAGAAAAAGGAAGTGTTTCCCTCCTTCTTGAATTGATGTTACCCTCATAAAGCACGTGGCCTCTTATCGAGAAAGAAATTACCGTCGCTCGTGATTTGTTTGCAAAAAGAACAAAACTGAAAAAACCCAGACACGCTCGACTTCCTGTCTTCCTATTGATTGCAGCTTCCAATTTCGTCACACAACAAGGTCCTAGCGACGGCTCACAGGTTTTGTAACAAGCAATCGAAGGTTCTGGAATGGCGGGAAAGGGTTTAGTACCACATGCTATGATGCC	1.09095	|ADP1[133722]	<ADP1[136871]	ADP1	<	chr03_137274	>	PGK1	PGK1>[137744]	|YCR013C[138400]
sc_Tbf1	chr13_353405	CGCGGCTCGGAACATACCGGAGTGTCCCCCTTTGAGTAATTTTTCTCAAAAGAGGCACTTTTGCGCTGGGCCGCAGGAAATTTCCCTTTCTGTTCAGCACCTGTTGTCCTATATTAAGCTGTGCCAAACAAGGTCATCTCCAAATACTTACCAAAAAGCTAGGGCGTACTGTACTGGAATCTCTGCTTTTTTCTTTACCTTACTTCAATTTGCCTTGTCTGCTTTTTTACGTGTGTTTTGGCGTTTCTGCTTTTCTTTTTTATTACTCGTTGTTGTAAATCATTTTCTAAGTATTATACAT	1.08541	ARG80>[352602]	ARG80|[353135]	ARG80		chr13_353405	>	MCM1	MCM1>[353870]	MCM1|[354730]
sc_Tbf1	chr04_769333	CCAAAGTGAGAAGGGCCACGGCCATTACCAGAGACAGAAATGAGTGGAAGCGCGTGGAAGCCCGTCTAGCAGAGGAAGAAATTCGAGACGAGGCGGGACGTGGCGGGCTGGGCGCCCCAGAAAATACCGTAGAGGACGAGGGGGGCGGTGGAAACCCCTAAGGGGCGAAAGGCGGGTAACATCTAACAGCGACGGGTAAGCATATTGCGGGTGTAAAATTTTTCATTTCGAGCTTACTTCAAGATGATGCATATGTTTAAATCACATTGATTATAGAGGTCTCATCGGTAAGGCAGAGCAG	1.08034	<YDR154C[768750]	<CPR1[768997]	CPR1	<	chr04_769333	>	RPA14	RPA14>[769522]	YDR157W>[769928]
sc_Tbf1	chr16_565197	ACAATTAGCTGCTTTACCGTTAATGGTAGTAAATTATATCACTAGATTTTGTTTGTTGATTATTTTAATTGTTTTTAATTTTTAGTTAGTAGATTTTCGTTCGAGGCCCTAAAAATGTACCGAAAAGTCATAATAAACGGGCGGAGTCACATCGTAAGAGTAACATATACAATATGCGAGCAGACTTTGTCCATTAAGCCAAGTAACAACAAAAGAACCAAAAAAAGGAAAGTATCTCGTCTCTGTTGAGTAATTCTTATATCTTGCAAGATTTAATTCTCACTACTAATACGGAACTCAA	1.08006	|AIM45[564004]	<AIM45[565038]	AIM45	<	chr16_565197		HAL1	|HAL1[565784]	<HAL1[566668]
sc_Tbf1	chr15_978760	CTACTAGGGTAAGAAATGACCGCAGCAGCATGAACATTCTAGAACAAAATTTGATTCCTTACCGAATGGAGAGAGGCCACGTTGTTAGGGGAGTAACAGCGCAATGAAGTGAGCTCAATCCCACTCCAGAAGGGCTTGTGTACGGCCGGAACTGGGCTAAGCAGTATCCGCGGGTGAAAGTCAAGGTCAGCTTGTTCCGGTTTCAAAAGGAAGATTTTCCGGGATACCTCTGGGTGTAACATTCAGATGCGTGCGTCATTTATTCTCTACCCATGTGGTGCCTGCCAGATCCGGTAAGTAC	1.07852	|TYE7[977191]	<TYE7[978066]	TYE7	<	chr15_978760		YOR345C	|YOR345C[981809]	REV1>[981825]
sc_Tbf1	chr15_385081	ACTAACAAATTAACGAACAATAGTTTTAAAAGCAAGTGCCTTAAGATTTAGGTCATTCCTTCGAGGATTTCTGGGAACAATTTAAAGAATAACAGAAACTTTTGCGGCCCTTTTCATCATCTACGTGTTTTGTAAGAATGAGATCACATTCCACGTAGCCCTAAACATTGGCGTACATTTCCACTCGGAACCTTTTCTCGACCCCTCTCCGTACGCCAAGTTTTACCTTGAGGAGTAAGTCGTCAAAGGGGCGTGGGGCAGCCATTTCTTAGGAGGTGGGAAGACATGGCAGTGAGTGGGC	1.07529	YOR029W>[384600]	YOR029W|[384935]	YOR029W		chr15_385081	>	DFG16	DFG16>[386825]	DFG16|[388684]
sc_Tbf1	chr07_1048596	CTGCAAGAAGGCAACGGCATAGATGAAGAGCCCGGCCAAACAAACATTACACATGTAATCGTACATATTTACATAGAACCGTACACGCTTTTAGCCAAAAAAAAAAGAAAGGTAGAATATAAAATAAAAACTCGTATTTCGTATTAAGACAAATATACAGAAATACAAATGAGATCATAAACGAACTAAAATAGGAAAATGAAAAAAAAAAAAAAAGATTAGCGAAGGCAAACCAGAAAGCAGTCCTTTGATATAACAGAGAAAAAGAAGATTATCAAAGCCTTAATTTAAAGTTAAAAAT	1.07524	CWC22>[1046738]	CWC22|[1048471]	CWC22		chr07_1048596		SCW4	|SCW4[1048805]	<SCW4[1049965]
sc_Tbf1	chr15_408333	GAAACTTAAGATTGAAAGTGTGAGAAAAATGAATGGCCCTCTCTTTATATAGTGTTCAAAAAATTGAACAGCGATTTATTGTCATCACAGACGTTGAGTCTCTCTCTTTTCCTATTAAAATTAATCTTAGCAAGTAAGGGCTTGGAGGGAAGATAGCGTTGAGCTGTGAAGTCGATCAAATAAACAGCTTGAGACTAGTTAAGTAGCCACCCCCAGCAAAACGATATTGCCAAATCAAAATCATGGAAGAAAAGGAAGGTATCAAGGATTCTTCTCTCCTTGAGAAGAGTAATGTTCCGGA	1.07424	GLO4>[407064]	GLO4|[407921]	GLO4		chr15_408333		YOR041C	|YOR041C[408358]	CUE5>[408425]
sc_Tbf1	chr13_756442	AAAAGTTTTAGCTGATGCAGCAACCACCTCATTCCTCACCTTCAAGGCCATCTGAAGAAGGAAAACAGAGGGAGGGACGTTATTTTTCGCAAACAAAAACGGCATTTTTTTTCTTTTGAAAAATGAGGTTTTCCGAGGGTGTGTGGGTCTATGCCAAGAAATCATATTAGAGTTTTTGTTTCTTTAAGGTTGACCAGCAAAAACAAAAAGGAGTCACCGTTTATGACTTCCGTTATATGACATATATATTTTCGGCGTAGGTAGGGAAAGACAAATGCACTCACTACGCTGCGTCATGAAG	1.06792	|ZRC1[754837]	<ZRC1[756165]	ZRC1	<	chr13_756442	>	YMR244W	YMR244W>[757249]	YMR244W|[758316]
sc_Tbf1	chr02_6595	AATATTGTATAACTGCTCTTAATACATACGTTATACCACTTTTGCACCATATACTAACCACTCAAATTATATACACTTATGCCAATATAACCAAAAAATTACCACTAAAATCACCTAAACATAAAAATTATTTATCTTTCAACTTTACGAAATAAACACACTCAATTGCGTATCTATACCACCATGACGTCATTAACGTAAAAGTTCCTTAATATTACCATTTGCTTGAACGGATACCATTTCAGAATATTTCTAACTTTCACAGACCATACATTAGAATAATATGCCACCTCACTGTCGT	1.06135	YBL109W>[5790]	YBL109W|[6125]	YBL109W		chr02_6595		PAU9	|PAU9[7605]	<PAU9[7733]
sc_Tbf1	chr12_370627	GATTGGCTTTTATTTTTTTTTTTTTGGTGGCGTTTTATTTCTTTCCCGCTTTCTGGGACTTGTGCGGAGTTTTGAGAGGGGCGCGCGGCAAAGGATTCCCAAAACGGAAATCAGACGCCAATAGCCAGCACTCAAAGCAGTTCTGGACCCATTCCGATTTTCCCATTTGGTTCTTGCGCGTGCTGATTCCGACACGCGCGTCTATAAATAGCATGAAGTATCCGCACACCGCAGCGTTAGTGAGGTGAGGGTGGCAGCAAGCTAATTCCCGCATCTGGAATCTGAACTGCCCCTTTTGGAC	1.0613	<CCW12[370099]	YLR111W>[370392]	YLR111W		chr12_370627		YLR111W	YLR111W|[370724]	YLR112W>[370792]
sc_Tbf1	chr04_20361	CCCACAATTGCTCTTAAGGACCTTTTTTTTTCTTGCGTGATCCTGCACTATTGAAAAGTCTTTATCAAAAATAGATGAAACTTTTTCAGGGTTCAACATTTAGAGGCTTTTCTCATATTCTTTACTCAGTTGCCTGCGAAGACCCTTCTGCCCGCTGCGCATTTTCTTAGAAAATCAAAAAAATTGCCTTTTCATCTTTTACCTTCCGAGTTGAATATGTTGACTATTTGCAAACAGGCGTATGATTGTCGTATATAACAGGGCACTTTCGGCAGTGAATCAATAGGAGGCGTATAAGAAA	1.04938	YDL242W>[18959]	YDL242W|[19312]	YDL242W		chr04_20361	>	YDL241W	YDL241W>[20635]	YDL241W|[21006]
sc_Tbf1	chr06_55950	CCAAATCTGTAGCTTTACAGTCTTGCCGTCCAGTTCTACAGTCTTAATCTTGAAGTCCACTCCAATTGTGGAGATGTAGTCGTTGGTATATGTGTCGTCCGAAAACCTCAAAAGTAAACAGGACTTCCCGACACCGGAATTCCCGATCAACAGCAGTTTGAACAGGTAATCGTACTCGCTATTCATATTAGTGCTTTTCTTGTTTTATTTATTTCAACCTGGGCCTAACAGTAAAGATATCCTCCTCAAAACTGGTGCACTTAATCGCTGAATTTGTTCTGGCTTCTCTTCTTTTTCTTTA	1.04919	<ACT1[54695]	|YPT1[55365]	YPT1		chr06_55950		YPT1	<YPT1[55985]	TUB2>[56335]
sc_Tbf1	chr16_627612	CATTTACATGTATATAGAGAAGAAAGCTTCGGCGGCTAAAGAATAGAACCATCTATTACCCGCTCGCCCGGTCGTTTGGATGCGTGGGTGGTATAGTTTCTTTTTTTTCATTTTAAGGGATACCGCTCCCCACGTACCCCACGACCAGCCCTAGTGGAATAAGAAATGCAAAATCCGGGGTTGGCGCAGCGATTCTGCACGGCCAAACCCTGGGCTTCTTTATTTTGTAGATCTGCCAAATGATGGCTATGCCTTACTCGGTATCACATGGAAAAGACCCCCGGCTTATTGAATCCCGTCT	1.04831	|APL4[624466]	<APL4[626964]	APL4	<	chr16_627612	>	CSR2	CSR2>[627877]	CSR2|[631242]
sc_Tbf1	chr12_327558	GCGTTTCATTTGGTAAAAATATAAAAGTCCAATGCTCTAACAGCTTAATAAATTGTCGCTTTTCACTCTGTTCTTCAAATTTAATAGCTGTTGCTCCAACTTAGTCAAGTGCTAGAAAATTCATAGAGGGGCTTTTTTTCATCATTATTGTGACCTCATTTTTTCTTTCTTCGATCGTTTGAGGCGAATATTACCCGGGCGCTTGGTGGTAATGCGTTGTTTTAAATATTATATATAATGAATGTGGTGGTAGAATATATAGTTTACTATTTTTAGATAATGCAAATGGGTGGGGTGAAGG	1.04587	|NYV1[326514]	<NYV1[327416]	NYV1	<	chr12_327558		GIS3	|GIS3[327731]	<GIS3[329239]
sc_Tbf1	chr11_518635	AGAATCCGGTGGCACCCGGACAAACATCGTTATCATAAGTCCAAAGTCACAAAACTGTTTCAGGCCATTAACGGCCTGTGGGAGCAAGAAAAGACCGAGAAAAGGTAATGAAAAAGTGGAACTAGACCCCACGTCAGCGGGCCTAGGCCCTTCAATGTGTTAGAATACACAGCGTGCCTAGTTCCTGGTGCCTGGATCTCGAGGCCGCGGCACTGGAAAAGCCCTTTCTTTTCCAGATCGGGAAACCTAATGAGTCCATAAAAAGAAATGTAGAGGTGGTGTTGACGTTTTGCCGCTTTTG	1.02933	<YKR040C[518208]	YKR041W|[518592]	YKR041W		chr11_518635	>	UTH1	UTH1>[519169]	UTH1|[520266]
sc_Tbf1	chr05_225616	ATTCGTTTAAAGTGAGATTAGGGTAATGCATTTCGTATTTAGTGAGTAAACGTCAAAGGTGATATAGGGGGTTTTTCTTTTTCCAGAAAAAGAAAGAAAAAAGCCGGCGGTCGCCGCCGGAGATGGTTGAGAAAAAAAGGGGGCAGCAACGTGCTTCACATACAAACCAAGTTCTTGGATCTGTACGATCGTTTCTGCGGGTTTTTCCGTATTTGCCGCAATACTGAAATGGCTCATTATTAGGAGATGTGCATATAATGTATATACATACATTTAGCATATGTAATACATTCGTACATGT	1.02675	|ARB1[223366]	<ARB1[225198]	ARB1	<	chr05_225616	>	PHM8	PHM8>[225888]	PHM8|[226853]
sc_Tbf1	chr12_163418	ATGCCATAATTTGATTATCAGAATGAAATTTAGGGTAGGGTGAGACTGAGGCAAATCGCAGTAACGGACTTTTAGTTGTTGCTGGAAACTGTTTAGGACTAGTAGAGTATGGTCTTTGCGGGCTTAGCATTGGCGCCTCGTTGGGAGGAAAATCCACATTGGTAGTCGCGGCCACTGTCGGCACGGCGGCAAAGGCGTCGTATAATGCTCCTCTTTTCTGCGTAGGTTTAGGATGCTGGAGAACATTCCTGTCCTTTGCAAGGTCTTTTGAAAGACCAAATGATCCTGCTGTGGGGCTCAC	1.01967	SSL1|[161433]	|SSK1[161754]	SSK1		chr12_163418		SSK1	<SSK1[163892]	NSE1>[164391]
sc_Tbf1	chr12_254996	AAGGAGACCTGGGACGCTCAAGTTAAGGAAGTTGAACATTTCATCAAGGAGGTCGAAGGTGATGATAATGATAGAATCTATGAAAACGACCCAAATACCAAGAAGAACAACTGAATACGGTTGCCTTGTTTGTCTCATCTTTTTTCTTTCTTTCACGTTCAAGAACTTTCACACAACGAATAACGTTTATATATTTATATACACATACATGTTTTAAGATACGCATATCATTATGATGTACACCTCACGTTAGTGCAATATGCGCTATTCGTATATTAAATTTTTGCGTTCATTTAATGGC	1.01239	ERG3>[253862]	ERG3|[254959]	ERG3		chr12_254996	>	YLR057W	YLR057W>[255307]	YLR057W|[257856]
sc_Tbf1	chr12_728494	GCGCGTTTCTTTTTATAGCATTAATACGCACACATACGCGCATTGTTGTTTACTATAAATAAACCGTGGGGACCTGACCCAGTCATCCTCCCTGTGTTTACAGTGCGGTGCACACGAGCCTGAGACAAGCCCGTAACCAGGCGCGTTGCCGCAAATACAGAGGCGCCCCAGACAACACCGCAGTGTGAAGCACTGTCAATTTAAAACCGTGGCTTGCTGGAGATGCCCAGACCAACCCTGTTGGGTTTTTCTCTCGAGCACGCCGTTATAATTTTAGCGTGTTCCGTACCTGTGTGCACAT	1.0112	<YLR299C-A[728005]	ECM38|[728053]	ECM38		chr12_728494	>	EXG1	EXG1>[728957]	EXG1|[730303]
sc_Tbf1	chr11_590892	GAAGATCTGTTGAAAAAGTGTTCTCTTGATTCAGATGTGGTCATCACTGGTGTCCCTAGTGAAAATTACAAATTCCCCACCGAATACATCAAAGAAGGTGCCGTCTGCATCAATTTTGCATGCACCAAAAATTTTAGCGATGATGTCAAGGAAAAAGCTTCTCTTTACGTTCCAATGACTGGTAAAGTTACCATTGCAATGTTGTTGAGAAACATGTTACGTTTAGTAAGGAACGTAGAACTGTCTAAAGAAAAATAGAACATTTGTGGCTGTTCAAATAAGCATAGGTAAAACAGAATAC	1.00555	<TRZ1[588947]	MTD1>[590037]	MTD1		chr11_590892		MTD1	MTD1|[590999]	|RPF2[591148]
sc_Tbf1	chr13_852394	TATTCCGCCGATTCCACGGGTGGGGTGCTACCAAGACTCCTGAAAAAGAAACTGTATGACGAAAAGAAAAAAAAAAAGCTGCTTGAATTCCAACACCGCTTTCTTGTTCTGACAATAGAAAGGGGGATTCCTAAAAAAAGAAAAAGAGGGCGGGGTTTATCATGTACTCAGAATATGAAAACGTGTCGAACGGGGATGACTTCTTCTGCTTCTTTACTTCTTTCTATTTAGAGTGACAGTTTTTTTATTTGTTTTGCTAACTTGTTTATTTATTAATTTCTTGTTTGCTCCTTCAGTTACC	1.00305	<HAS1[851590]	YMR290W-A|[851768]	YMR290W-A		chr13_852394	>	YMR291W	YMR291W>[852629]	YMR291W|[854389]
sc_Tbf1	chr07_1081049	GGGTCATCAATATCTATGTTGAAAAAATCATATTTTAGGATCACTTGCTAGTAAACCGGTTGATGCTATTGTTAATATATAACGACAAATGTTCAAGCAATTATATAACCATTTTCTTCCATATTCACCTTAAACGAGGTCGCCTTTATTTTTTTTTTTTTTTTCAGGGCATCGATCGGCCCGGAGTCGTCGCCTTCAAATGTGTCAAATTTTTAAGATTAAAGTTATCGATCTTGAAGTTTTTCGTGGCAGGAGGGTTTCTATTTAGTGTTCGGTAAAGGCTTTCATAAGCTTTTGTATA	1.00143	<YGR293C[1080353]	PAU12|[1080675]	PAU12		chr07_1081049		COS6	|COS6[1081591]	<COS6[1082736]
sc_Tbf1	chr11_322288	TTCCTCGAAGGAACGGCAACCGCACACCAAGAAAAAGGGAAAAAGGTGGGGTTGGCTGTAAAGTACGAGCGCGGGGACGGATCCGTAACAATTTCTATGTGGGGCCAGCAGCCGGCTGCTGGTGGGTACTGTTGTACGAAGCGGTTGGTAGCGATGACAGTGGCCAGGGCTGCTAGGCATGGTGCCGTGAAAACCCAGCGCAAATGTCAGGCTGCAGGAACCGGCTTTCTCCCACGAGGTTTCACTGCTGGCGGCGTACTGGTCATTTTTAGAACCTGAAAACCCGAGCTAGAACTAGGAC	1.00011	|YKL063C[320659]	<YKL063C[321162]	YKL063C	<	chr11_322288	>	MSN4	MSN4>[322872]	MSN4|[324764]
sc_Tbf1	chr09_249300	GGAAAGGAAAAGGAGAAAGCCCGGATAACACGACACAAGAGTCATTCGTTATGCACGGACACAGGGAATCGTGCGGAGCCGGGGATAAGAGGCCGTGCTAATTTCCGCGGAACATCGGAATGCAGTGGACAAGTGCCCTGAGAACAAGCGGCGGGCGGGTAGCTGCCACGGAATAGGCGCCACGTTTCCGTGGGTGACTATGACTTTTGATCGATTCCATGTTGTTTTGCCCTGAATTCTGCGCCCCTCGGAGAAGTTTCTTTTCTTTTTTATCTCTTTTTCATCTCTGACCTTCGTTTCC	0.995786	|YIL057C[247899]	<YIL057C[248393]	YIL057C	<	chr09_249300	>	VHR1	VHR1>[249989]	VHR1|[251911]
sc_Tbf1	chr04_1524251	ACTGTAACTAGAAATAAAGCTGAGGGGTTAGTGTTCTACCAAAACTAAGATAGAGGGTGGTAAGATGAAGTGAGATGAGACAATATCGTAATATCCGTTTAAGTATACGCCGCTGATAAGTTATAATATAGTAGGGTTATTTGAAGTTTCGTTATAACTCTACAAAAACAACGTACCTATCACCGTATCGTCTTGTTCAGATATAGTCTCTTCGTATGAGTAGTGTCACATACAAGATTAAAGATGCATCAGTTATCCTTTTAGGATATTGCGGTTAGCATATGGGAATGGAAATAGGATG	0.99294	PAU10>[1523234]	PAU10|[1523596]	PAU10		chr04_1524251		YDR543C	|YDR543C[1524619]	<YDR543C[1524918]
sc_Tbf1	chr07_483714	GATCCCAGCAATGCCTGTTTATGTTTCTCCGTTTCAGGAAGCTTGTTTTGTTTTTTCCCCGTCAGCGATGGTGACGTAAACGACTTTTTGCACTTTAGCAAAGCTGAGTTAATCTCGGAAAATCTCTGTGTCCTTCCTTTTTCTTCTAGCTTCCGTTCCGAGTCTCATCTTCTTTCCCGTGCCGTCGGGTTTAGTAAAGAAATGTAAAGAAAAAATGTCGTATCGTACCCGAGAAATATTTCAATTCTCTTACGTATGCGATAGCAGTTGGAAAGATCTGATTCGTTACGATGACTTGATA	0.991327	BRP1>[483265]	BRP1|[483642]	BRP1		chr07_483714	>	YGL006W-A	YGL006W-A>[485428]	YGL006W-A|[485538]
sc_Tbf1	chr13_605386	TAATCGCTGAATAAAGATATTCTTTGGCCAGGGCCATGCTCATTATAATATGCAGTTATAAGCCGCGTAGCTATCTGTTTTGTAAAAAAATAAACGATACAGATGACGATGTAGACCACGATTAAGGTTCCAAACGCAAACAACATTATATCCATGTTAAGTTCGTCAGTATCGTCTCCCCCATAAGATACATCGCCACGGGGGATCACCGAAGATCTACCACACCGTATTTGTCCGCTTATCGAACCGAGAAGCAGCGATTCTATCAGAAACTTGAATGACATTTGCTTTTTTATATAGA	0.982254	<ALD2[603081]	|EAR1[603867]	EAR1		chr13_605386		EAR1	<EAR1[605519]	HOT1>[605980]
sc_Tbf1	chr03_314090	TTCTGAAACTGCCGCTATTAAAGTATCCCCGTTAATCCTAGGAGAAGTCTCATACGATGGAGCACGTTCGGATTTTCTCAAATCAATGAACAAGAATCGAGCTTTTGAATTGCTTGATACTTTTTACGAGGCAGGTGGAAATTTCATTGATGCCGCAAACAACTGCCAAAACGAGCAATCAGAAGAATGGATTGGTGAATGGATACAGTCCAGAAGGTTACGTGATCAAATTGTCATTGCAACCAAGTTTATAAAAAGCGATAAAAAGTATAAAGCAGGTGAAAGTAACACTGCCAACTAC	0.979224	RDS1|[313453]	AAD3>[313887]	AAD3		chr03_314090		AAD3	AAD3|[314978]	|YCR108C[315994]
sc_Tbf1	chr15_605467	TATACAGATGATGAAAGCCCACAAATTATGTTTAGTAGCGTTCTTTTAATCTAGATGCAACGGTACGTAAGTTCCCATAAACTTTACCTGGAGGGGAACCCAAAATTAAACTAACCACAGATTCTCTTGCCATTCTGATGTGGGTGAACCCGCCCAAAATGTGGATTTTAGAGTCAGCTAAGACAATTCTTGTTCTTGTAGCGTTTTCAATCGCAAATTTCGTTTTACCGTCTTTACCGGCAATACGACCGATGGCTCTCGACAAATGGTCACCTGTTAGAGTCTTGACATCTTTGACTTC	0.974118	<ELG1[605093]	|PNO1[605348]	PNO1		chr15_605467	>	YOR146W	YOR146W>[605874]	<PNO1[606172]
sc_Tbf1	chr12_165479	TATTACCCATGTAAGCAAGAATTGTGATCGTTGCGGTTCATCGCTAATCACAGAGGGCGTATACGTTATTTAAACTAAAATACATAGCTTTCCGTGTTATTTACAAGACTTATCTATACAAACATTTGATTGCCCGAAGTATTTTAATCTCCTAAACGGCATGTGATTGAACACGGTTCGAGGTTTATACCACTTGTATTAGGCATATATGCAATTGCAATAACTCATTTTAGGTTCCCGTTTTACCTTATTTGCTAATACCCCTTTTTTCCAAAAAGTCCTTAGCTTCGTTTATCTTAGT	0.972012	NSE1>[164391]	NSE1|[165401]	NSE1		chr12_165479		PAM18	|PAM18[165576]	<PAM18[166082]
sc_Tbf1	chr11_355540	CCGCTCCCTGATTAGACTTCGTGCGATATTATTGATGGATATCGTCTTTATCTTTCCGTGGACCTAAAACGGCACCCCTTCGTCTAGGATAAACGCGGTCGGCTCTTTCGAAGACTAAAAAAGCAGCCACAATAACGTTACATGCAAAATCAGCCCACTCGAAGTTAGATACTGCGTAGACGGATTTGCACGATGCGATGATAAATATTAGGGACAGTGCGTGCCCACCCATAAGTTGCTGTAGAGCTTACAAATTGTAAAGACTAATTCCAATCGCACGCCCACCCCTCACGGGAATAAG	0.96508	PRI2>[353137]	PRI2|[354723]	PRI2		chr11_355540	>	YKL044W	YKL044W>[355966]	YKL044W|[356286]
sc_Tbf1	chr14_116705	GATTGTAATAATACTTCATGATAATAACTAAACTATATAAGTAGTGTCTCATCCGTAAATATACATTTAGACAGATTCTTGTATTTTCTCCGGGCAATTTTTAACTTTTTTTCTGTTAGGGCACATGACACTTGCCTATTATGGACAGCCAGTAAAGATGTGCCATATATTGCCCCCTTTACGCTCTCTGCCAGTATTAGTGGGAAAAAAAAAACTGAAAAAAAAAAAATCGCAGACTACTAATAATCACGTGATATTTCTTTTCACTCTCTTCATAAAGTTGCTAAAAACACACAATCGA	0.96282	CAF120|[116453]	YNL277W-A>[116679]	YNL277W-A		chr14_116705		YNL277W-A	YNL277W-A|[116867]	MET2>[117349]
sc_Tbf1	chr13_653477	GCATTTTTCCGCATGGAAACGAAACGTGGGCATGACGTGGAAGCGATGATCCGAGCGCTTCTGCTACTGTGGTGACCACCGTACCAAAGGAGGGGTAATAAGACCCTGTGCCCTTTGCCAGCATACGTGTTACCCCCCTCAAAAAGAGCTGGCTGTTCGAGCTAGCTGCTCTTTCTGTTGCCATTCCCGTACCAAGAGCGCCCCGTAGCTCGATTTTCAGCACCTTGGTGGATATCAGGGGAATTTTACCGCCGCAAGCGATCAGCGTAGAGTGCGCACAGAAAACAGACAGAAATGACTG	0.95849	|YMR194C-A[652911]	<YMR194C-A[653135]	YMR194C-A	<	chr13_653477	>	ICY1	ICY1>[654033]	ICY1|[654416]
sc_Tbf1	chr01_45457	AAAGGATGACCCCAATCATTTGCCACGGCATGTCAACAGGTGAGTGCCTTTTGAGGGGGGGGGGTCATCTCGACATCCGGCGAAATGGAGCAGTCACACGTGAACATTTTTAGGGGATGGAGAGTGCTACGCCGTTCGTCCGAGATGATTATCATATTTACACAGCCGTACATACACGTGCCATTTATCTTGATATCATTCTGGACGTATGTGCACATGTGATTTGCTTTTGTTTTTTTAAGAATGTCGGGTAATAAACAGATTGTTTTTCTGGGAGGATAATCTTTTCTTTTTTCCTGTT	0.954583	|ACS1[42882]	<ACS1[45023]	ACS1	<	chr01_45457	>	FLC2	FLC2>[45900]	FLC2|[48251]
sc_Tbf1	chr02_554851	CAAAAAAAAAAGAAACAAAGAGCAGTTGAAAGAACATCAAGATCATAAGGACCCCCATATCGTGATAATCATTGATGACCAAATCGTGAACTCCCTGCGCCTATGCCGTGCCATAGCAAATAAAGTACTGGGCTGGATTGTTAATGACTTGCATATTAACGACAGGTAAACGGTACCCTATTTTTCTTTTTTACGTGCTACGGACGAAAAGTGAGGGTGATTAACGCTTCAAATAAGAAACGACGGCTAGCAGGGTCTAGATGCGTGAGATGAGATAAGGAAAAGAGCTCTGTGTCCCAGG	0.951313	|ICS2[553537]	<ICS2[554304]	ICS2	<	chr02_554851	>	AMN1	AMN1>[556543]	AMN1|[558192]
sc_Tbf1	chr06_226587	TTGTCACTCGCGCTCATGGGTGTGAAGGAATGGTTGTCTTACATACGCTTGAAAGGACGAACCCTAGGTGACCGCATTAGACAGAGACTTTTTCCGATCTAAATAATGCATATAACCGTATCTTTTTTATATGAACCTAGTTTTGCTGTATAAGAGCCGAGAAAAAAATATAGGAAAATATAGGAAAATATGCAAAATAGAAACACGAATTTTTTTTTTGTTAGAGAAAAAAAGAGATAAGCCCTGTAGGGGCTCGAACCCCTAACCTTATGATTAAGAGTCATACGCGCTACCGATTGCG	0.949375	YFR034W-A|[226297]	<YFR035C[226453]	YFR035C	<	chr06_226587	>	CDC26	CDC26>[226950]	CDC26|[227324]
sc_Tbf1	chr15_681217	GGATTACTTTTCATTGAAAACTTTTGGACGGGCAAAAAAAAAAAAGCGCCAGCAGGAAGAAAAAAGGAATCTAGTAAAAAATAAAAATTAGGTTTATAAAGTAGTAAGTGAAGTGCAAGAGGGAGCGTTATTGGACGATCATATTGTGATCGGATCCCGTTTATTGGTCTTTGATTCAATTTAAAAGAAAAGAAATGTACAGGTTAAACTTCAACATACCAAAAAAAAATTACAATGTGGCAATTAAACAGAGAAGAACTAATTCTTTAAAAATAGACTTTCAGAACTATATATTAAAAAT	0.944654	SER1>[679358]	SER1|[680545]	SER1		chr15_681217		GSP2	|GSP2[681445]	<GSP2[682107]
sc_Tbf1	chr13_557145	CTTTTTTTACCTCAAAACCAAATGCGATCGACGGGATCGCGGCAACTTTTTATCGGTCGGAATGGTTGAGCTAGGGCGTTTTCGTAAGGGGCGGGGTAGAGTTAGAATTGTAGTTTTTTTTCCGTAGTGCCGTGCCCCCATTACCGAATCTCGGCATTGGGTACCAGAGGGTTAGTGCGATAGTTCTTTAGCAAGATGTTAAACCCGCCTATGCCCGGGAACTGCATACAGGGAAGATCTCACCGGAAGATTACCTCGAAGGGGAGGGGTATGTGTTTTTTCCCCTCGTGGTTAAAGTGAC	0.941782	|NDE1[554792]	<NDE1[556474]	NDE1	<	chr13_557145		TIF34	|TIF34[557480]	<TIF34[558523]
sc_Tbf1	chr16_829395	TGGTATTTCCACATACGGACGGGGCCCCGAAACACCACCCCCATTTTAACGGCCGCATCTGAGCATCGGCCCATTTGGCACACGCCCGTTAGTGACGTTGGTAGGGGCATTTCCCTGAGGTAGGCCCAAGGTTGCTTTAAAAGGTCCATCGCAAACCCCTTGTCCGCGGACCTCTGCGTCATAATTAAAATGCCCAAAACATAAAAGTGATCGCCCCCTCACAGAAACTTATGGGCAGCTTGCTGCCTTAACGGAATTGACTAGAATTGGTTTGATTTTTTTTTCTTCCTACTTCTTCTTC	0.941676	|YPR148C[826829]	<YPR148C[828136]	YPR148C	<	chr16_829395	>	NCE102	NCE102>[829914]	NCE102|[830435]
sc_Tbf1	chr03_229020	GTCAAAGACGACCACTTTCCCATTTTGGTCATTGGAACGCGAAAAAACAAAACAGACGCGAGAACGCGACGCGAAAAAATATATTTTTCCGTTTTTTTTTTTTTTCGGAACAAAGATAACGCGTTAAAACCTGTGGATGTAATAAGGATCTGAAACACTGACTAAAACGCGTCCTCATTTAAAATCAAAAAATTACTTCTTCTCCTCCCTTACGGTGCCCTTTGATCCTTCTCAAACTTTAAATATATGTTGCATGATTAATTGAAAATCATATAGAGTATATCTTAACAGAGGTTCCAAC	0.941585	<YCR064C[228501]	BUD31|[228787]	BUD31		chr03_229020	>	HCM1	HCM1>[229306]	HCM1|[231000]
sc_Tbf1	chr12_828298	CCTACTATCGCGGCCATAACTCCAACAACGACAGCGGATGCGCTGTTCTGCGGATGCGTGACCGTATCCGCAAAGAACGAAGATTAAATTTAGGGTCCCCGGCATTGAGGATGGTTCTGCCAAGAACTCACGATATAAACCAGTTGGTTGAGCATCGCATGGATGAGTATGGCGTATTTTGATTGCTCATATATAGTGGGGGGGAATACTCATGCTGTGAAAAGCACAACTCTTTTCACTCAACGAGGTTAATGCCTTCTTTGTCTCCACGCCGTTTTTTTCTGGCGCCCTTTTGAGAAAG	0.936194	<DIC1[827872]	YLR349W|[828026]	YLR349W		chr12_828298	>	ORM2	ORM2>[828729]	ORM2|[829379]
sc_Tbf1	chr15_234051	AAAGTCAATCATTGTGTACGTACGCTGAAATTGGATGCAGAAGAGGTAAAAGGCGAAGGAAAAGAGGGCGAGGGTAAAAAGCCTGATTGCCAAACCATGGTGCCCAATTTATTGGATATTACTACTGATGGAAGGCTACATATCTCTGGCGCTTTCTATCAGCTGTCATCGATTTGAAATTCTTCTAGCCCTAGGAACGCCATTATGGGGCTTATCCGGGTAGCCAGTTGGCGGTTTTAGTTTTTTCACTTCTTGATTTTTTTCTAGTTCGAAGAATTTTTTCCACTGATGATTGAGCTAT	0.930307	|SPE2[232445]	<SPE2[233635]	SPE2	<	chr15_234051	>	GAL11	GAL11>[234939]	|YOL050C[237881]
sc_Tbf1	chr11_321552	TTAGAATACTGCACAGCTTGCTATCCCGCTGCACAGCTTGCTATCCCGCTGCACAACATGAAATTGCTCACGTCGTGCCAAATTACATATAGGTGCTTACCCTGTTTATATTTTTTGCCTTCATAGCGGAGTTTTTAAGGGTAGCCCTTATGTTTTTAGCGTTCATTTGAACGAATGGCTAACGCTAAACGGAGAAGAGAGGAAAACAAGGCCGCTGGCGTTATTGCGCGTAAAAACAGGAGATAAGCACTGTTTAACATACATTTCATTGAAAGCTTAAAGCCGCAAAAGATGAAGGGTT	0.929536	|YKL063C[320659]	<YKL063C[321162]	YKL063C	<	chr11_321552	>	MSN4	MSN4>[322872]	MSN4|[324764]
sc_Tbf1	chr03_11213	ATAATTTAGAAGACAAGTAGCGCAGTTATTTTCTTATTTTCATTTTATTTTTTTCGCCTTTTATACAGACTTCAACACAATCAGAATCAAATAGGTGTATCGCAATGGAATGTAATTTCTTAAGTATTCTATATGTACTTAAAACCTATTAATATATGGATCAACACAGTATCTTATGAATGGGTTTTTGATTTTTTTATGTTTTTTTAAAACATTAAAGTTTTCGGCACGGACTTATTTGGAATTCAAATTATTAATGAAAGAACAATTAACTAATTAATGTACTTAGTATTTGGCCATT	0.927868	VBA3|[11082]	HML>[11146]	HML		chr03_11213		YCL068C	|YCL068C[11503]	<YCL068C[12285]
sc_Tbf1	chr04_600217	AACCTGCAGCAGCGGCTTTTTGTACGGTACGCCAAACTGTCAATGGATAATATTGCGTAGACCGAAAAAGGTAATCCTCAACACTACCCGTGGTGGATGACCTAAAGCAGTAATATTGGTTGGAATTATCTCCCAGACGGCACCGTCTCCCCGAGAAAGCTTAGCCCCGAGGTCTACCTTCCATACACCACTGATTGCTCCACGTCATGCGGCCTTCTTTCGAGGACAAAAAGGCATATATCGCTAAAATTAGCCATCAGAACCGTTATTGTTATTATATTTTCATTACGAAAGAGGAGAG	0.916913	RAD55>[598465]	RAD55|[599685]	RAD55		chr04_600217	>	SED1	SED1>[600790]	SED1|[601806]
sc_Tbf1	chr07_884229	TGGGTCAATTGCCTTGTGTCATCATTTACTCCAGGCAGGTTGCATCACTCCATTGAGGTTGTGCCCGTTTTTTGCCTGTTTGTGCCCCTGTTCTCTGTAGTTGCGCTAAGAGAATGGACCTATGAACTGATGGTTGGTGAAGAAAACAATATTTTGGTGCTGGGATTCTTTTTTTTTCTGGATGCCAGCTTAAAAAGCGGGCTCCATTATATTTAGTGGATGCCAGGAATAAACTGTTCACCCAGACACCTACGATGTTATATATTCTGTGTAACCCGCCCCCTATTTTGGGCATGTACGG	0.901313	|TDH3[882817]	<TDH3[883815]	TDH3	<	chr07_884229		PDX1	|PDX1[884514]	<PDX1[885746]
sc_Tbf1	chr04_680310	ATGAAATTATTTTCTTAGGTATAATGAAGTAATTATGACGAAGTACTTTGAGAACCCATAAAGAGAAGCAATTGAAGACGTGTGGAGGACATCAGCCCGCAGCACATTAGTAGAAACAATAGTATCGTGATGTGATCCCTCTTGGACCCTTTGCCAATCAAGGGTGAAGCGAAGCCATTTAAAACGTACGAACAATGGCGGTAGTTGAGGTATGGGTGAGGCCGCAGATTAAATCCCGGCGGCAGGAGCAACCGCTTTTAACCAGAATTGTATGTTATAAAGTATCTGTATATACGTGTAT	0.900984	<ALT2[679761]	IRC2|[679849]	IRC2		chr04_680310		PDS1	|PDS1[680493]	<PDS1[681614]
sc_Tbf1	chr07_757559	TAAAGTACTTCCTAGCAGAAAGAGAGCGGATCAACAACCATTGATACCACGTAGGATGGATGTGTTCGAATGGCAAACAATGGGCCCTCACTTTTATCTGATGCAATTTCTACCTTACCCGGGCAGCGCCAATTTATGAATACAAATACTTTAACAAATTGCACTATTGATGTATTGACACATTTGTATATACATATACATATATTAATAAGGAGCACGAATTTTTGACAAGTAGTGCACGCAATATCTACATTAGTTAGCTTTTCCATTGACGCTGAATTTTATTTTGGCAGCCCAGTAG	0.900701	PEX4>[756901]	PEX4|[757452]	PEX4		chr07_757559	>	CAF130	CAF130>[757775]	CAF130|[761143]
sc_Tbf1	chr16_942078	AGTGGCACCGGGAATGAGTATAGGGAGTAAGAAGATCTTGTAGTTGCGTTTGAATAGCGACATGAGGACACGTCTTATGTCGCCATTATTAGGCTGAAATTGCAAGCATAAACTATTCGATATCAAAGATACCACAAGACCATGTATGCATAATTATAGAATACCAAGGTGGGGAGAGATTAAAAACGCACCATAGCAGCTGCGCGAGTATATTCTGCTATTAAATTGGAATTCACTGAAAGGTGATGAGAATGCAAATAGCTATGATACCTTATAGTGGTTAATTTGTATGAAAACGTTA	0.898982	ARR3>[939918]	ARR3|[941132]	ARR3		chr16_942078	>	YPR202W	YPR202W>[943028]	YPR203W>[943876]
sc_Tbf1	chr08_17147	TCTTGGCGTAGTGCAATCAAGCAGTGAACAGAAACAAATCACATGTTTCCTTGGCAGAATGCTCATATAAATGATGACGTAATTTTTACAAGAATGCCATATATTAACTTTTTAGGGCCAAATTAAGATTGAGTTGAAATATTCATTTTTACACTACTAATCTTTTTGAATGCGCGCAGTTTTCTAAGTATCAAGCTCTCTGCAATCTTGTATGAAAGATGCAGCTAGGCACATAGGAAATGAGAAATCATAGTTATTTTTATTTTTATTTCTCTCCGTAAATATGCACTTCATACAAACA	0.890856	YHL042W>[15665]	YHL042W|[16117]	YHL042W		chr08_17147	>	YHL041W	YHL041W>[17390]	YHL041W|[17839]
sc_Tbf1	chr13_238552	AATGAAGAAGGGTTAACCTCGGATTCATCTTTAGATGCCTCAGGAAATAAAAAGAATGATTTCACGAACTCAACATCCAATACACAACAATATTCCATTTTCAAACCAGCAAGTGGGTTCCTTGGCCAAGGTAATAATGATTCTATAAGGAACAATGGACGCGGTAACTATAACAGCAGCGGTATGAATGGAGGTTCGAGAGGAAGAGGATTTGGCAGAGGAAGGGGATTTGGCAGAGGCGCATATAACAATCGAGGTAGTCGTGGTGGACGTGGAAGCAGCGGTAACTACTCCAACTACA	0.886722	<YML018C[235952]	PSP2>[236588]	PSP2		chr13_238552		PSP2	PSP2|[238731]	|PPZ1[239458]
sc_Tbf1	chr13_897859	TTTCTCCCTAAAAAAGCGTGAGGGCAAAACTTGAAACCGGGTAAGAATATGCGATAGTACCGTTTTGCCTCTAAAGACAGTGCTTCAGAGAAATATTAGCAAGGTGTCGAATCAAGTTATACTAGATAGGAGGATTTCATAATGAATAATGCTTTAAAATGGTTCTCACCTTTATTTTATCATTTTCTTCTTTTCTTCTGCTATTGATTTGGTAGTGTTCGGGTTAATTCATTTTTTTGTTCAATAACAAGAACCAAACATAAAAAAAAATACTTTAAGAATAAACAAGACTGATGAAGCA	0.886212	|GLC8[896913]	<GLC8[897602]	GLC8	<	chr13_897859	>	ELP6	ELP6>[898404]	ELP6|[899225]
sc_Tbf1	chr08_290216	CCCGTAAAAGTTGGAAAATATCTGGGGTACTTGCGTCAGCTGTTCAGATCTTCTCTTACCGCTGTCGTGTCTTGTCTACAATGTCAGGTTGGCAGCCTAAGTTTTGGATTTAATAACCCTAGGGCTTTTCATTCTTTTATCAATCAGAACATTTACATGAAGAGGGCTGGAATAAAAAAAAAATATTCGGTTCTCCTCCATGCATAATGACGTAGTATTCTTATTGGCGCCAAACATAGTGTCATAATGCTTTTTCAACGATTTTAAAGTAACTCTTAGTGGATTGGAAAGGTCGCCTTTT	0.88516	AHT1>[289145]	AHT1|[289693]	AHT1		chr08_290216		HXT1	|HXT1[290916]	<HXT1[292628]
sc_Tbf1	chr09_386892	GCCCGGAAGGTTCGTGGAAGGCCTAGAATGAGATCTATCAATAACGCTACGCAGATTTCTAATGTTACATGTCACGTCGATCTGACATATATCTCCGTCAGGTTCGATCCAGACTCTCTGCGCGCGTACCAAGAGCTTTTTGTTTCAATAGGAACGGAATTTCCTTTATTGAATGTGGCAACGAACTGCGGAGGGTTATTAGCTTCTTGACACTTTCTTCGTCCATTACGTAGACCTAACGTTGAAAAGGAGACCTCGAAGAAATTTTAACTCTTGGCACCTCAGAATAAACAAGGTCATC	0.883399	|YIR018C-A[385561]	<YIR018C-A[385698]	YIR018C-A	<	chr09_386892		MUC1	|MUC1[389569]	<MUC1[393672]
sc_Tbf1	chr11_665258	TTTAGTATTGTTTCAGAGCTGTTTTAGATAAAGAAAACATATAGTAGCAAACCTCTAATCCGGTAGTACTTAAGAAACTATAGTTTCTATGTACAAAACGGTAACTATGTAATTCTTACATTTACATAACATGTAGAAGAATCCAATAAACTTACTACAATATGACATATAAGCTAGATCGTAATTCATTACGTCAACATACCGTAAAATTATTTGGCGTTTCGTTAACTCCTACAAAAACAACAAACCTATCACCGTATCGTCTTCTTTAGATATAGTCTCTTCGTATGAGTAGTGTCAC	0.88075	YKR106W>[661080]	YKR106W|[662927]	YKR106W		chr11_665258
sc_Tbf1	chr12_576603	TATAACTTTTACAGTTTAATAATATTGATTTTTTTCGGTCTGGACCAATCGCGCCGCATTTCTCACTAATATTACTAACATACCCTCTTCTCATTGGCTCGGTACCCCTTTCGTGACCCGCATTTTTTGTTTTCTTTGTTAGCCCGAATGTCTCACAATGAAGATGTAAAATTAAGATTATATATGAAAAATTGATACAAAACAAAATAGTTCAAATAATCAAGTTAAAGCGACATCACTCTCAATTTTTGCTTTTTTTAGGTTTATAGAATAGAAATATAACAGAACGAAGCCTTTAGAC	0.880512	MSC3>[574153]	MSC3|[576339]	MSC3		chr12_576603	>	CCC1	CCC1>[576827]	CCC1|[577795]
sc_Tbf1	chr12_949661	CCGTTTTTCCTGCTGATGGTTATCGTCCCTGTCAAGGATACTTCTCGGACTCGAACAACGTTACAGCTCAACTTAAAGAAGGCTAAATACGACAAGGGCGCTTGCCCTAAGAGGAACTGTTTCTAAGTTCTAACGAGTGCCTGCGAAGATCGGTTTTTTTTAACTTCGCGGGCGAATTGATAAATAAAGTTCTTCTTGCAATTTTTTAAGATCAAGGTTGGGGCAAAAAGGACGCAAACGAATGGTTGGGTTAAGAAAGTGGAAAGACCCAAACCTGAAGTTCATTTAGTTCTTGGCGGAA	0.878792	YLR412W>[948366]	YLR412W|[949190]	YLR412W		chr12_949661		YLR412C-A	|YLR412C-A[950264]	<YLR412C-A[950470]
sc_Tbf1	chr15_762304	TCTTTTGCTGTTGTTATATACTGCTATACTGCTGCACCGGCCGGCCCCAGGTGCTTATTAATAGTAGGTTCCGCATAGGGAAAAAACGAGGGCGCCAAAAAACGTTGGGCCTGAACCGGACTCTGAAACAATAGAATCATGGTGACTCGGATATATGCAGTATGCTGTGTATCTGTATTATGGGTGTACATATATAAACATCTGACCACTATAAAGTTGCAGTCATAATTCCATACCATGCCTTTCTAGACTGGGAAGGTGCGGACCCTGTAATGAAATAAGAATAATTCCATAGTGGTTT	0.878703	YOR225W|[761722]	<ISU2[762085]	ISU2	<	chr15_762304	>	YOR227W	YOR227W>[762826]	YOR227W|[766566]
sc_Tbf1	chr07_23575	CTCGCACATTGGTACCTAGAAATGGCTATCATGCCGGACGGCACCGGGCAATAAACCGGACGGCACAAAAAAATCGAAGAAAAGAGATTTCTTTTTCTCGCGGGCAGTTTTTCCGGTCGATCGACATTCGTACGGTACTTTCTCTGTTTCAGGGACATCATGTTGTAAAAGAAAAAGACAGTTTAGGTAATCGTTCTTTTCTTTCTGAAAAATTTTCCACGACGACGACGACGACCACGAAACACCTTTGATTGCGAGATCCACGAAATTACCTCCTGCTGAGGCGAGCTTGCAAATATCG	0.874256	FZF1>[22304]	FZF1|[23203]	FZF1		chr07_23575	>	HXK2	HXK2>[23935]	HXK2|[25395]
sc_Tbf1	chr15_931420	GCTGCACCATTCGCGCTATAATGCCAAAATCCGAAGAATTTTGAGCCACTTTTGCGGAAGACAGGGAGAAAAAATAAAAAAAAAGTCACGCGTATATCATGTGACCAAGATCACTATAAACGCTCCGTGGAATGCGCTTTTAGGGCGACTGAATGATTCCATGGTCATTGTTACAGCCGCCCGTGGCTTTGTTCCACGGACTGATAAAGGGATACGCTAAGACCAGAAAAACCCTTAATATTCAATATAGTACAGTACTACTACAGAATTGGTCGGCATATTTTTATTTTGTTCGTATTAA	0.874203	|SNC2[930731]	<SNC2[931078]	SNC2	<	chr15_931420	>	PDR10	PDR10>[931800]	PDR10|[936494]
sc_Tbf1	chr16_502770	AGTATCTGTCCAACGCGCTTTCTTCGGCTGATAGATAAGTTCCGATTTCGTGGGAAGCAAAAAAAAAAAAAAAAAGAAAAAAAGAGTCTGTCCGAGAAATGTCCCGGAAAACGTGGGTGTGCGGTGAGGAGATTGTACTTCCATCCCACATTCCTCGTGTTTGATTGGCTGCAAGCCACTTGATGCCTAGAAAAGAAACACCGCGTGGTGCATCTATGTCCATATCACGCGCGCTAAAACAGCATGTAGAGAGCGCGAGGGCGGCGTACTGCACCATTCTAATAGGAAATCCGGGATGAAT	0.873733	<SKS1[502181]	|YPL025C[502471]	YPL025C		chr16_502770		YPL025C	<YPL025C[503028]	RMI1>[503515]
sc_Tbf1	chr07_856929	TCGTGCGCCGCTTTCAGTGTGCTAGAACTTGCACTGTCCGGTTTCCGGTGCTTGGTGTTGGGTGGTCGTACCTGCTAGTTCCATTGGTGCGGTGTATGGGCGGGTACCCTCAAAAAGGGAAACGAAGGTAGGCGCACGGTGCTTATTAAGCTCAGAGGCGACCTCGCAGAAGGGGGCAGACCACACAAGCGGTGGAGGCGCTCCAGATATTCAGTGGAGTGGGGCTTGCTCATGTTCTGTTGTTGGTTTTGGATAGAAAAAGAGCGGGTTGAATAGTTTGCCATGGCAACCACTCTGGAAG	0.867736	|RNR4[855269]	<RNR4[856306]	RNR4	<	chr07_856929	>	TIM13	TIM13>[858292]	|YGR182C[858556]
sc_Tbf1	chr00_36694	CATTTAGAAAATCAAATGTGTATTTAAGTTTAGTGAATAGTTATATTATTGATTCACCACAACCATCATCAATTAATTATTGATGAAATATGGGTTCATTATTAGGTTTATGTTTAGTTATTCAAATTGTAACAGGTATTTTTATGGCTATGCATTATTCATCTAATATTGAATTAGCTTTTTCATCTGTTGAACATATTATAAGAGATGTGCATAATGGTTATATTTTAAGATATTTACATGCAAATGGTGCATCATTCTTTTTTATGGTAATGTTTATGCATATGGCTAAAGGTTTATA	0.867572	Q0092|[31014]	BI2> BI3> BI4> COB>[36540]	BI2 BI3 BI4 COB		chr00_36694		BI2	BI2|[38579]	BI3|[40265]
sc_Tbf1	chr09_254447	TGGTCAATCGTACCAAGGGATATCACTCTGTACGGGTGGGAGGAAGGCGCGGCAATTAGAATGTGTGGGTGCGGAAGCTCGCCGCTCCCATCAAGAGAGTGGAAGACGTATGGTCTGGGTGCGAAGTACCACCACGTTTCTTTTTCATCTCTTAAGTGGGATTCTTACGAAACACGTCACAGGGTCAAAAGAAAGAGAACAAAAGCAATATTGTAATTGTCTCAGTCCACGGCAATGACATGGCATGGCCCCGAAGGCTTTTTTTGTCTGTCTTCCTTGGGTCTTACCCCGCCACGCGTTA	0.86654	|YIL055C[252040]	<YIL055C[253923]	YIL055C	<	chr09_254447	>	YIL054W	YIL054W>[254541]	YIL054W|[254858]
sc_Tbf1	chr07_1083073	AAAGGGCATCCATTTCATTTCCGATTTTCTATCTAGCTCACTCGATAATCGTAATAGTACTTTTATAAAACTTTAGTGCGGGTACTGTGAGAGTGTGCCGTAACTTTGGTTTACATTTAAGGTGCGACCAGCAATGTCACTACTTTTACAACAACCGCCATATGGCTCGAGAATTTCATTATCACATGGAATGCCTGTGACAAAACTGTGTAAATATCTAATAGAAATTAGATGTAGCTGTCACAAATATTTACACAGGAAAGAGCCTGTCCTACGAGTATCTTACATGAAGATTCATAGA	0.862235	|COS6[1081591]	<COS6[1082736]	COS6	<	chr07_1083073	>	YRF1-3	YRF1-3>[1084871]	|YGR296C-A[1088877]
sc_Tbf1	chr15_832195	TCTCTGCCTTGTTTATTTTTTTCTTTCGATGCTGTGTGGTTTTATTATTGCTAACTTGCAGTGGTCGACGCCTTTGAAAACTGTAAAGCTGATGCGAAGACCTAACAGTCTCTTATCCAATTACCTCAATCTGGTACGCTCCGGTACCGGACGCCAGTACGAAAGAAAAACTTTTCGTTCGTCTCGGGCACCATTGGTATAAAAAGCGCCGAGGCAGCGATCATTTTTCTAGTATTACTCTTCTTTCATTTTTTAGTTATCTTTGATTTTCGGTTCCGAAGAAGGCATGATACATATTAAA	0.861772	|FSF1[831058]	<FSF1[832041]	FSF1	<	chr15_832195	>	YTM1	YTM1>[832812]	YTM1|[834194]
sc_Tbf1	chr16_900705	TTCTTGCTTTATATTGTTCTATTTTTCTTCCTTATTCCTGCCTCTGGATTTCCCTCGCATGACAAATAGCGTGGAAAAATAAAGGATTTCCAGTATTTGAAAAATTTTCAGTATTCTTACGTGTTCCTAACTCATATAGACCGCTATTGTAATAACGCTATCGCTTCAATTACACACAAACATACACGCACCCACAATGAGCATCGAATACTCTGTTATCGTTCCCGCTTACCATGAAAAGCTGAACATCAAACCCTTAACAACCAGATTGTTTGCCGGCATGAGCCCTGAAATGGCCAAG	0.858954	SMX3>[900190]	SMX3|[900450]	SMX3		chr16_900705	>	DPM1	DPM1>[900751]	DPM1|[901554]
sc_Tbf1	chr11_125731	CCACAATATTTTTATTCAGCAGAATTTACATATGACTTCGTATTTAGTGATATAACTACTCATCGGGACTGAAAATTTTTTATTTCTGCCTAAATACAGATGAGATGAGCTTTATAGAATTTTACGCTGTTAAAAAGTTAAACGGTAACAAAGCACAGTTAGTTGAACAACGGTATATAGAGAATGGCTAAAGGTTTCAAGTTGAAGGAGTTGCTTTCGCATCAAAAGGAAATTGAAAAAGCTGAAAAGCTTGAAAATGACCTAAAGAAAAAGAAATCCCAAGAATTGAAGAAAGAAGAAC	0.858951	SNU114>[122522]	SNU114|[125548]	SNU114		chr11_125731	>	EBP2	EBP2>[125764]	EBP2|[127047]
sc_Tbf1	chr01_216	TAACACTACCCTAACACAGCCCTAATCTAACCCTGGCCAACCTGTCTCTCAACTTACCCTCCATTACCCTGCCTCCACTCGTTACCCTGTCCCATTCAACCATACCACTCCGAACCACCATCCATCCCTCTACTTACTACCACTCACCCACCGTTACCCTCCAATTACCCATATCCAACCCACTGCCACTTACCCTACCATTACCCTACCATCCACCATGACCTACTCACCATACTGTTCTTCTACCCACCATATTGAAACGCTAACAAATGATCGTAAATAACACACACGTGCTTACCCT	0.85744					chr01_216	>	YAL069W	YAL069W>[335]	YAL068W-A>[538]
sc_Tbf1	chr13_880779	TCGCGCAATTAAAAGTCTTGGCATTTTTCTCTTCAGGTTTTACTTCGTCCGAAATCTTCGAGGACTTTTCCGAAAAAGGTAAATTACTGCAAACGGTCTTTCGCGAAATCTAGACCGAAGATCTCTGGGGATATGTAAGGAACAAATATTTTTGTCATTGAGGGCTTAGATAAAAAGAAAATCTAGATGTCTTGCCTGAGAAAAAGAAAGAGGGAGGCATTCTTTCTTAATTATTACCGTGCCTGGTATCAGCATAAGTGAAGGCCGAGACAGCTTTCGTATATGGCTGTTGCACGTCTCT	0.855519	<YMR304C-A[879129]	<SCW10[880231]	SCW10	<	chr13_880779	>	FKS3	FKS3>[881158]	|YMR306C-A[886182]
sc_Tbf1	chr16_188868	AGAAAACCCTTGCAGAAGGAGAACTGGTGTAGAGGTTTCCGGTCTTAATGGACTTAAGCACGTGACTTTTAAAACCCATGCATCGGTTACTATGGTTACCATTACTTACGATTTTTTTTTTTTCGTTATGAACCCTGTGCCCGAGGGGTTTTCAGGCACATAGATCAAAGTTCTACTCGTTTACCTGTAATCTTGGCGCGTTTAGGTCTCTTTTTTTTTCTTTTTTTTTTCTTCTTTTTTCATTTGTACTGCGTTATAGTTGTTTATGGAAGGTACCAATGGTGAATATGGAAAAAATGAA	0.854888	|COA2[188306]	<COA2[188512]	COA2	<	chr16_188868	>	GUP2	GUP2>[189153]	GUP2|[190982]
sc_Tbf1	chr07_166298	CGGCTTAGGCATCGAACGATGAAGAAACTAACTAAAAATATACGCCATTTTTTTGGGGAGGGGGGGCCGCACTGAAACGCGAAATGCCAAAAAAACGCGAAACGCCGCAGTAAAAGGTCAGTACCGCGCAAAAAATACAAAAATGACAACAATATTGGCCTTTCTTTTCCTAAAGCAATTAACTGGAAAGCGAGGTTCTAAACATCTGGCCAACCCCTAAATTTTTAATAATTCCGAAGCGGGATATATTGCATCTGGCAATCTGAAAAGCAATAGAAAGAAGCGGCCTAGTACTGCATAG	0.850261	|TOS3[163415]	<TOS3[165097]	TOS3	<	chr07_166298	>	MPT5	MPT5>[167358]	YGL177W>[167565]
sc_Tbf1	chr12_404356	TAGTGGGTTTTAGATCGTGTCTCCCAAAAGGTTGCGTCATTTAAAATCGTCACACTGTGTTTTACCAAAGGATGTGTGAAGCTGGTTTGTAGTAGTTAAAGGGCAATGTACCCTAAAGGTTGTGAAAAATTTTCATTTTCGAGAAGGAGTCGCATATAACCTTTAGGGTTATGTCCCTATAAACGATGACTATTGCCTTTTTTGGCCCTTAAGACTACAGTGTACGTAAATCGTAAAGAAATAAATGTATTATATTATTGTTACTATTATTTATTATGTTAATATCATGCATAGATAAATG	0.850075	|ZRT2[402795]	<ZRT2[404063]	ZRT2	<	chr12_404356		ACE2	|ACE2[404511]	<ACE2[406823]
sc_Ifh1	chr13_551579	TAGCGAGGCCAGTGGATGAGATGGAAGCCTACGCAAGGCAAAAGATTACACTCGCGAACGTGCGTCCGGGATGATACAGTATTTTTTTAAAAACTATAAATGTATGGGTGCGTAATGTACAGATTTTATGGCACTGAAAATCTTTTTCAAGATAATCTCACCGTATTACTTAAACATCAGTACATATTGGCACCCATACATTATAAAATCATCTCGGAAATGGAAAATGCTAAGGCCGTATATAAAAATTGTTGGCGGCCTGGTAAGAAAAGTAATTGACGCTTGATTTTCCTTGACTCCC	2.66306	YMR141W-A|[551134]	<RPL13B[551206]	RPL13B	<	chr13_551579	>	RPS16A	RPS16A>[551927]	RPS16A|[552902]
sc_Ifh1	chr02_415562	AACTGAGACCGCCCTAGTCTGGCAGGATTCGTGAAAGGAGTCCATGCCAGCTGCTACCCAGGGATTGCCACGGCCCCGGCCAGCGTATAGTACACTGTCAGGAGCAATTCGAAGAGGCAACCAAAATTATGCTAAGCATCGCACTCTCTCTCAGTCTGGTGCTAAGCGGAAGACATGCTTCCAATGGCCTCCTCACCGAGAACGGATATTAAACGAAACGAAGAAAAAAAATCTTCACGGAAAATGCGTAATGTCTGGATGACAAAATGCATGGGTGTAAAAAAGGAAATGAGACGAACTT	2.50501	|RPL19A[414180]	<RPL19A[415255]	RPL19A	<	chr02_415562	>	AAC3	AAC3>[415977]	AAC3|[416900]
sc_Ifh1	chr07_920289	GCCGCTGAGCGCGCCACGTTAAAAGCTCGAATTCTTCGCATTGGTAGTAGCGCAAAGTCCAATGAGCGCACCTCAAGTGAGAAACGCAGGCCCAGAGATTCTCCAGGCAGGAAGGAATTGGGACAGATCCTGCCTGGAGGGATGGAGGAATTTACTTCGTAGGCTGGAACAGGCTCATCTCAGCCAACGATTGTAAATGTGCAGGGCCATCGTTACAATCCTGCGCACCCTACCATGGATACCAGAATCCCGTCGTGTTCCCAATTGTGAGTAGTACAGTGGCCTGCTGCCGGGCAGATAG	2.41427	|RTA1[918517]	<RTA1[919470]	RTA1	<	chr07_920289	>	RPS0A	RPS0A>[920580]	RPS0A|[921793]
sc_Ifh1	chr08_505902	CAAGAGGAACTTTCCTCACCATTCGGGGCAGGTGACGAAGCAAGAGCGAAGCTGGATTCTACGCTGGATTAGTGAAGCGCCAGCGAGGAATGCTAGAAAGACCAGCCCAGGAACAATAGAAAATTACGCGGTAGGATAATCTCCTTGACGGAAAAACGCTGTGTGACACTGACTAGCCTGAAAAAATAGAAAAAAAGGAGATGCGCCCTGCAAAAAGCGCAATAACGCGCACACAAAATGTCTGGGTGAAATGTATGGATGCATAATTGTCTCGAAAATAATTGTTTAAAGAGAATAACCA	2.40634	|RPS4B[504476]	<RPS4B[505530]	RPS4B	<	chr08_505902	>	MNL1	MNL1>[506319]	MNL1|[508709]
sc_Ifh1	chr13_224119	TAGCCCAGGCATCAACCAGTTTCCGCGCAAGAATTCTCCTCCTCCCGGAACAAGAGGCCTGCGGAGACGAGTTCTTTGCCTCTGAAAGGCGAATCTCTGGAAGGATGAGCTTGGATGGCCCCAGTAAACGCATTTGCCTAGGTTGAGCCGAGCTAGGAGGACACCCCGACGGATAATTTAGCCCTTTTCCAATTTTTCAAAAAAACATGAAATTTCAAAAAAATGTATGGATGTAAAATTCAGTAGTGTGTACGGATTTTACAGTTTCTTGAATGAGACTTGCTTTTACGTCAAATCATTC	2.40129	|RPS18B[222987]	<RPS18B[223828]	RPS18B	<	chr13_224119		YML6	|YML6[224406]	<YML6[225365]
sc_Ifh1	chr06_221795	TGCCAAACCATCGACCGTAGGCCCAACGGTGAAACAATACGCGGAGAACGCTTAGCCGCTAGGCAGAACGCCTAGTTTACACAGTGGGAGAATGAGGATAGGCCTCTGCCTACGGTACCTTCGAATACAGGGAAAGTGGGAAGAGTGAGCTGCCGAAGTGAAAGAGGCTTACGCATTTTTTCTTTGGGAAGCGGACGCAGGACTAAGCTCATCATTTTCGAAAAAAAAAGAAAGTTGGAGCCGGAAAGGAATTGGGTGTTAAAAATGTACGGGTGAAAAAAGTCTTATTTTGTCTTAAAAG	2.38991	|RPL2A[220495]	<RPL2A[221406]	RPL2A	<	chr06_221795		YFR032C	|YFR032C[222078]	<YFR032C[222947]
sc_Ifh1	chr10_75685	GGAATTACACACTTTTAAGTATGTGATGTATGGGCGCACAGTACCAATTTAACTTTTTTTTTTTTTCATTTTTTAGCTTGATTTTCAAAAAACTTATGGGCGTTTTAGGCTCCGGCTCAAACTACCACCACCACGCGGCAGGCCGAGGCAAACAGTACGCCTTGGCGGGGACGCCGAAGCGACTCCTTCTGTTCCAAGCTCAATGGTCCTTGCGTTTACGCTCGCGCGTGGGCTAACTAACGCAATTCGGCTTTTGGGCTGTCGAGAACCGAGAATTATTCTTCGCCTTGATAGATACTTT	2.36965	|RPS22A[74909]	<RPS22A[75301]	RPS22A	<	chr10_75685	>	RPL39	RPL39>[75932]	|BUD19[76201]
sc_Ifh1	chr15_254015	TCGGTTCTAGGAGGACGCTCCCTCTAAGTGTCTAGGCCCGTGTTGGGCGGAACTGCCGCCCAACACGGTTTCCGGGACTATACGCCCAGACATAACATTGATTTATACGCGCGGTGTACGGATTAAAAAAGTTTTGTACCTGTTTTGAGGCTGTAACTCATGGCAGCCGAGGGGAATACCAGGGGAGAGACTATACCGGACGATATGCGGAAGACGCGCGAAACGTGAAACATTTTGCATGGAACTCCAAAGCGTTGATACCCGCTTGAAGTTTAGTTAACCTAGTAGCGGAGAGCCGTTA	2.35387	|RPS15[253148]	<RPS15[253576]	RPS15	<	chr15_254015	>	RPP2A	RPP2A>[254296]	RPP2A|[254616]
sc_Ifh1	chr08_148987	GGTCAGCGGGAAGCAGAGGGGAATTGCTGCATTTCCCACCACGTCCTGGTGGGAGTTTCCTTTCCGAGAGCCACATTGCCTAGCTAGAGGAAGAGAGCCTTGGGCGGGGCGGATCCCGTCTAGATGGGTGGCAAACAAAAGTTTATGGTGGCCCGTGTTAAATGCGAACACACCTTCCTTTTTTCTTCTGAAATTTCCCCGGCAGATTTTTATTAAATTTTTTTCTTTATAATCCAATGGTGCATGGGTGAAAATGTATGGGCTAAATACAAGAAAGGATGTCAATATTTCTTTTTTACGC	2.3511	|RPS27B[147864]	<RPS27B[148662]	RPS27B	<	chr08_148987	>	ECM12	ECM12>[149218]	|YHR022C[149568]
sc_Ifh1	chr04_1359772	GAAAATATTCTACATGCTGCTTTTAGAAATTTGAAGCGGCATATGGTGTTTCCTTGCGGAGACGCGCGCTCAGGGGAACTGCGATTCCGAAAGATGCCTTTCCCAGTCCCATATGCCCATCCCAAGATCATGCCCGGGAGAGCAAATGTCGCCCCAGCCAGGTCGGACACATCTGTCATTCGACCACTAAGTATTGTCAAAGCTAGGGTTAATTGAAGATAGCTCTACATGTTATTAGTAGAGTTTTTAAACGTTGAGATACTAGTGAACGTATACACAAGAGCGGATAAAAGATGTCTTT	2.34701	|UTP6[1357572]	<UTP6[1358894]	UTP6	<	chr04_1359772	>	RPS18A	RPS18A>[1359915]	RPS18A|[1360790]
sc_Ifh1	chr07_438718	CCCGTCTCTGCGTGCCAGACGGGATCAGCCCGTCTATTCTCGTGTCGTCCTGCCTGGAGAGACTGAACCCCCATCTAGCACCGCAGTAAGGATCATTACTTTGTAGGCGGGAAATAAGAGGTTCAACAAGGACCAAAAAAAAAAACACTAAAATCTGAGATCAAAAATATGTGGTGCACAGATGTAACGTTCCAAAATGTATGGATGGTAAGGTCTTTTTCCAAGAAACGTATCTTTTTTTCAGCTAGGGCCGCATTTAAATTTTTTTTTTTTTCAATTTTTTTTCCTATTGGAGACGGAA	2.34299	|RPL24A[437472]	<RPL24A[438402]	RPL24A	<	chr07_438718	>	RPL30	RPL30>[439096]	RPL30|[439643]
sc_Ifh1	chr12_932132	CCAATTGTGAGCACATCCAACTAGCGTGCCCTTGCAATCCCAGAGGACACCATACAACTTCCAGCCTAGTAGTGAACTTACCAGGCGAGGAGCGCGGGCGCCAGAGGGCAGCTCATCTGCGTTCCGGCTCTAACGAGAAGGGCGGAAATGGCACCATCACCTGAAAAAGAACGTAATCTAGGCTGAGCCGCGCCTTTAAGTTTTTGTCGCATCTGGCTGCGCTTCATTTAAACGGCACTCCTAAAAAATTGTATGAGGTGATTTTTTTTGTGTACAGATGTACGGATGTACGGATGTACGG	2.33795	|RPL31B[931064]	<RPL31B[931754]	RPL31B	<	chr12_932132		YLR406C-A	|YLR406C-A[932205]	<YLR406C-A[932354]
sc_Ifh1	chr10_703116	TTTGGTTAAGACTCCACTTGTTTCTTGTCTATCATTCTTCTCATCCTTGCGTAATTATAATCAAAGTCTATAGTCAAACATACGGTCCTCTAGCCATCTTTGCGTATTGATTCTTTGGTTTGTTTTGGGCAGAAAAATCGCTATATAAGAAAGTATTTCAACACTAGATTAAATTATAGTATAATTTTTAATATACTAGTATTGCCGACAATCTCTGAAATTTCAATACTACCACACAGAACAGGACTTGCCAGGGCCAGTCCGAGCCAGCCTAACTCCAAGACCACGTACTAAGTGAATT	2.31907	|RPS4A[702021]	<RPS4A[703062]	RPS4A	<	chr10_703116	>	YJR146W	YJR146W>[703879]	HMS2>[704190]
sc_Ifh1	chr09_99757	TGCACTACAGGTACTATTGCGCATCGGGCTTAGCCAAGGGTCTCTGTTGCCGGGCATGGATACAGAGGGAGAAGTCTAGCATCGGGGTAGTTTTCCCGGGCAGGATTTGTTCTGCATTGGCGGGCGTAGGAGCATAGCTAGGCCGAAGTATCATGAAAATAATCTCTCGGCCCGACGCAGAAAAATTTAATGTTTCATGAATAAATGTACTGGTGTTACATGGTGTACCGATGCTTTAATTGCACTTATGTAGTCATTCGAATAATGAATCTGCATAATACTTCCAGATATATTCAGCAAG	2.2929	|RPL16A[98527]	<RPL16A[99416]	RPL16A	<	chr09_99757		CSM2	|CSM2[99860]	<CSM2[100501]
sc_Ifh1	chr15_505543	AACAGTGCGCGCGGTAATTTTTTGTCACTCAGTAACTAGAGAGAAGCCGAATGTACTCCCCCGGCTAGCTGGAGACCATGGCTCTGCCTAGGATTTCTCTTATGCTTTCCTTTCACCAATCACTTTGTTCCGGCGAGGCCCGCGAAGCTCGCTTTCTTTCAGCCTAGCAATCATGTTCTTGCCAGCGTCGTAGACTACTGTATGGCAGTTGCTGCACTTGCCATGAATATCCTAGTGAAGCCTCTATGCAATAATCCAGTTACTGCGTTAGAATCCTGGTAAAATGTCTAATCTTATTACA	2.27509	|RKI1[503553]	<RKI1[504329]	RKI1	<	chr15_505543	>	RPS7A	RPS7A>[505795]	RPS7A|[506768]
sc_Ifh1	chr05_362528	TATTACTAAAAGTTCGCGGAGCACAATCGGTCGACAATTCGCCCGAACAGAGATTCTGCCTGATACCGACTTGCCCAGCCCAAGTGGGCAGAGAGGAAGGAGAAATTTCTCGGGTAGAGGGGAGGGACAGTCCGCCTAACTTCCTTACGAACGGGCATTGCTTTAGGCAGGAAAGGGTCCTGCTTCAGCGTGGACATTGAAACTTCCATTCTGCGGGACGAGCTTGCCAGCATTCCAATGCCCATCGTATTGTACTCAATGGTGAAACTTACCACCATATTGTTAAAAGCTATTATTTATG	2.26621	|AST2[360498]	<AST2[361790]	AST2	<	chr05_362528	>	RPS8B	RPS8B>[362729]	RPS8B|[363698]
sc_Ifh1	chr12_1028583	TCTTGCCTTCAAAAATCGTTGTTAGCTGCAAAATGGCGGTGAAACACATAGTTGTGGTTATGCGTCCCCTCCGGGCGGCCGCAGATGGAGGATGCCCCCATGTGCTGATTCTCCCCGTAGGCGGCGAGTAATATCCTCGCCTAACCTGGACTTGCCGTGCTAAGTCGGCCTTCTAGCTGCGCTTCCGTTCAGCATCGTTTACGGTAGAGGGAGCACATGGGCGGAAACAAACCTCATTCTGGTCCTGTGCTTGCCCATTTGCACTGTATAGAGTGTGTGAGTTTCAATTAATGTTGTAGGC	2.26053	|VMA6[1026853]	<VMA6[1027890]	VMA6	<	chr12_1028583	>	RPL6B	RPL6B>[1028850]	RPL6B|[1029764]
sc_Ifh1	chr04_491327	TCAAATATTGTTCCGCGGATACGCGACACTATTCCCAGCTAATAATATTCCCGGTGAAAGAAAATTCCAGGCCAACCCAAGTAAGTCGTCCGCTGGGTGGACGCCCCCACGAGTCAGTGTTTCTGCCTAAGTTTACGCGGACCCAAAATTCATACTGTCTCACTCGCTTGGACCGGATGGGCTTTCCTCCTCCTAGGAAGGCTTCCACAATTATGCACTTTTTCCAAGATGATAGGACTGTAATGTGCAGTCCAAAAGATGGTATACCTGTATCATCATTTCATATAATGATTTGCTTTTT	2.25547	SES1|[490893]	FYV1>[491014]	FYV1		chr04_491327		FYV1	FYV1|[491499]	RPS11A>[491512]
sc_Ifh1	chr15_779765	GAGGCCAGCACAAACCACCATGGATGGGTAAAGTCATAGAAGGAAAAGCACATGGTACCCAGGCAGAGTTCCCCCCAGCAGTGACGCTCTGTTGCACTGGCCGGAAGAAGATGGTGTAAAGAGAAGCGGTCTCCAGGCAGAACAAATTCTGATTGCCCGTCTACCGGTAAAGCTTTCTCACAATATACCGTACGTTTCAAAAAAAATATTGATTCTTTTTTTATAAAAATATCAGTAGTATGTATGGGCTGATTGTATGGGTTTATACAGGCCGTCAAAATTTTTTCACCCCCCCATACCC	2.2507	|RPL33B[778556]	<RPL33B[779406]	RPL33B	<	chr15_779765	>	IRC13	IRC13>[779871]	IRC13|[780185]
sc_Ifh1	chr14_63248	TAAACTGGAGATCTCAATACAGTAGAAAGAACAGCAATGTGCAAAACCTCACCAAACACCAGGGCTTGTCACTAGAGCTCCGTCCTGCTGGGCTCAAACGCGCCTAATTTATTCAGGGAGAACGGACGGACGTAGACGCGATTTTTTTGTCAAAGCACAAAAAGCTGACATCAGGAAGAAAATCAATAGTGCACCAAAGGTATATGGTGTGGGTTGCTAAAATGTTCGGATGTAAAGTAGTATTGAAAAAAAATGGGAAAAGTGTGTGAATGATAGTTTGTAGGTTTATGCATAGGGCGGA	2.24848	|RPS19B[61958]	<RPS19B[62943]	RPS19B	<	chr14_63248		RPL18B	|RPL18B[63570]	<RPL18B[64562]
sc_Ifh1	chr02_168176	GACAGTGTTTTAAAACCCAGACATATTTTTCACCAGTACCTCTTGGAAAACGGAAAAAGTTTTTTTGCGAATACTTTCAATTCTTGAGTTGTAAGGCTGCATCCCTCCGTAGAACAAACCAGAGAGCCGAGCTTAGTAATGAGCTTACGGAATGTTCGTCCCACTGGGAGGGAGTGGCAATACCGTCTAACCTCTCGCCTACGTTCTCATCGCTATGGGAATTGGGCAGGCCTGGTGGGACTGGCCCTTCTTTCTACACATTCCACATCGGTAGCTTGTTATACTCCTCGGGAGATTACTG	2.24584	|YBL028C[167521]	<YBL028C[167841]	YBL028C	<	chr02_168176	>	RPL19B	RPL19B>[168426]	RPL19B|[169379]
sc_Ifh1	chr04_322033	ACAATCTGCCTTCGTGGACAGTTTTGAAACGCTAGGCGACAGTTTTGCAACGGAAGGAAGTGGGAGAGCCCAGAAAGGCTTTCTCTCGATGGTGGATCATTCTTGCGCAGGCGGAGGATGGGAAAGCTCCGTTCAGGTTTGCGGCTTTTCTTTCTGGCATTTTCGTTCTCCCAACTGCGCAGGCAGACATAGCTTGACTTTACTCATGCTCGCATTAGGCGGGTTGAATCTCATAGCTTGAAAGATAGTATTGAATTATATTGAAGATTTTATAACTAGTGATAATTTCATTCAAGTTTTA	2.23487	|RXT3[320668]	<RXT3[321552]	RXT3	<	chr04_322033	>	RPL31A	RPL31A>[322226]	RPL31A|[322988]
sc_Ifh1	chr16_281900	CATCCTTACCTCTTTACACCCTTACACTTCCTTTGATTACTTTTTTTTTTCTTCTCTCAGTTTGTTTCGCGTACACACCTTGGGTGCCCGTCGAAGAATTCTCCGCTCAATGGAACGTACGGAGGTCATACTCAGCTTCCCTCTAGCAGTACAGTCGTTAGACAGAGCTGATTCATCTTTTCCGGCCTAAACTCGTATCCTGTCCCTCCCTTCTACTCTTCACCGGCATGATACCTTTGCCTCCCGTTTGGCAAAATATTCGCTATCAAGCTTTAATTTACGTGTATTAATCACTAGTTCA	2.22596	POC4>[280479]	POC4|[280925]	POC4		chr16_281900	>	RPL33A	RPL33A>[282121]	|YPL142C[282685]
sc_Ifh1	chr11_109089	TAGTTGGCTCCATTTTTTGAAAAAATACTTCCGAGTAAGATGCTGAAAGTAATCAAATTCCGTGAAAAAGGAACCGATTTGGTAAGGGCGGACCTGCCGGAAGAAAATCGCTCCCGCGTGTCTACTGGACTTTGCTTCTTTGCCAGGCGGGAGAATGAAGCCCACCGGCCTAGCTCTATGGGCGCAGACAGGGATGGTCTCGATTTGCTTTCTCACTGCAATGGAAATTTCTAACATTAGAGCTTCAACGGCTAGCATAAAACAACTACTAACGTTTTCAGTGCTATATTCGAAAGAGCAA	2.22318	PRS1>[107321]	PRS1|[108604]	PRS1		chr11_109089	>	RPL17A	RPL17A>[109274]	RPL17A|[110134]
sc_Ifh1	chr16_732035	GCATAGCTGAGTGGTAAGTGGGCTACCTTTGCTAGTGAAACAATAATTCCCTGCAAAGTGAAAAAGTTCGATTGGAAACTGGTCACGTGGATGTGAGTCTATTACCCGTAGAGTCTGCGCGCTGTTTGCGTCGCTCTCTGTATTTCTATGGATTTCACCGTTCTTTTTTCATTTATACAAAAAAGACAGAACTTAATGAAATAATCGCATCGTCAGTACACCCATACCTTTAGGATGGTTGGATGTTGCGCTGTCGCAGGAAAGAGCCTCTCCGGGTATTATGTGATATGAGGGAAAACAG	2.21925	|RPL11A[731222]	<RPL11A[731746]	RPL11A	<	chr16_732035	>	PRE2	PRE2>[732347]	PRE2|[733210]
sc_Ifh1	chr16_794797	CCAAACACCCATACATATTTATATTATCGACGAGGGAATTTTTTTCTTCCCAGGCCCACCAACGTGCGCCCACCGCTATGTTTTTTGCGCCTAGGTAGGTGGGCTAGCTTCTATGTATCAAAGCTCCTTCTGCGCAGCCGAGGTTTTGCTAAGCACTACCGCATTGGAATGACTGTGTTTGTAGGAGCTCCTTGTCTCCACGCTTTCGCAATTTTCAAGATCGAGATACTATTAGTGATGGTAAGGTTATGAAGCTTACATGTTTAATATTGTAGATTCCAGAAGCAGGTAAGAACAACAA	2.21831	|NAT3[793907]	<NAT3[794494]	NAT3	<	chr16_794797	>	RPS23B	RPS23B>[794961]	RPS23B|[795763]
sc_Ifh1	chr10_90471	GATATTTCTATGTCGGAGAACAAAAGTAGGCGTGGGAAGTGAAGATCTTTCGCTCTTTCTGTGATGATCTCCTTCCAGCTAGGCTCGGTTCGACCCTGAGGTCTGCCCCTAGCTCCTTCCTATTCCAAACGGAATACCAAATGTCCAGCCCGTGACAATGCAGCAGGGTGGCTAATTTTTCATCCAGAGTTTGCAGAATGTTGGTTCTCACAAACTCAGAGAGAATTGGCGGATGATGGGTAACTGTGAGAGGAAGTGTCTGGATTTGATCGTATTTGTTAAATTCATCAACACCTTTTAT	2.20289	|ATG27[89280]	<ATG27[90095]	ATG27	<	chr10_90471	>	RPL17B	RPL17B>[90784]	RPL17B|[91655]
sc_Ifh1	chr04_1401585	ATATATTACCCTTTTTTTGGGTGAAGAGAAGTAGTATTTTGTTTTTCATGGGAGTGGAAGTCCTTTCAAAACTAATCCGAGCAGTAGTGCTGTCTAGGCGGAGATTATTGAAAGTCGGCATTGGCTGCAGCTAGCGTTTTGTTTTTGGTACTACCTGTCAAACCCGGCGTCTGCCTAGATTGCGCGGAGGGTACGTTGAAACTTTTGCCTTTCCACGTCAGTTTATAATATCAAAAGCAGCAATATACACATTTAATGGTTTGCCCTTAGTGACTATTAGGGCGTTTTGGTGAAAAGAAAG	2.1768	|UGO1[1399698]	<UGO1[1401206]	UGO1	<	chr04_1401585	>	RPL27B	RPL27B>[1401762]	RPL27B|[1402556]
sc_Ifh1	chr13_146234	ACATCCATACACCATACACCATACACCATAGCACCAGTACACTATATTTTTATGAATTTTACTAAGAATTATTCCTGCAGGAGCTCCACTGAAAAAAAAAGAGCAGCATGGATGTCCGGTAGAAGTGCTACTGAGTAAATGGGAAGGACGCGGTAGATCCAGTGTGGAATCAAGGTGGTGCCGGTGTGAAGCCGCCTCGGCCGGCTGGACTCTCCAGGCCGGAGTGATGATTGCCACGCTGAACGTAACACAGTTTCACAATACCAGTGTCCTCATTAGTGAGTTCCAATGTATAGTTAGT	2.1739	|TEM1[145139]	<TEM1[145876]	TEM1	<	chr13_146234	>	RPS1B	RPS1B>[146482]	RPS1B|[147249]
sc_Ifh1	chr02_332663	TTTCCTTGCTGCACCCATACAATTCTAAACCCAAACATGTTTCCCGCTTTGTTTTTATTCCACACTCGGCATATTGCGTCTATGAAAAAGATGCGAAGTGTCTTTGTGAAATGAGGAAGTGTTCTCGCTAGAGTCCGCCTGGTTCCACGCCAACCTTTCAGCGGGCAAGTCCAATAGCTTTACGTTTCCCTTCTCTGCTGCGTCTGTTGAAAATCTATAATCAATAGGTAAAATAGTGATAATAACATAGCTAGTACAATTTACATAGTAGCATTTGCTGAAGACTTAGAGGAAACGTATC	2.16925	FMP23>[331831]	FMP23|[332358]	FMP23		chr02_332663	>	RPS11B	RPS11B>[332829]	RPS11B|[333810]
sc_Ifh1	chr04_222076	GAAATATTACATTCGTTAACTCTCCATATATATAAATCACCCCAGCAGAGGAAGATGGGATTTCTGCCAGCAATGATGACGGGTAAATGGATAGCATCGCAGCTGCGACACCTTTTCCATGGTGCGACACGCGTCGTACAATGACCTAAAAATCCTAAAATAAAATAAGATGAATCTAATAAGGAAAGGTACTGGTGAAATGAGATAAGGGTGTACGGGTGTGGTAACCGTCGTGAAATAAAGAAAGCATTCTGAACGATGAATACTAAATAAGGGAAAGTGGAAATAAACGAAGTGTCGA	2.16474	|RPL41B[221724]	<RPL41B[221801]	RPL41B	<	chr04_222076	>	YDL133W	YDL133W>[222427]	YDL133W|[223740]
sc_Ifh1	chr07_726803	AAAGACCACTCTGCATCAGCACGCGGGCTCTGGAAGGAAGAAATGACGTTTCGGCGGAATACCCTTTCAGAAGGTCTGCTCTTGTGGCTGGTTCATGGGAGACACCCAGCGGAGCTCCTCCCGAGAAAGGCCCCTTCATCTCTGCCGATTGCTGACGGAAAGCAGTAGCGGAGGTTTGAGTTCTCTACGCCGAGAGTACACTGCCGTAATATCACAATGTTTCGACTAACGGTTACAGTACGTTAAATTAGATACTGCCTATGAATTGACATATTAGATAATGTCAAATTTTACAAAAACC	2.15251	|YGR117C[725053]	<YGR117C[726483]	YGR117C	<	chr07_726803	>	RPS23A	RPS23A>[726978]	RPS23A|[727735]
sc_Ifh1	chr05_396580	TTCTATTAGGAGCCGTCTCCTTCAATTCTCGGCAAAGCGAGGGTTCCTCTCATGCTTACTGTTCTCTTCCCCACCGGCAGCTGCTGGGAACCCTCCAACATGCTGTGCACGGGGGAGGGACAGTAGCTAACTACCTTTCACTTGGGCGGGAAACTGAAACTAATACGGTGCTGTCCCGGCTTGCGCCTCTGAGACTTACTGGAAGGAAGCCCACGGTTTCTTTTCAGTTGGATGGAGAGTTATAATCAAGAAGTATATAGATTTTGAATATTGATTAAGCGAGTAATATTGCTATTTCGAA	2.14932	|SLX8[395344]	<SLX8[396168]	SLX8	<	chr05_396580	>	RPL23B	RPL23B>[396765]	RPL23B|[397649]
sc_Ifh1	chr14_495336	ACCACCCTCCCAAGCTGATACAAGGATCAAATGGAAAATCACCCACTTGGGGACAGCCCAGGAGACGCTTTAGCGGGCAGTTTCAGGTTCTAGGAGCGTTCTCCGAAGGAAGTCCTTCTGCCGCTGTTTTTCACCCGTTGGCCGAAGCGTTGAGAAACAGCCAAATTTTCTGATTCATAGGAAATTTTTAAAGGAGGTTTGGGTGTGTATAGTGTACGGATTGAATATGTCAAGGATGCAAACACAGCAGCGAAAATAAAGTTCAGTTGCATAAATTAGAGTGAACATTGCGGGGTGTTCA	2.12607	|RPL16B[493957]	<RPL16B[495002]	RPL16B	<	chr14_495336		FKH2	|FKH2[495702]	<FKH2[498290]
sc_Ifh1	chr04_308105	GCCTGGCCGGAACGAACTGCTACCAGTTCTGTTTCCCTCAGCTAGAGGGAAACAGAGAGAATTTCCGCCCAGGTCAAAGGCCACAGCATCCTTCTAGAGGAGGAGCGACAACCTAAGGAAAATTCAGTTTTTCCTAGATCGCATACATTTTTCAACCACTTTTTTTCACAATGCATTATTTTTCAACATGTATGGGTGTTTTTTCTGAATATCAGACTCTTTTATGGAGTAAAACAAGCTATTAATATGTGACCCATACATTTCCTGTTACATCCTTACATATATGCAGGCAATTTTTTGT	2.12488	|RPS16B[306926]	<RPS16B[307789]	RPS16B	<	chr04_308105	>	RPL13A	RPL13A>[308424]	RPL13A|[309388]
sc_Ifh1	chr02_45370	TTTTTTTTCAGTCCAATTGAAAAAAAAAAGGAACAGGAACAACGGGTCGAAATTTGCCGTCACATTCAGAGCGAAGAGCGACAGGGGAATTGGTGGGCTAACCACCTGTTGAGCCCAGCTAGCAGCTGTCGGTAAACCGTCGTTGGGCGGGGCGCGACAATGCAGCCAGCGGAGGCATTGTATGGTTTCCGTCTGGAGAGTGGGCTTAGCCGGCCTGGCACTCCTTCTCTAAGCAGAGTGAGAAGGGAATCTTTTTACTGGAGAAGAGTGTTTGATTCCAGCAGAAGGTAATACGCACCTT	2.12098	|ROX3[44253]	<ROX3[44915]	ROX3	<	chr02_45370	>	RPL32	RPL32>[45642]	RPL32|[46367]
sc_Ifh1	chr09_316580	AATTTTATTCGAAATCGCCAACCCGCTAGGGAGAAAAAGAAGGAATTCTCAAAGGAGAGGCTGGACAGAGAGGTCGTCCCAGTCTACCGCCTACGAGTAATGTTGGATACTAAGCAGTTCCCAGCCTGAACGCTCTGCTGGATGGGTGGAGATTTCCCTCCAGGCGGGAACACTCCTGGTGGATTCTGCTCTGGAAACTATGCTGTGCATGCTACAGGTTTCAATAATCTTTCATACTTGACAAAAGTAGATATACATATTTTAAAAGATTGAGTTACTATTGATAAATCTACTATTTGTC	2.11198	FAF1>[315091]	FAF1|[316131]	FAF1		chr09_316580	>	RPL2B	RPL2B>[316766]	RPL2B|[317930]
sc_Ifh1	chr09_232749	GTGAATTTCGAAATTTCGCGAACTGAGTGCGCCAGCTAGCCATTGCTACCAAGCTAACAAAAGGATCAGGCTGCCCAAACGGACGTAGACTCACTGGGCTCCGTCTAGAGAATGACACGAAACCTCACTCGTTGTTTCCTTCCGAGTGATTAACTAGACGGGAATACTGCCTGGAAATTTTTTCGGAAGAGAAAGTTTCGAATTTTAGTTATTCAGTTTCCCGAAAAAGGAATAAAATATGTACAGATGTAGTTGATCAAAAAAAAGTCTATGGACATCATTCCTACTGAAGGCACAGCTA	2.11172	|RPS24B[231550]	<RPS24B[232366]	RPS24B	<	chr09_232749	>	YIL068W-A	YIL068W-A>[233010]	|SEC6[233054]
sc_Ifh1	chr16_76513	CTCTCTCTCTCCTAGTGCATTCATGCTAGCTTCCCTCGTCGGGCTTCCCTGAACAGCCTTGGTTGGCAACCCAATGAAAAAGTTCCGCGCACGCGGTATGTGCGTCTTTCGCAACCAGACCTCTCGGTCATGGTCGTCTCCCGCACGGTAAAGCGGAAACAAAAACCCAACACATCCGTGGATGTACGGGTGAAAATACAGTCAAAAAAAAAACAACAACAACAACATTGTCTAAACGAGTCGTGATGCATTTTTTAACACAAATTGGAGAGGCACACAATGTGCACACAGCGCAAAACTA	2.09168	YPL250W-A|[75989]	<RPL36B[76239]	RPL36B	<	chr16_76513		GYP5	|GYP5[76669]	<GYP5[79353]
sc_Ifh1	chr07_277357	TAAATATGGTTGGGTGTATTTAAGCTAGACCCATACACCCGCTCTATGGGATTATTTACTTGTTTGAATTTTAAGATTTGTGATAATGGAACTGGACGCAAACATTTGATGGAAAACGCATGTCATCATTAACGAGGTAACGTAGGTATCTGTCCTGCCTTAGTATTGCACGCAGCTTCCCAGGACGCCTAGCTATTTTTTCATCTATTCCCCTCTGTAGTAACGTAAGAGTTTTCAAGTTTTTAATTCAGACTTTCTCTTCCTTTGTTTCCAATTTCCTTCCTTACTGCTTGATACCTTT	2.09166	|MON1[274786]	<MON1[276720]	MON1	<	chr07_277357	>	RPS2	RPS2>[277623]	|YGL123C-A[277640]
sc_Ifh1	chr16_378751	GAGAGATAACTTTCCCGCTAGAATCGATAGAGGAGCGTGGAATTACGCCAATCTTCCAAGTGGGAACGGGCAGAGTGTCCAGTGGCTTCCTGCCTACAGAATGCACGGCCCCAGTGGGATTGGTGCAATCGCGCACGTTCCAACTTTCCGATGCTCCGGCGCGTCGATGACAATTTTACACATGAAAAACGAACTATGTAAAAATAGTTGAAATGTATGGGTTCAATGAGAACTCGAATGTACGGATGTTTTCTCTGAATGAACCTCTTGTCTTCTTCCGGCTTCTGCTTACATCAAACTC	2.08971	|RPS6A[377288]	<RPS6A[378392]	RPS6A	<	chr16_378751		RLM1	|RLM1[379117]	<RLM1[381147]
sc_Ifh1	chr16_654066	TAAGACTGTTCAAATTTTCAAAGAATCCGTACATTTAGAAATTTTTTTTTTTTCCGCAAGAAATATCCTTGCTTTTTTTCACTTTTGTTAACTTTTTCTAACGCAACGCACGAGGCGGCTCACTCAGTGTTATGTGAGATATTGGGCTATATGGGATGTTAGAGTTAGGTATCATATATAGTATTTGGCACGCCTTTTTTTAGTTCAGACAGTAGTAGCAAACAACAGGAAGACAACTGAGACAAAAATGTATGATATATTACGCACACGATTTACCGTTTGCTTGGAGGAGTAGTGTTTC	2.08358	|PUF2[650432]	<PUF2[653659]	PUF2	<	chr16_654066	>	RPL43A	RPL43A>[654163]	|OPI11[654521]
sc_Ifh1	chr07_149208	AAATACCAAGTAATCCCTCAACACTCAATGAGAACGAAGCGGTGTAAGCTGACACTTCGAGTTCCGCCTATGTTACTGGATATGAGCCCTCCCCCCACGAAGGTTTTTTCCTTCCAGAGCCGAGAACATCTCCCAAGGAGAACGAAGCAATACCGGTAAGCTGCTTACCGTCGGGGCAGGGAAGTTCAATTCAACTCCCTGTGCCGAGAATTTACTTTTTTCGAAAAATCGACGTCTTTAAAAAAAGAAATCAGTATGTATGGGTGGGTGTATGGATGCTGTAAGCACAGTCTAGAATCTT	2.0815	<YGL188C-A[148970]	<RPS26A[148972]	RPS26A	<	chr07_149208		YGL188C	|YGL188C[149349]	<YGL188C[149522]
sc_Ifh1	chr05_306171	TTTTCATTTCTTGCGCTTCTTCCACTGTCATAAAATATGATTGTCCGATGCCGCAGCCTACGCCTCGGCGAGTATTCATCACCTAAGCGTCCTGTAGGCGGGGCCACGCAGTCACTAACGGAATACTCCAGAAGGCTGCTTCCTTTGGAAGGAAGTTTCACTCGGTTGTCCACCCAGCGCTTTAACTTTGTCTCAGCGAAGAAGAATTGAATAACTATAGTGAATTTCAAGAGCTAGAGGATGGTTAGGTATTAGTTCAAAACAAAGATTTCAAGAAACCAACATAGATTAAGCAGAAATG	2.07999	ALD5>[304027]	ALD5|[305589]	ALD5		chr05_306171	>	RPS24A	RPS24A>[306319]	RPS24A|[307192]
sc_Ifh1	chr09_68524	TGGTTTTTCTATTTTTGTGCTCCGTGTCGATATTTCGTGGAGCAAACCAGAAAAGATGCGGAACCTCTTAGCACTCCGCCTGGACATAGGCGGAGCATATTCCTCCTATGGGATGGGTTTTGTTGTACTCTTTTCTCTCTAGACAGGACCTCCGATTGCCTCCCTGAGGGTGAGATGGTTTCCGGCCTCAGGACGGCCTTCTCCAGTTTCTAGCGAGGCATACATTCCAACCAAAGGTGTATCAAGAATATCTGAAATTAAAGGTAGTTGAATCTCTATTTGTTGTTGTTATTACCGCTTA	2.07556	|MLP2[63028]	<MLP2[68067]	MLP2	<	chr09_68524	>	RPL40A	RPL40A>[68708]	RPL40A|[69528]
sc_Ifh1	chr15_866900	CTGGGTTTGTATGGGTGTTACACCGGTTTTTCTTTTTTATTTCCAGAGAAGTACAATTTTAGGCGGGTTTCAAATTTCCCCTGTGTGCGAGAAACGCTCCGGTACGCCTAGGCTCACTCCGGTCCTTCTCCCCATTTCTATCAGCGCGATAGGCATACTGTGGGAGAGCGGCACTAGGGAGACCGGTGGGAAGCACCGTATCTAGTAACGCACGCTCTTTTGCAAAAATATCCATTAATTGCATGTAACTTAGATTAACACTGGTATTAAGATTTCGCAATTTTGGGCTGGATTATTAAGG	2.07406	|YOR292C[865652]	<YOR292C[866581]	YOR292C	<	chr15_866900	>	RPS10A	RPS10A>[867097]	RPS10A|[867851]
sc_Ifh1	chr14_331156	TTTATTTATCTATTTTTTCTCTTGCGGACATTTAACACCTGAATTCCGCCTAACGCCAGGACTGATCCTGCCAGGGAAGGGAGCTTTGTCTAGTGCCAATAGGCCGGACCAGTAGGAAGGTTACAGCAGCTGGCCCGCAGAGTGATTGGGTCACAGGAAATAGCGCAACCTTCTCTTTTGCCCGGGAAAGGCGGTTCAATCTACCTTCGAAGGGCTAGTACATGAGCGCGAAGGAGGCAGATAATAGCACCATTAAGTGGTCCAAATGCATCTTGAAATCTAATCCTTAATAGAGGAAAAC	2.0656	YNL162W-A>[330331]	YNL162W-A|[330549]	YNL162W-A		chr14_331156	>	RPL42A	RPL42A>[331324]	RPL42A|[332156]
sc_Ifh1	chr13_124406	CATGTAACCCTTCCATTCGATAACCTCCATACCAACGAAATTTTGCAAAAGGAACAAAGCACACTCCAGTGGGAAACTGGACAAATCCGGTGAGTCCTCCCAGACGGGAAACGTGTCTCTCGCTTCTGTTGTCCGCCCAGCGGAGAAGCCCTCTCCAGAACGCTTTAGCCGCAACCGCAATGGTCTAGGCGGGCCGCTTTTCGAATCTGGTTAAGGAAAAAACTGAAGAAAAATATAACAAATCCATACATTTTAATAATGTACGGATTTAATAGCAGTCTTCACATTTCTTTCTTCTCCC	2.02331	|RPL6A[123227]	<RPL6A[124172]	RPL6A	<	chr13_124406		TCB3	|TCB3[124730]	<TCB3[129367]
sc_Ifh1	chr15_901492	AATTGAGAAAGAGCTAGACAGACTATGCGGAACAACTTGGAATCTGCCTCTGTCCGTGTGGCCTGGCCCTGGCCTGGGAAGTAACTGTCTAGGCCGCGGACATTTTTCTCTTCGGTAGTAAGCCGCCCTACTGGTCATGGGGTTACCTGAAAGAGATAAAAATTCAAAGATAGCATCGCGCCGTCGGAAACGTAAAATGTACGGGTGAACAGTCCCGAAAACCGTATTTATTGTTTTGGGGAAGAGCTTGTTTACTTCGTGCCTACAAACAATCAGCACCTTAAGATATGACAGAATAGCT	2.02188	|RPL20B[900247]	<RPL20B[901191]	RPL20B	<	chr15_901492		SPS4	|SPS4[901855]	<SPS4[902871]
sc_Ifh1	chr10_157277	ATCTTGCACACTTAACTTATTATAATTTTATTTTTCTGTCGATGCTCCCTTGTCTGTCCACGCTTACTCAGTCCTCTTCTTTCTTCCTTTGCGCGCCATCATCTGCTATAATTTACGTACTAATTGACCCTTATCGTTTTCCATTTTGGCTTATTGATATTCTTTTATTTTTTTATCAGATTTTTAACTGAAATTCCCCTTTAAAGTCAAATTCGTTAACAATGTTTATAAAACTTTCAATCCTATAATCCTCAATTACTAGTTCTTACATTATACAGAGCCGAGATTCGCTTCAAACGGA	2.02179	|RPS21B[156547]	<RPS21B[157270]	RPS21B	<	chr10_157277	>	YJL135W	YJL135W>[157874]	LCB3>[158185]
sc_Ifh1	chr07_788502	AACTCCCGTCAACCCATGGCTGGAGTTCCCTCAACGGGAACCTCTACATTCTCCTACAGAGGCGCAGGCTCACGGTAAGGAACCCCCGGTAGTGTTGCGCGCTCAACGACGCGAAAGCCTTAATTGCCGCAGTACAGAGTATAAAGTTTTTAAAAATTGAAAATTAGTGATTGGGTTTAGAGTATGCACGGATGTTGTAAGGAATATTGTTTGGCAAAGTTTCACATAACGAGATATATGCTATTTTCAAACAAATAATCCTGCCAACACTAGCGATAATAGGAGTTGTGGAAAGCTTGGA	1.98935	|RPL24B[787317]	<RPL24B[788183]	RPL24B	<	chr07_788502	>	YGR149W	YGR149W>[789036]	YGR149W|[790334]
sc_Ifh1	chr15_80133	TTTGTCTCAGCAGTCATTGTGCGCCAAAAAAAGAGAAAACCGTGAGCCGAAGTCCACGCTCTGGAGTTAGGCTCTCCCATTACGGAGAGAAGCATTTCCTCAGCCTGGGAGCCCCGTTGGAACAGTCAGGCTAAACTGGGCCTTCCTACCCACTGCTTGCTGTTTCTCACTGGACGCACAAGGGGATTTTCTTTCTACCTTCGGCTTGCCTCACTGCGTTGGGGCTTCCCAATGCAACTTCGTTCGTATGCATACAATCTTTTAGATATTATCTTTTAAAATTATTTTAAAACAATTTTAA	1.97595	|YGK3[78352]	<YGK3[79479]	YGK3	<	chr15_80133	>	RPL25	RPL25>[80348]	RPL25|[81190]
sc_Ifh1	chr14_444564	TTGGTATTTCCCCCTCCGCGTATTATGAACGCCTAGTGAGCCCATTCTTCCCTAAAGCCAGGCTGGAAACCCAAACTGTGTGGAACGTGACTGAATTGCATTTGGTGAGTTACCAAGCAAAGGCTCGCAGGCTTGAACCACATTTTACCAGGGCGCTCGCTTTTTCCGAAATATTGAAATTAAGCAAAACAATAATGTACGGATTTAAAGAGGTACGGATGGAGACCGTAGAAAATTGACTTTTTTTTTTTTTTTGTTATTTTCTGTGCCTTTCGTAACTACTACTATGCAGAATGACAGG	1.97224	|RPS7B[443400]	<RPS7B[444317]	RPS7B	<	chr14_444564		YNL095C	|YNL095C[444914]	<YNL095C[446842]
sc_Ifh1	chr11_431264	GTAAAATAATTGACAGCGCAAATACACCCATACACTATTTTTACATCTTGACATCACATACATAATATGTGTGAAATATCAAATTTTGAGTGTCCGTTATCAATTTTTTTTCGATTTTGCATTTTATGAAGCTTCAAACAGGTGTCGGCCTAACTTTCCGCCCGGAAAAGAGCGGTTTACGAGAGATTGCTGCTTGCAGCTGCGTGCATTTTTCCATAATCGGGTTTCCCTTCAGCGCGCAGTGTTTCCATTCTCAGCCCAATTGGCAACGGAGAGAGCGTAGAGCTTTCAGTGGACTGCC	1.95768	|SFT1[429841]	<SFT1[430275]	SFT1	<	chr11_431264	>	RPL14A	RPL14A>[431549]	RPL14A|[432363]
sc_Ifh1	chr03_178463	TTTCAACTGTCTACCTGAGGAAGCCCTGCACCATATGGAATGAGCCAGGAGGCGGGATGGTCTGCCGCAAGCAGACAAATTTGCCAAAATGCAGTAGAGAATGGCAATGCTCGTGCTGAAGGTGAAAAAAAGAACGCAAAAAAAAAGAGTAGTAAAATGTACAGATGTTTATTAAGTCCGTACACCGCACGTAAGTACTCCAAAGCAGTCTCTATTACATTTTAAATAGGGAGAAAGAAGATACATAACAAGTATGAACAAGAACGATAATCAGTGAGTAACAAGAATAGAGATGTCAGGC	1.95465	|RPS14A[177496]	<RPS14A[178216]	RPS14A	<	chr03_178463	>	BPH1	BPH1>[179516]	BPH1|[186019]
sc_Ifh1	chr08_382998	GATGTATCTCTGAGTTCATTTCGACGAATAATTTTACCTCTCTTGGTGGAAAGCCTTCCCTCCCCCTGGCGGAACCCATCATCCCGTCGAACAACTAAACCGTCAGCGTTGCCGCACCGACGGACGTCTCTCTAGAGGTCGTCTCTCCGTCTGAACATACGCACTGTTGGTACGATGCAGCGGCAGTCTGGCCGCATTTTTGACAGCGATCTTTTTTTGTATCAAGACTTCTTCCAATGTCAGGATTTATTTTCATGATGTATGGGTGTATCGGATGTTCGGATGTCACTGTCTTTTATTT	1.95311	|RPL42B[381993]	<RPL42B[382754]	RPL42B	<	chr08_382998	>	CHS7	CHS7>[383541]	CHS7|[384491]
sc_Ifh1	chr08_126303	TTTTTTCACCTTATGAGTCCTGTATTTCTTGAAAGAGCCGATAACAATATTCCAGGTGGAGTCCCGAGGCAGAATCAAGGCTGCGGAGAGAAGTTCCTCTCAAACTAATGGGAGTGATCCGCTCAGTTCTCCCATCACGACAGAACTGTCTGAGACAAAGTCTTTCCAGCAGAGTCCGCCTACGCTCTTGCTGCAGAGATTCGCCCGAAGGCAGGTTTCCTGAAATTCTTTTCACTAGTAAAGTGTTCGTTCATGTAAAACATACTGCCGTAGTTTTGAGCTAAAATTAAAGATATATTAG	1.94789	|YHR009C[124104]	<YHR009C[125675]	YHR009C	<	chr08_126303	>	RPL27A	RPL27A>[126515]	RPL27A|[127486]
sc_Ifh1	chr12_242014	TAAAGGCCTTTGTCACTTCTTTATGGGAATGGCGCTACTTTAATTTTCCGCCTACTTTGAAAAATTTACCAAGGCGAAATTGAGTGCGCTAGGCGGAAGTTCCAGGGCACGGTCACCGAACCTTTGTGCTGTTTCGAACGAGGGTCCCGCTGGAGGTTGACGGACGCGGGAGGAGCTGGAAAGATGGAATGGAAGGACTGCAACACTCAGTAAGAAGGTTCGTGGTAGGGAACATCACCTTCTCTAGTTCCTGTAAAAATAATATGATCAAGTTTGAATCCTCGTATTGAAAAATCGCGAG	1.9285	|FRE8[239348]	<FRE8[241408]	FRE8	<	chr12_242014	>	RPS0B	RPS0B>[242233]	RPS0B|[243350]
sc_Ifh1	chr10_651322	TTACTACAACGAAGGGTGAAAATATTAAAATAACACCTCAAAAACCATTCTGGTTTAGCGACTGGAAAAACAATAACGGGCCTCATAAATAGATTTCACGAAAACACCTTGTAAATACTACTTGTGAATATGCAAATAGGAAATAGATATATGCATACAAATAAGAAACAATGAACAGCCTTGAGTTCTCAAATTTGCATATCATTTGTTACGTAATTCCTTATCAAGACCTTTTATACAACAACACCCATATACCCATAATTATTCTTAACCCATACATATTTGTCTCAAGTTTATTTTT	1.92076	IBA57>[649770]	IBA57|[651263]	IBA57		chr10_651322	>	RPS5	RPS5>[651895]	RPS5|[652572]
sc_Ifh1	chr09_257413	TTACCATACCGTCTGAACGGGTGCTGGGGCCACTGACAGGAAGAGGAAGAGTTAGAATTGTTACTGGCTCCTCCCCCAGGCGTCAATTCCATCTCCTCCCAGAAGGACGGTCTCTCTGCCCAAAGGAATGAACTTTCATGGGAAGGGACAAATGAAGCGGACTATTGTCGGAAGCGGGACCTCCGAAAGCAAATGAAAGTAAAAATTCAAAAATTCAAAAAAAAAAAAAGCTGAAAGGAAAACACCCAAACAACACACGGTATGTGACGACATCTGTACACCGCAAAGTTGTGACGAAAAC	1.89527	|RPL34B[256224]	<RPL34B[257061]	RPL34B	<	chr09_257413		MMF1	|MMF1[257842]	<MMF1[258279]
sc_Ifh1	chr05_270420	TAATATCCTCTGCGCCTAGGCTCACGAAATTACACGGAGGAAGCGTCGACCAGGCGACTCGTTGGTAGGGGACCAAGCGCGAGTAACTACCAGAATCGCCTTGGCTCAGTAGAAAATGACGGCCTAAAGGGAACCTAGCGGGGGAGCGTAGTCGTAAGCGGGAACAGCGAAAGTCAAGCTTCTTTTTTTTTTCACAATATATGGAAAAAAATTTATCACCCATACATACCACTAAATGTGTTATATATTTGAGAACACCTTTACATCCTAATGTTTAATGGAAAAAACAGTCCTCGAAGAG	1.89007	|RPL34A[269421]	<RPL34A[270183]	RPL34A	<	chr05_270420		HMF1	|HMF1[270735]	<HMF1[271124]
sc_Ifh1	chr07_228597	GCGTCTCTGCCACATTGCCTCTGACCTCCGCAGTTCCGCTGTGCTGCATGTGTGTGTATGCCAATATTGGGATGATGGGAGGATGTTGGAAATTTCATCGCTTCTTCGCGTCAGTGAAATTTTCCACAGAAAAATGAAATGACAAAATGAGAAAGGATGAAAAAAATGTTTCAAAAAATTAAAAAATAAACCCAAACATTTCTGGAAAACAGTCTTACAAAATAAAAAAGAAGAACGACACCAAAATTAGCATCAGTACAATTTTTTCTCCTCTATACGCAGGACAAATACTCTCTGCCCA	1.86489	|RPL9A[227759]	<RPL9A[228334]	RPL9A	<	chr07_228597		YGL146C	|YGL146C[228756]	<YGL146C[229691]
sc_Ifh1	chr02_606045	TTAGTCTGACAGTTTTACACCTGTACATCTTCACCATCACCACACCCTTTTTTACTGGAGGCAAGGATGAGTTTGAATATCGCCTTTTTCCCAGCCGCTAGAACATGCTCAGAACCGAGGAAAAGCACCGCTGCCAAACCTCCTTTGATGTGTTGGCCCACCGCTACTAGTGGCCGTGCTGGAAGCCCAGGCAGCGGTGGGGGCCACAATACGAGAGCTGGAAAGGTAAACGGTCTCTGCGCCTCTGTGAAATTTTATCACCAATGGAGTGTCATGTCTGGTAAAGATAATATAGAAAGTA	1.83981	RPS9B|[605503]	YBR190W>[605961]	YBR190W		chr02_606045	>	RPL21A	RPL21A>[606265]	YBR190W|[606272]
sc_Ifh1	chr08_75345	CACAACTATTTTTATGAAGATAAAGTTCGGGTAACGATAATGTTTTAATTTTGAAAAAAAAACTTCGACGCATTCGCGACTAGCCTCAGAGATTGAGTAATAGACCGTATTGAATTCAAAATAATAGTAAAGATGGGTTATTTCATTCAAGCTCAGCTTTAGATTGAAACTCCTACAAGAAAGCAAGTAAAATAAACAAAAAGGTATATACAAAATGTCTGACTTTCAAAAGGAAAAGGTTGAAGAACAAGAACAACAACAACAACAAATCATCAAGATTAGAATCACTTTGACCTCCACC	1.82628	YHL015W-A>[74696]	YHL015W-A|[74779]	YHL015W-A		chr08_75345	>	RPS20	RPS20>[75409]	RPS20|[75774]
sc_Ifh1	chr13_754493	TACAGGAGGGAACAAGCAGGCGCCCGGCTTAGAGTTGGGCTAAGAGCATCAAATGTGCGCTGGATTCTGCCTCAATGCACTTAGTAAATTGCAGCAGGGTTTAGAGGGGAACGCTTATTGAGAAGCGGTATTCCTGGGCTGGTACCACACCGAAGTGAGCTTAATTTGTTTCCTGCTCTGCGCGCGCTGAAAAAAGTTAACTATTTGAGACATAAAAACGCTATTCTGGATGTATGGGGGTATTTTATGTTTGGGTTAAAAGTCTCAAAAAAAAGATGAGGAAGGATTGTGGCACATATTG	1.82174	YMR242W-A>[754296]	YMR242W-A|[754385]	YMR242W-A		chr13_754493		ZRC1	|ZRC1[754837]	<ZRC1[756165]
sc_Ifh1	chr02_89727	GTAAGAGAAAGCCCTCAAGCTTTCCCAGCGATGCTCGTGTGTAGGACCGAACATGGAGGGGGGAACTAGGCCCAGCACGGGTTTGGCGAGGCCGCTCTGCTCGCAGCTCAGGATTCTAAAAGGTTATTCCGCTGAGAAAATCAGAAAATAGGAACTTCTCACGCAATAATTTTAAAGTTGATGAAAAAGGAAAATTTGTAAAAGTGTAAGGGTGTTAAAGAGGGTGTATGGATGTAAAGTCACAAAAGTTAGAGCAGATGAAAAAGAAATGGGTGGAGACAAATCCGAAAAAGGACCTATA	1.81176	|YBL071C-B[89456]	<YBL071C-B[89554]	YBL071C-B	<	chr02_89727	>	KTI11	KTI11>[89976]	|YBL071C[90221]
sc_Ifh1	chr04_1355836	CGGTAGACCTCGATGCCTGAACCTTCTCCCTCATCTCGAAACGGTACGACCTCTGAGAAAACGATATCAATCAATGCGCGTCTTCCAGATGAAATTCTTCGGAATGCCCATAATACGAAAAACTAACGATGGAAAAAATACTATAAATGTATGGGTGTAATTTTAACCGAATGTATGGATGTTACAGGGAGCTTTATATATGTAGAAAATTCCAGACGTTCCAAACAAATAAGTGAAAATCAACACGATTGGGAAAGTACATGCCAGAGTTCGATGTTTAGGTTAATGATAAAAATAATTT	1.77989	|RPS17B[1354821]	<RPS17B[1355545]	RPS17B	<	chr04_1355836	>	ADA2	ADA2>[1356057]	ADA2|[1357361]
sc_Ifh1	chr13_225734	GAGTTCTACTTAATTTTTTGGCCCCGTTTGGGAATCTGCTTTGCCACAGGAGGCGGCCTGTCCAGGAGGACAATAGACCAATGGCAGAGACGAGGTTTGTTGGGTACGTGCAACAGCGCCTGGGCTCAGCCGGCTTGCTGTGGGCAACGGAATGGTGCTTCCTAAGCCAATCTTTCATGCTGTAGCTATCGTCGTGATCGCTTTTACTGGCATATTAGCGTAATATGTATGAAATTAGGTATTAATCAAGCATTAATCGACTTAATTCTAAGAAAAGTCAAGATCTCGAGACTAGCAATAA	1.77957	|YML6[224406]	<YML6[225365]	YML6	<	chr13_225734	>	RPS17A	RPS17A>[225889]	RPS17A|[226697]
sc_Ifh1	chr12_263116	ACATCCATACATTTATGTTAATTTGTTTTTCCTTTCCACCTCAGTGCGCTTCTCTTTTGAAAAAATCCTCAACAGGCCACGCGAACAAATCTTACCGAGAATTTCCTAAAATGTTTCAAACTATCATTTAGCTGCATACAATATGTACATTATTAATTGAGATTAACAACTTTACCTGTACTTTACCGTTATCAAATTATAAACCACCAAAACAACAGATTAAGAAACAATGGCCCCAAACGTATGATACTTTAAAAGGAATCCACGCCCGATTACGAAGTCTATGTTTTACTGTTATTGT	1.77801	FRS1>[260980]	FRS1|[262767]	FRS1		chr12_263116	>	RPL22A	RPL22A>[263195]	|BUD28[263578]
sc_Ifh1	chr05_53529	CAGTGTTAACGGATTCCAAATTTTCTTCCGGGATTTTCCCTTCGGTTACCAAGAGTGTCTCTCCAGCTCTAGGGAGAGCCCAGGAGTAATTGCCGCCGCGTCCGCCTAAGTCTAGGCAGCAAGCCACAACTGTACGGACGGAACTCCCAGCCAAGTAAGTTTGGCCCGAACTCACAACGGGGGAACGCACTGCATTTTACCAGCTTACAACAATAACGCCGTTGTAGGCGGCTTGTAGGTACAATCGCAACGATATCTGGAGTAGATGGCATTGAAATTGAGCTGATACTGTTATAGTTTA	1.75481	<RPL12A[53218]	YEL053W-A|[53255]	YEL053W-A		chr05_53529		MAK10	|MAK10[53901]	<MAK10[56102]
sc_Ifh1	chr07_254623	ATCAATGGGAAGAGTGTTGTATTTGGATTAAGATATGTAAGTACATCTTCGCAGCACTTCTTGAGCATTACGTTATTTGGTAACCTCTTGAAGTTTCAGGAAAGACTCCATAGAACTAGTCGCAAGCCTCACGGACCACCAAATACTTTGGAAGACTAATTACATATCATAAAATGTCTAAGATCACCTCTTCTCAAGTCAGAGAACACGTCAAGGAATTGTTGAAGTATTCCAACGAAACCAAGAAGAGAAACTTCTTGGAAACCGTCGAACTACAAGTCGGTTTGAAGAACTATGACCC	1.70513	|MRM2[252902]	<MRM2[253864]	MRM2	<	chr07_254623	>	RPL1B	RPL1B>[254646]	RPL1B|[255299]
sc_Ifh1	chr04_1301358	GACCATAAAGCATAACCCAGATTATCCTCTTAGATAGCAATGCTAATGTAAACAGAGATCCGTTTGCGTGACTTTATACTAATATGATATGTCTACTTCGCTTTGTGTTCGAGCAGCCTGGCAGTCCCCTCTAGCCGCTTTTTTCCCTTTCCGAAGGTTTCCGCCTAAGCCCCCTGGCTCTAGGCCGAGAAAATGTTAATGCTCCTTCTACGAGAAAATGCTTGTCGCCACACCAGGACAGGTGCTCGACGACGCTTCCGCTAATCTTTCTCAATGTTGTATCTTCTTTGGCGGTACATTA	1.69733	SYF1>[1298424]	SYF1|[1301003]	SYF1		chr04_1301358		YDR417C	|YDR417C[1301547]	RPL12B>[1301608]
sc_Ifh1	chr15_678987	AATTCAGAATCTTCATCCTTAATATTGAAGATTGGGATGAGATTACTTCACCATGGTGAATACGGGACAAAACTAATTGGAGGAAAATGCAGCATAGATGGGAAACTCGGTCACCCTTGCCCGCTAAGCAGAAGACGCAAAAAACATCTGCGCGAAAAAGAAATGGGTCCACAATATGTACGGATGTATGGTCCCAAAAGAAAAGCCATAATAAGGACAGGAAACCCGGATGACGGCATTAATTTACCTGACACCGGCCGAGGCACCTTAACTGCAGCCACAATTTGGTCACGAGCTTACC	1.6934	<RPS30B[678794]	FYV12>[678873]	FYV12		chr15_678987		FYV12	FYV12|[679262]	SER1>[679358]
sc_Ifh1	chr02_592968	CAAATGTTTTGAAGGGCACACTATTCAAATTAAGATCACTTTTCATAAAGATGAATTTTTCTCCCATCAGGCATTCATTGACCGTGCCCTACAAACCAAGCCAGCCGAGATTGTATCAGCTCCACGCACATAGGATTTTCGCCTGCCCTTGGCCCATACCGAAAGAGTTTCCTAGGATGATGGGCCGGCATGAAGATAAGCGGCCTGTATGCCCGAGACACTGAAAAAAAACAGCAAAAAAATAAGATGTATGGAGTTCAAAGATGTATGGATGCAAGAAAAGAGGTTAATGGTGCAAACT	1.6849	|RPS6B[591707]	<RPS6B[592769]	RPS6B	<	chr02_592968		SMP1	|SMP1[593501]	<SMP1[594859]
sc_Ifh1	chr05_423408	CTGCATATTTACCTCCGTACACCTTCTACACCCAACCTTATTATGGGGCCTACTAAATTTTCTTTTGAGAAGAATTGCGTTCTTTTCATCGTGTTGTGTTTTTTTGAGATCTTTCGCGCGATGGCATCTCACATTCGCAGTTTGCATGAAATTTCAGATAGTATTGACAGCATTCGATCGTGCACCGGGAAATAACGCTAGGCGTCTATCGTAACATAACAGAGTGTTTTATTATCTATATAGTGATATTTACCTTAAATTCTTGCTCTTAAGCGTGTCTCAATTTACTTTCAAAAAGAAA	1.68475	|YER130C[421111]	<YER130C[422442]	YER130C	<	chr05_423408	>	RPS26B	RPS26B>[423587]	RPS26B|[424307]
sc_Ifh1	chr14_302567	TCCGTAACATCCATACCTTTCCTGTATAATATTCTTGCTGTAAAGTTTGTTTTTTTTATGAAAAAAACATTTTCTTTTCTTGAGATGAGGCGCCGCGAGCCTTTCTCCCATGGGCAGTGGTAAATTTTCCAAATCAATGCAGCTCTTTGAAATACAACAGCATTTTTCATACATTTTAAGCAATTTCTAGTTTGTAGATATTGTTAGATTAGTTTTTGAACATTGTTTTGATAACTGAAAATAAAACAGCAAACAAACTACAAAAATGGTCGCTTTAATCTCTAAGAAAAGAAAGCTAGTC	1.67066	|YNL179C[300668]	<YNL179C[301105]	YNL179C	<	chr14_302567	>	RPS3	RPS3>[302682]	RPS3|[303404]
sc_Ifh1	chr15_94622	CTCAATTTGTTTTAAATTATCTCATACAATATTCCTTGAGGAACCAGAATCTCACGGCAGCACCAAGTCAGAGAGAGTGCGTGTGTTGGAGCGAAATTTCCACTGTAATCTCCAGCAAGAAAAAAATTTCATTCTGAATTAGAAAAAAAAAAAAATAGAATTAACACCCATGCATTATTGTCTTCGGTAAAAAAATTCATATCCGTACACCACATAAGATATGTAGAAAACAGTCTTCGAAATTATGAATTCTTGGCATGACGCTAAATATGTATATATGTATATATGCTTTAGAGTTTTT	1.66587	|RPL18A[93395]	<RPL18A[94402]	RPL18A	<	chr15_94622		MCH4	|MCH4[94856]	<MCH4[96361]
sc_Ifh1	chr06_223996	ATTGAAATATTCTGAAATTGTATGTATCCAGAGATTATGGCAAAGCCTAAAGGGAAAATGGTAGACTTCCTACATTGAGAATATCGCTGGTTTTCCCGAGCGCGGCTAGCGACCATTTTTCTTTGTCCTTACAGAACTAAAAAAAAAAAACCAAAAAAAAGTCGAAAACAAGAATACATGCGCTGTATGGGTCTAAGAGTATGTACGGATGTAAAAGAAAACAGTACTAGACAGAGCGCATAAAAAAAGCCTAATCCCTTTTCCGTCTGTATACTTGTGCTCCCTTATAAAAAAAATTAAA	1.64168	<RPL29[223759]	<YFR032C-B[223961]	YFR032C-B	<	chr06_223996		QCR6	|QCR6[224314]	<QCR6[224757]
sc_Ifh1	chr13_732337	ATAAAATCAAGACATAATACATCCGCACATCGCGCATGTGTGGGTGTATATGCCCTTTTCACGATTTTTAAGTTGCGTCTCAAAATAGTTTCCGAGTTGGAAGCCTGAGTTTTTCAAAACAATATAGGAATTAAAGGTATACGTCTTTGGATACATGTTATTTGAAATGGGGTAGAACTAGCACAACTGAAACCAAGAAAACACAGATCATAACTAACCGTTCAAGATGTTGATGCCAAAGCAAGAAAGAAACAAAATTCACCAATACTTGTTTCAAGGTATGTTTGCATTTTTTAGGTGA	1.62887	|RRP5[725933]	<RRP5[731122]	RRP5	<	chr13_732337	>	RPS10B	RPS10B>[732413]	RPS10B|[733140]
sc_Ifh1	chr12_855796	ATTCTTTATGCATTACGTTTCGCAGTAATCCTAGAACCCTAACTTTTTCTAAAATTACCGTCAAAAATGACGGACGCAACTTTTCTCAGAAATTTTTTTTTTCATTTCTCTTAAAAAGTTTTCTACGCTGGATAAATTGTTCTCTTCCCTTTGAAATATGGAGACGTTCAAAGTCAATTTCCACACATTTAAGGTGAACAAATAAATTATAAGATACCACATTAACAACAAGTATGTGGACGAGGTGTGGTAAGATCTCCGCTGAGGTTGATTGAAAAGTATTGGGTAAATTTGTACTTTT	1.62793	YLR366W>[855537]	<YLR364C-A[855644]	YLR364C-A	<	chr12_855796		YLR366W	YLR366W|[855842]	RPS22B>[855877]
sc_Ifh1	chr02_604397	TTTCAGAAAGCGGTGTTCCCCGCTGCGACGATTTAATCCGTACATTTACACATCTGTACATTTTTCATATTCGCAAAACAAAGGTTACTTGAAAAAATCATAAAGTTGGCGGCTTCAGGTGGACGCGCTTCACTCATGTAGCTTAACATTCAATCCCATTAAGCATTATGCATAAATTTCATGAAGTTTACTTAATAAAATTGTTCATTTGCATAGACAAGAAAGAAAGCAACAAGACAACTAAGACTAAGCAACAATGCCAAGTACGTATTAGACTATATCGAAGAGGAGGGAAATTCTT	1.62106	|NTC20[603680]	<NTC20[604102]	NTC20	<	chr02_604397	>	RPS9B	RPS9B>[604503]	RPS9B|[605503]
sc_Ifh1	chr12_522457	ATCCGTACACAAAAGGTTTTCCAAGACAAAACGTTGTCGAGACTATTCTCTTTCGAAGAAATTCTAAAACACACTTCGGCAGGCCGGCAACAAGAAGGCGGCCCCTTGGGGAAAGGGAAGTCAATCCGTCTGCCCGTTCTCTAGGCTGATGGTAGGCAGGGCGATGCCATACTGGTGAAGTGTGGTCCGTCGGTCTGTCTCCTCCAAACGTTGATGTTCTCCTGGTAGCTTTCTCATCACCGTCAATATTACAAGTGTAAGAATGAGAAATGCTCTATATGAGGGTACTATTAAATTTCAA	1.60968	YLR184W>[522108]	YLR184W|[522455]	YLR184W		chr12_522457	>	RPL37A	RPL37A>[522665]	RPL37A|[523290]
sc_Ifh1	chr10_73715	GTAAACACATCATTGTACATCCTTGCACCACACTGAAAAGAATATGGAAAAAATTTCAAACTTTTTAATGGGTGATAGACTTGAAAAACAAAACGGAATAAAAGATATAGTCGCAAGAACTTGCCTTCTACGAGTATAAAAGCGGTACTATTCCTTCTGTATGCATCTTCATCGCAAGAGAGAAAAAGACTGAAATCAACAACTCCCAATAACAATTAAGAATGGCTAACGGTACGTGAAAGGGGTGATATCCTGTTTAAAACCATTTAGTTATTCTTTTTTTCAGATGGAGACTGTGATC	1.60095	|SOP4[72709]	<SOP4[73413]	SOP4	<	chr10_73715	>	RPS14B	RPS14B>[73786]	RPS14B|[74610]
sc_Ifh1	chr12_202769	TTCTTAGATTGTAAAAGAATTACTTAAGGATAGGGAAAGAAACGTGAGAAATAGCAGTTAAATGTACCGGTGGTAAAAATGCAATGCCATCATTCTTTGTTACCAAGCAAAAGTGAGAAATCTTGAAAAATTTTAGCACCTTTGAAAATTTTGCGTCAGCTCCAAGAAATTTCAGAAAATATATTCGACAGCTTTAAATCCGTACATTTATCAAAAAAAGAATATAATATCATGTTTGACGATGTATGCTATGTAAATCATGTCATAATACGCATCAATTGATACTACAAATGCATCTCGG	1.59682	|RPL15A[201977]	<RPL15A[202591]	RPL15A	<	chr12_202769	>	YLR030W	YLR030W>[203291]	YLR030W|[204082]
sc_Ifh1	chr12_819194	TATGGGTTAACTAATCCTTTCTCTTCTTTTTTTTTTTTCTGAAAATCAGTAGCTAGAGGAACCTGTTCGTGAAAGATATGGAATATTCCGTCTAGGGAAGAGCCGAGAGCTGAGAGCAGTATCCATCGGATGGAATCTTGCCTGGATGCGTAACGACGACAGCTTGTCTAGAAGGCGAAGTACAAGATACTAAGAAGACTATAACAACAGAAGACAATTTTGTAGTGCGATTCTATATTATTGACGTAACCAACAAAAAAGTATCAGAATGGCTAAACAATCATTAGGTATGTGCACAAAT	1.57477	GAS2>[816094]	GAS2|[817761]	GAS2		chr12_819194	>	RPL26A	RPL26A>[819312]	RPL26A|[820142]
sc_Ifh1	chr04_117533	ATCTACACCCATAACTTTTTACATTTAATTTTTTATCACATAATAGGTAGCTTAAATTGTAAAGTCGCAAAAAAAAATGGCAGCGCAGCCTCTCCGGGTGAACCCCACGACAACTTACCTGGCACTCCATGCACTAACGGGCGGGTTTGGGCAGGATTCCAGCATCAATTTTGCAAAATTCACACCTGAGTAATTCATATATGTAATATAATGTTAAGCATACGCTGTCGATTAGCACTATTATTGACCGTAGAATAGGTACAGTGAGACAGTATATTCGAAATGGTATGTTTGAGATGAA	1.554	ARF1>[116322]	ARF1|[116867]	ARF1		chr04_117533	>	RPL35A	RPL35A>[117665]	RPL35A|[118518]
sc_Ifh1	chr07_555659	CTTTTACACCCGTGCATTAAAGGTGTTTGGGTTTAATAGGAGCTTTATCATATCTCTTTGATTTTTTTTCTGCTGTCCTCGGCTTGAGGGACTCACAGAGATCTGGAAATTTTCAGATTGTCAGTGCTTAGGATGGGTTGTCAGTAGACGGTGGCCGCCGTGGATGGGAAATCTCATACGTTTACACACATAGTGTTTGGAAATTAATAGTAGCAATAGCTATCTGGCTACTGTTTTAAAGTATTAGCCCGTTCTCAGTGCTTCTTTTTTAAGGAATAACAACGGCAAGACCAAAGATATA	1.52678	|TIM21[554252]	<TIM21[554971]	TIM21	<	chr07_555659	>	RPL26B	RPL26B>[555816]	RPL26B|[556676]
sc_Ifh1	chr07_310836	GTAACATCTGTACACCAGGGACCCACACATTACCAAAATCAAAATTATTTTTCTAATGCCTGTTATTTTTCCTATTTTTCCTCTGGCGCGTGAATAGCCCGCAGAGACGCAAACAATTTTCCTCGCAGTTTTTCGCTTGTTTAATGCGTATTTTCCCAGATAGGTTCAAACCTTTCATCTGTATCCCGTATATTTAAGATGGCGTTTGCTTTCTCCGTTGATTTTTTTCCTTCTTAGTGATTTTTTTGCATTAAATCCCAGAACAATCATCCAACTAATCAAGAATGCCTTCCAGATTCAC	1.51529	|VPS73[308716]	<VPS73[310176]	VPS73	<	chr07_310836	>	RPL28	RPL28>[310970]	|YGL102C[311508]
sc_Ifh1	chr00_85422	TTAATTTTTAATTAATTTGAATAAGATATTTATATTATTAATAGGAAAGTCATAAATATATAAATTATATTATATAATTAATATAATAATAAAATAAATTATATATTTTATTTATAATATTATTTCTTTATAAGATAAAATATTATCTGATGAATAATTAGATTGAATAATATTTATAAAGAAATATATATAAAAAGTCATTATATAAATTTAATTATAATTTAAATAAATTTTATATAAATTAATATAATATTAATAAAGTAATTAGTATAAATAAATAATATGAAAATAAAACTTAATA	1.47902	COX3>[79213]	COX3|[80022]	COX3		chr00_85422	>	Q0297	Q0297>[85554]	Q0297|[85709]
sc_Ifh1	chr12_796636	AGGAAGTTCCATACTCGCGGCTCTTCCCAACAGTAGCACATCCGTGAAACTTCTGGCGCTATTCATTATGCAGTACCAGGACAAGAAGTTAAAAAAAAAGCTCTGTTACAAGTTCAATGGTGGTGCAAGGATTGAAGTTATTATCCAGGAGGCACGGATGCAAAAGATAGAAGACAAATTAATTTCCTTAAAATTCAAAATGCTCATTATTGTCACGCTGTATGAGCATTTGGTGAAGATTTCACTGGGAAATGTTGCAATAATTTGATAATCGTTCGTATTGGATGAAACTGTAACATCA	1.46071	|RPS25B[795573]	<RPS25B[796335]	RPS25B	<	chr12_796636		YLR334C	|YLR334C[796698]	<YLR334C[797078]
sc_Ifh1	chr16_406478	TGCAGCAACGATGCTTTTTCTACCCATTTTATGAAGTTTAACATCCGTACCTTTCCACCTCCAAACATTTTTTGTAACTTCGTCCTTTGAAAAATCAAGAAGTAATAGGTGTGCAGTATAGGGCCGCTTGAGCGCGCAATATCGGTGAGTGAGGTAAGATCCATCCATACCTTAGCAAATATGGTAGTGAGGAGGCCAACTGTATTGCGTTAAAGGCAAAAGGATTGGTATATACGAATGATTGGTAATTTGAAAAGTAGGTTTCGAATCAAAGAAACTGAGACAGTCAAGGACACTAAAC	1.44956	RPS9A|[406041]	|YPL080C[406169]	YPL080C		chr16_406478		YPL080C	<YPL080C[406495]	RPL21B>[406633]
sc_Ifh1	chr12_781618	TTCTTTAGATTGAAGATTCAATATTGTGCAAAAGCGTACAGCAGCAATCACGACTCTACATGCCATAGAGCTTGGAAAACTCTCCATAATTTTCCACTCGAACGTATGATGCTCCGTCTATTTTTTTCAACAGTTGCACGGACGAGTCCTCCTTTTCGCAAGGCATTTTAATTGTGTGGGTTTATGAAAATGCACGGATGCATTTTCTCTAGATGAAAATTCCGTCTTGGAATAATATCGGAATGAGCTAAAAGAACACCAGTACGCGAATATGTGAGATGCCCTGTTTTGTCACATAACA	1.43884	|RPL38[781143]	<RPL38[781379]	RPL38	<	chr12_781618	>	YLR326W	YLR326W>[782174]	YLR326W|[782896]
sc_Ifh1	chr15_93083	ATAGTTTTCTTCATTTCACCTATATCTTTCCGGTATCTCAATAGGGCTTTTGCAAACAAGGCCGAACCTCACATTGAAAAATTTCACGGCGTTCTGCAATCCCGATCATAAGAAATGTAAAAAAATAAAAGGCCGCCAGAACGGTTTTATATAAATGTACGGGTTGAACGAACGTCACATGTGTACGGATGTAGTTGTGTCACGGTATCATGGTTAGAGACACAGTATATGAAGATTGAAAACGGAAGAATTTATTATGAAAGTTTTCAACTATGGTCTAGCCTATTGATGGTGTAGCAAA	1.43495	|RPS19A[92026]	<RPS19A[92850]	RPS19A	<	chr15_93083		RPL18A	|RPL18A[93395]	<RPL18A[94402]
sc_Ifh1	chr12_898009	CAACACCTGTACCTCCAAAAAACCCATTTCTTTTCTGTTTTTACTGAATTGTAATTCGCGCTTGTCTATTCGTCATTCTGAAAAATTTCACGCAAAACAACTGATGACAGATCTTGACCATAGCATAGCATGAAGGTGCAGGAACATGAGGCAGGAGCACCCTACGGGGCACCGCGAAAATAGCTGTGTGAAAGTGCTATGCGATACACATATAATTAATGGTTATTAGATGCGCGCATTTAACATTTTCCCTAACTCAAGTAATAGCTGAAATACCACGAACAAAAGTGTAAATTAGGGT	1.42443	|REH1[896374]	<REH1[897672]	REH1	<	chr12_898009	>	RPS29A	RPS29A>[898158]	RPS29A|[898821]
sc_Ifh1	chr12_48817	AGATATAAAAAAAAAAAATAGTGAATTTCAACGTGCGCATCACAATACTTATGTCTTGATAATAATATCGATCCCATACTATTGTCCCTGGATTTTGAGATGGGAAAAGTTTCAATGCGTTCTATCGTATAGTATGATGTATTCAAAAAAAATGCGATAATTCTTTAGTTGTCGGCACTTCGGAAGCCAAAAAAAAAAAAAAAAAAAAAAAAGAAAAAAAGAAAAGGGTGTCTAAGATGTACGGATCTTCATTGGGATGGAAAACAGGCAAGTAAAAAGAATAGTAATTATTACAATGGAG	1.38124	<RPL8B[48628]	YLL044W|[48661]	YLL044W		chr12_48817	>	FPS1	FPS1>[49937]	FPS1|[51946]
sc_Ifh1	chr05_140631	GGAAATTTTTCATCTTTTTTTTTCAAGATGTATGCTCATGCACTTTATTCCCCGAAGATCTTCGAAAGCAGTTCAATTTAATTGGCTGGAGATTGGCGTTTGGAGAGGCGGTGTGTATGTCAAGAAAGGCATTGTCAACGCCCGGACAAATAATTCTAATTTTTACAAGATGCCGGTGGTGTTCGGCATTGTAAAAGGTATGGGTGCTTTGTGCGTCCACGCATGGGGTATGGGGTATGGGGGCATCATCGATTGTTCTCCGGTAACGGAACACGGCAATATTTCTGTTCTACAGCTTGAA	1.36815	<GCN4[139763]	YEL008W>[140512]	YEL008W		chr05_140631		YEL008C-A	|YEL008C-A[140726]	<YEL008C-A[140818]
sc_Ifh1	chr02_477362	TCCGTACATTCATGTTGCACCCACACATTTATACACCCAGACCGCGACAAATTACCCATAAGGTTGTTTGTGACGGCGTCGTACAAGAGAACGTGGGAACTTTTTAGGCTCACCAAAAAAGAAAGAAAAAATACGAGTTGCTGACAGAAGCCTCAAGAAAAAAAAAATTCTTCTTCGACTATGCTGGAGGCAGAGATGATCGAGCCGGTAGTTAACTATATATAGCTAAATTGGTTCCATCACCTTCTTTTCTGGTGTCGCTCCTTCTAGTGCTATTTCTGGCTTTTCCTATTTTTTTTTT	1.36271	<YBR116C[474720]	<TKL2[476431]	TKL2	<	chr02_477362	>	TEF2	TEF2>[477665]	TEF2|[479041]
sc_Ifh1	chr04_341404	ACTACTAATCCCAATACCTAATAACCACTTCTTGTACTGACGGTTATACCTTTAAGACTTGACGCTTTCCCAGGCAAAATGTAACATTTTCCACCGCGCTGTTCGTACAACGCGAGAAGATCTTTATAAAGAGTACCCAGATGTTCCCCCCAAGTGAAATAAATAGGCCTACTTAGGACTGGGTGTTAAAATGTACGGATGGAAAAGTAGACTCGATATTCAATTACAGCTAAGAAAAATTTTCAGTTCTGCTCATCTCATCACCAGTAAAAAAATGTGTGAGTTAGAAGTTGATATGAGT	1.36171	|RPS29B[340628]	<RPS29B[341219]	RPS29B	<	chr04_341404	>	TSR1	TSR1>[341619]	TSR1|[343985]
sc_Ifh1	chr08_36200	ATAGAGGGTAAGCAATGTAAACTGACAACTGGAATAGTAATTGATAGATACAAATTCCTCGCCTTTATAAACAATTTAGCGTCTTTTTTTTTTTGCGTTGGTTTTTCCAATTTGTTTGCGTCGGTTATTATTTTTCAATAAAAATAAATAAGAAAATGAGAAAAAAATGAAAAATGAAAAAAAAAAAATCTGATGGCCTAGATATGTTTGGGTGTTTTCTTCATAATACTAGTGTTACAGTCATTTGAATAGTACATGATGCAATAGAAGGTGGAGAGGAATATAAAATTATGGAAATTAC	1.34419	|RPL8A[35253]	<RPL8A[36023]	RPL8A	<	chr08_36200		GUT1	|GUT1[36377]	<GUT1[38506]
sc_Ifh1	chr12_282813	TGTACATCTTTTCCCTCCGTACATTTTTTTTATTTTTTTTTTTGGTTTTTTTTTTTCGATATTTTTCCCTCCGAAACTAGTTAGCACAATAATGCTGACTAAGGAAACTTTTCATCTCAGAATTGATGGTCAGTTTGGTTTCTCTAGAGAATAGTTTATAAAAAGATGTTGATGTGGAGCAACCATTTATACATCCTTTCCGCAAGTGCTTTTGGAGTGGGACTTTCAAACTTTAAAGTACAGTATATCAAATAACTAATTCAAGATGGCTAGAAGACCAGCTAGATGTTACAGATACCAA	1.32974	|BUD20[281957]	<BUD20[282457]	BUD20	<	chr12_282813	>	RPL10	RPL10>[282928]	|YLR076C[283186]
sc_Ifh1	chr00_36788	TTCATTATTAGGTTTATGTTTAGTTATTCAAATTGTAACAGGTATTTTTATGGCTATGCATTATTCATCTAATATTGAATTAGCTTTTTCATCTGTTGAACATATTATAAGAGATGTGCATAATGGTTATATTTTAAGATATTTACATGCAAATGGTGCATCATTCTTTTTTATGGTAATGTTTATGCATATGGCTAAAGGTTTATATTATGGTTCATATAGATCACCAAGAGTACTATTATGAAATGTAGGTGTTATTATTTTCATTTTAACTATTGCTACAGCTTTTTTAGGTTATTGT	1.31986	Q0092|[31014]	BI2> BI3> BI4> COB>[36540]	BI2 BI3 BI4 COB		chr00_36788		BI2	BI2|[38579]	BI3|[40265]
sc_Ifh1	chr13_500916	AAAGGAGCAGTCTTAAATATAGGAAAATTTTCAAGTTGTAGAAAATCCACAATTAAAGGAATAGCCCAATGCCAAAAAAATTGGTCTTACACATCCAAAAAAAAGTTGCGTGGATGAAATTTTTTTCAACAAACGTTCTGAGACTTTCGCTGGAGAAGCACGTCCTCGCTAAGAAATTTTCAGAACGGAGCGATAACGAAGACGGCCTAACATCCGTACATAGTCATAAGGCTACAGATGGCCAGGTTTGGGGGAATATAAGTATGGTGATGAGTATTACCAGTAACACAAACAAATATTT	1.30871	|ASC1[499455]	<ASC1[500687]	ASC1	<	chr13_500916		SPC24	|SPC24[501249]	<SPC24[501890]
sc_Ifh1	chr04_229798	CACAAAACATCCGTACATCAGAAGGATTATATGAAACGCAAAAAAAAATAAAATTTTCATTTCTGCGTGTCGCGCGAAGGAGAAATCTTAGAATTGAAACTTCCGGCTAACGGTTGCTAAAACTAGTTTCCAATGTAATACCAAATAAGCATTTGATGTTGAATCTGTAAGCCCCTTCGTGATATTTCAAGGTTAAATTACGAATTGCAGTTTCAGTTAATCTTGGACTAACAAAGAAATCAAACAACTAAGAAGAAAATGTCTGACTCTATTATTTCCTTTGCTGCTTTCATCCTAGCTG	1.23839	STF1>[229171]	STF1|[229431]	STF1		chr04_229798	>	RPP1B	RPP1B>[229906]	RPP1B|[230527]
sc_Ifh1	chr04_130716	AGTTTTATAGAAGACGAGGTCAGTTTCGTCTTGTTAAAATATCGTCCATCTGCCATGGGGTAAAGTGAAACTTTCGGGTAGGGTAATGAGGCCAGCCTTGCCTGGGAAAAAGTTAGGGGTCAGTTACTTTTAAGAGTTCATTGATCGAGAGCGCGTGGAAAAAATTCTAGAAAGAAAGCTATAAAATGTGCGGATGTTTGTATATGTCAAAGGTGTACGGGAGCGCATCAGAAAAGTACAGTCTAATTTTCGAACGCTCAGGAATACCTGTTATGTATATTTACATGAGATAGTGGACAAT	1.23082	|RPL41A[130408]	<RPL41A[130485]	RPL41A	<	chr04_130716		YDL183C	|YDL183C[130872]	<YDL183C[131834]
sc_Ifh1	chr15_1028860	AAAAACAATTGAACAAGGAACACTTATAGACCTGTTGTGATAAGAGATGACATAACTTTTATAATATGTCCTGCGGAGAATTCGATGAAATTTTGCAAATTGTAAGTTTGCTTGAAAGTTTGCTTGCGGGTAAGGTATTCTGAAAAAAATAAAATGATTCCACAATGGAAATGTGAAGATGTTGTAAACAAATCAAATGTACGGATGCACAATGGTAAACAGTACTGGATTTCTTTTTATATCACCGTTGAGCCGAAACAAACCCCGAAATAACCATTTAATATGCCAAGATGTACAAACC	1.22847	|RPS12[1028192]	<RPS12[1028623]	RPS12	<	chr15_1028860		MRS6	|MRS6[1029181]	<MRS6[1030992]
sc_Ifh1	chr11_618632	CATACCCATAATGCCTGGGATAGATGGGTAATGGCTAGTATGAGGCGGATCATATGGCGGATTATCCGCCATATCCTATTGCGGTACTTCAGAATCTGAAAAACATGAAAAAAAAAAAAAAGTTCAGCAAAAATGGAAAGATTGCACCCAGACAACTACACAAATCTATTAGAGGCACGGATGGAAATAGTATTTAAAAAGGATTGTCGAAAGATGATATGGCCTCCGATGAGAAGAAAGGCGGCTATCCTCATCCACATATAGAACACAAATGAATGCCAATAGGTAATAAATCACTAAA	1.22484	|RPL40B[617638]	<RPL40B[618392]	RPL40B	<	chr11_618632	>	MLP1	MLP1>[619447]	MLP1|[625074]
sc_Ifh1	chr12_805776	TCCGAACATTTCACATTTTGATTATTTCGAGAAAAAAGTCAAAAAATTTCTCAAAGAAAAAAGAAGTAATGCCGAACTGAGAGTGAATGCATCACATCGTTGCGAAAAACTGGTAAAAAATGACTTCAAGTTATAAGTAAATGAAAGATTAACAATATCTAATTCTCGATTCTTTTTTCAAGTTTCAGCCATAAGATACATAAGCGGAATACCTTTAAACATCCTGCAAACAGTCTAATAAATACGTATAATAAGTTTGAAATGGGAGGCATTCGTGAAAAGAAAGCTGAATACTTTGCTA	1.2103	<VRP1[805106]	OPI9|[805203]	OPI9		chr12_805776		YLR339C	|YLR339C[805784]	RPP0>[805887]
sc_Ifh1	chr04_1242889	ATGAGATGCCTATTGTGGTTATATACAGAATAGATGATAAATGGGTTTTCCGTGCAAAACGATATGGAGAATTCAAAATGGGTGCGAAATACCTGGAACGTAAGCGTTCTGAGAAATACACAGACGCATTAACCTGACAAAAACACAACTAGTTTGGGAAAGGGATTTGGTCTTTCCTCTCGGGTCTCTCGTGTGGTTCCTTTCTTTCTCAGATCTCCCTGCACACTGGGCTGTTGTCCTCCAGGTTATGGTTTGTTCTCTTCAGGTATTACAATGCAGTAGGCTTTTGGAGTGAGCAAAA	1.20815	|ATO3[1241196]	<ATO3[1242023]	ATO3	<	chr04_1242889	>	EFT2	EFT2>[1243222]	EFT2|[1245750]
sc_Ifh1	chr08_104189	TAAAGACGGTTTTCAGCCCACACATTTTTTGTTATTTTACACCACACAGTAAAACTTTCTTGCTTTTTTTTCTTGAGACTCCCCGACCATTGTTCGATATTCCAATTTTCGCAATCTTCAGAAAAGGGTATCCTAACATTCTAAATTAATAATAAAGAAGAGAGGCTACAAGCATTTATTAGTGTGAAGCATTTAAAGTAACTTCAGGAAATAAACGCGCAAATAAACCAAAAATGTCCACTGATTCTATTGTTAAAGCCTCCAACTGGAGATTAGTCGAAGTCGGCCGTGTCGTTTTGAT	1.1934	<YHL002C-A[103070]	HSE1|[103965]	HSE1		chr08_104189	>	RPL14B	RPL14B>[104272]	RPL14B|[105086]
sc_Ifh1	chr07_534978	GAATACGATTTCAATATTCAACTGAGCAATCTTAATAGTATTAAATGCTTCGTGAACTTTAAGAGATACTTCGTGAAGTTGTTCTGTCGCACAATTCTTCCTGTAGAAGGCGTCCTTCGTTTTTTTGTCTTCGCGCGTTACAGGGTAAATGAACCTCTTTATGGGTGAATGGGTTACACAAATGCACGGATGCATATATAAAATATAGAATTTTGCTTTATATTATTTTGAGCGGGCTAGAATCCACTCAGTGTACAAAGTACTATTCATTATATTGAACTGAAGAGGCAAGAACTATTTA	1.1594	|RPS25A[534136]	<RPS25A[534789]	RPS25A	<	chr07_534978	>	MSP1	MSP1>[542207]	MSP1|[543295]
sc_Ifh1	chr04_579347	CCTTTTACCACCCATAAACCATAAAGTAGACCCAAACATTTTTAAAAAAATTTTACGTTATAATTTTTTCTTTGTCGTTTTTTCTGAGCGCGCAAAGTAGCGGTGAAATTTTGATACGAATGAGATTTCCACTTCTGTACAGATGGAAATTTATGTTGGCCGACATATATCACAGTCGTGATTGAATTAACAATTTCTTTCTCATTAATATTTATTCTAAACGGTTAACCACTAAATCAATCAACAACAATCAGTCAAAATGGGTCGTATGCACAGTGCCGTATGTTTATTAACACCATAG	1.15191	AIM7>[578661]	AIM7|[579110]	AIM7		chr04_579347	>	RPS13	RPS13>[579456]	RPS13|[580450]
sc_Ifh1	chr07_649138	CCTCTCTTAACAGTATACTTCTTTAATGATGAGTTATGTCCAAGTTTCAATTTGGTATCCTAGCTTCGCTATTCGCAGAGCGGGTTCCAAAAGATCTTCGGATAAAAATAAAAAGAAGGCGGTGAAAACAAAAAGAATATTAAAAAAAGTAATGTATGGGTTCTCGTTGTACGGATGTTTAAAATGTCCTGAAAAATACCAATTAGACGGTTCTGTGCTTGTTATATATAGATGTCTATACGACTCAACATATGTATGTTGCTGCATTTTAGAAAAAAATTAGGCATTAAACATTAGGCTA	1.12561	|RPL11B[648387]	<RPL11B[648911]	RPL11B	<	chr07_649138		PIL1	|PIL1[649602]	<PIL1[650621]
sc_Ifh1	chr11_158540	TGGTATTCATTTATTTCAACCCGTGCACACTGGAAATAAATCTGTACATAACAGCATATTTTGTTTTTGAAAAAATTTCTGTGTTCCTCCGATGTGGGAAGAATTTTAGGATCGGCTAAATTTCGTAAAGTATCAGTAACTTGGTATCTCTGTATAAGCGGAGTCTAATTTCGATAACAAGCAACTTCATCGTAACACCTTCCAACAAAGCAAAGATAGATATCCCAAAATGGTATGTTAGTATCCAATAAATGCAGCGCAACTGGACCAGTGAATAGAACAATACATATAGATAAGTCGC	1.11955	APE2>[154996]	APE2|[158186]	APE2		chr11_158540	>	RPS27A	RPS27A>[158619]	|YKL156C-A[158980]
sc_Ifh1	chr12_1019096	TAATATTAAAGTTCACAACGTGAACACCTTCCTTTCTTAATAGAATAGTTGTGACATCTAGTCATTTTGGGTATATTATCGCGCAGGTGAGAGAGTCCTGGAATTTCCAGCGGATGGTGACGCGAGGCATCCGTAGTGCACAATAAAAAGTTAGTTTTTCATTAACCGAAAAAAAAAAAAAAATAAAATATATTAATGTTTGGGTTTCAACGTTTCCGTGGGTCTGGGTCCACAACAGAAAACTGTCCTGAAGTTTGATTAGGTTTTAGTAAGTAAACAGTTATGGTTACATTATTAAGGA	1.10204	|RPS1A[1018138]	<RPS1A[1018905]	RPS1A	<	chr12_1019096		SIR3	|SIR3[1019312]	<SIR3[1022248]
sc_Ifh1	chr07_366105	AATAGTAATAAAATAGACGATTTCGTATACATACTCAGCGGCCATTGTGATCTTAATTTGCTTGGTTGGTTATTTGGATTTATATGAACCGAAGACAATACAAGGCAGATCTAGTGTCTTGATTATTTCAATATTTCAGAAAGGATGAAGTTGTCAAAGTGATACAGATACAGATGGCAATGATTCTCAGAAGTCGCGTCCGGCAGCGACAAACCTGCAGAAAGAATTTCAGACAAAATTTGAAAAAATATATATATATATATAGGAAAGGTACGGATTTATAGATATGTGTGGGTGTTTA	1.10141	|RPL7A[364338]	<RPL7A[365999]	RPL7A	<	chr07_366105		MPS2	|MPS2[366928]	<MPS2[368091]
sc_Ifh1	chr16_700279	CGCGAATCCTTACATCACACCCAATCCCCCACAAGTGATCCCCCACACACCATAGCTTCAAAATGTTTCTACTCCTTTTTTACTCTTCCAGATTTTCTCGGACTCCGCGCATCGCCGTACCACTTCAAAACACCCAAGCACAGCATACTAAATTTCCCCTCTTTCTTCCTCTAGGGTGTCGTTAATTACCCGTACTAAAGGTTTGGAAAAGAAAAAAGAGACCGCCTCGTTTCTTTTTCTTCGTCGAAAAAGGCAATAAAAATTTTTATCACGTTTCTTTTTCTTGAAAATTTTTTTTTTT	1.08922	MRL1>[698867]	MRL1|[700012]	MRL1		chr16_700279	>	TEF1	TEF1>[700592]	TEF1|[701968]
sc_Ifh1	chr15_978831	AGAGGCCACGTTGTTAGGGGAGTAACAGCGCAATGAAGTGAGCTCAATCCCACTCCAGAAGGGCTTGTGTACGGCCGGAACTGGGCTAAGCAGTATCCGCGGGTGAAAGTCAAGGTCAGCTTGTTCCGGTTTCAAAAGGAAGATTTTCCGGGATACCTCTGGGTGTAACATTCAGATGCGTGCGTCATTTATTCTCTACCCATGTGGTGCCTGCCAGATCCGGTAAGTACCGCCCAGCATAGCGTATACACAAGGATGAATGGGTTCTACGACACCGCGGTTTAAGGAAGTTGCCGCATTT	1.06709	|TYE7[977191]	<TYE7[978066]	TYE7	<	chr15_978831		YOR345C	|YOR345C[981809]	REV1>[981825]
sc_Ifh1	chr16_302995	AACACCCATAAAGCAAAAAAAATTATTGAAATATTCTCTTTTTTTTCTTTTTTTTTTTTCTGGTGGCTTTCAATGCGGAATCGCTCACATCCGAAAATTTCAGAGGCTTCACTTAGCGTCGCAGATCCCAGTAGTCGCCAGATGCTTTGAAAAAAAAAAAAATAAATAGAAAAGTTTGTAGACATATCCGATGTAGTATATTTCAGAGGCCAACCTTTACTTTTGTTTTCTCCTACACTTCAAAATAAAAGACACCGTCACAAATCTCAGCAACAATGGCTTTCCAAAAAGACGCTAAGTC	1.06256	COX11>[301715]	COX11|[302617]	COX11		chr16_302995	>	RPL5	RPL5>[303120]	RPL5|[304013]
sc_Ifh1	chr12_498827	CTCCGTGCATCCTGTAAGGAATTGGGTTTATCATTTATCATTTATTTTAGTACAAACTTTTTTTTTTGGCCCGGGCGCACTTTTTCAAGCGGTGGGAACTCATCAAAATGAAAAACTAGATACTTTTAGACTTATTAAATGGTTTAAATATTTTGAGATGTTCGTTATATCAGAAACTTCCTTACTTCTATCTTTTATTCCAATACAAAGAAGTCACAAGATTACTTGGTAAGAAAGAAGCAGTTAATTTTTAATTTTGCCGACAAGCCAAGATGCAAATTTTCGTCAAGACTTTAACCGG	1.04528	|SEC10[495431]	<SEC10[498046]	SEC10	<	chr12_498827	>	RPS31	RPS31>[498949]	RPS31|[499407]
sc_Ifh1	chr13_651085	ATATGCTTGCTACATTAATTGGCAATTCATTTTTTAGACTGTTTTACACCCGTACATTTCACAGTTTTTTTTTGAAGTTAAATTCCAACTGAATGGAAGCCTCCGCTCCTATGAAATTTATTTGAAATCAGAGATTTCAGGATGTTGAACAGTATAGTACTGATTTACAAGTATCAAAGAAACAAGAAAGACAGCAAACACAATAAGAAATGACCGTTAAGACAGGTATGTGAGACATAAACAAGGAACTGAACGGGTTATGACGATTTTCGAACTTATAAAGGGGTTTACCCCAAATACG	1.04491	MRPL24|[650811]	|YMR193C-A[651071]	YMR193C-A		chr13_651085	>	RPL36A	RPL36A>[651144]	<YMR193C-A[651457]
sc_Ifh1	chr00_79857	TAAAGCCTTATCAGGTTTATTAATTACATTCTGATTAATTGTTATTTTTGTTACTTGTCAATATATTGAATATACTAATGCTGCATTCACTATCTCTGATGGTGTTTATGGTTCAGTATTCTATGCTGGTACAGGATTACATTTCTTACATATGGTAATGTTAGCAGCTATGTTAGGTGTTAATTATTGAAGAATGAGAAATTATCATTTAACAGCTGGACATCATGTTGGATATGAAACAACTATTATTTATCTACATGTTTTAGATGTTATCTGATTATTTTTATACGTAGTCTTCTAC	1.02814	Q0255|[75984]	COX3>[79213]	COX3		chr00_79857		COX3	COX3|[80022]	Q0297>[85554]
sc_Ifh1	chr04_1451058	CCGCTTTCTATAGTAACCTATGCTTACTATTCCAGCCATGTTTCCAATCTCATCCTTCCCGCAAGTGGCAGGAAGATTCTCAGTGATAATATTAGTGGTGTACGGAGTGCTTGAAGAAAAAAAAAACTGATATAGAACCCAAAAATGTTCGGCTTTTAAAATACAAATATGTACAGGTGTTAATGTCTAAATAATGATAATCCAAACGCGATAATTTTTTTTTCGCGTTTGTTTTTGTTTCAGAAGAATAAGTAAACACTTCTGCCTCTCCCAAGAAAGTTTAATTTCTCTCCTTATTTGC	1.02431	|RPL37B[1450190]	<RPL37B[1450845]	RPL37B	<	chr04_1451058	>	PLM2	PLM2>[1451345]	PLM2|[1452910]
sc_Ifh1	chr15_444522	TGCAAAAACTAAACTCTACTCACGCACACTGGAATGAATGGCAATATTCTTTTTTAGGTTAACCGGCCGGACAGTAATATAGTAATCGTTTTGTACGTTTTTCAAGAAGCGACGCACAACTGTTTTCCATTTTTTTTTTTTTTTTTTCAGTGATCATCGTCCATGAAAAAAATTTTTCATTTGTCTCTTTCGTGCTTCCTGGATATATAAAATACGATTTATTTAGTTGTCTTTGTCAATCCTCATCTTTCTTTACTCATTATTTCATTTCGGTTTTGTCATCTCTAGAACAACACAGTTA	1.02119	|YOR062C[442727]	<YOR062C[443533]	YOR062C	<	chr15_444522	>	RPL3	RPL3>[444688]	RPL3|[445851]
sc_Ifh1	chr00_29049	GTAATACTATTTTAGGTTTATATAAACATGGTTGAGTATTCTTCTCATTATTCGTACCTGCTGGTACACCATTACCATTAGTACCTTTATTAGTTATTATTGAAACTTTATCTTATTTCGCTAGAGCTATTTCATTAGGTTTAAGATTAGGTTCTAATATCTTAGCTGGTCATTTATTAATGGTTATTTTAGCTGGTTTACTATTTAATTTTATGTTAATTAATTTATTTACTTTAGTATTCGGTTTTGTACCTTTAGCTATGATCTTAGCCATTATGATGTTAGAATTCGCTATTGGTAT	1.01937	ATP8|[27812]	ATP6>[28487]	ATP6		chr00_29049		ATP6	ATP6|[29266]	Q0092>[30874]
sc_Ifh1	chr14_499624	GAATTTTTTTTTTTCTTCTAGTGAATTTTTTTTTAAAGCGACGCACAGGAAAAGTGAAAATTATTTAAACGGACGGCAAACATGAAAAAAAAAATTACCAACCATATTTCTATTTCCTTTCCCTTTACCTATTCTCTTTTTGAAATAGTTCATTTTCTCTCTCTGAAACGACAATAAACCAAACTCTAGCCTCCAATAGTCACTAAAGATGAAGTACATTCAAACCGAACAACAAATTGAAATCCCAGAAGGTGTTACTGTCAGCATTAAGTCCAGAATCGTCAAGGTTGTCGGTCCAAGA	0.976184	YNL067W-B>[499418]	YNL067W-B|[499558]	YNL067W-B		chr14_499624	>	RPL9B	RPL9B>[499682]	RPL9B|[500257]
sc_Ifh1	chr16_173044	TCCGGCGCATAATGGATCCAGAAAGGAACTGGCAACTAAATCCGTACATTTCTGAAATTATTTCAGTTCGCAGATTATTTTCTCAGTTTTACCGTATATTCTTATGTATTACAGTTGAGGTACCCACACGCGCACTTGAAAAGTATATAAAAGTGAAATATTTCAGAGCTCTTCCTATTGCTTTTTCAATAGAGGCTTAAATCTTCCTCGTTTGTAGAGTAAGTAGACCCATATTACAAATCTCCATCAACGTCATAATGTCCACTGAGTATGTCAAAAACTACAAATACGACCTTATTTG	0.97259	|YPL199C[172032]	<YPL199C[172754]	YPL199C	<	chr16_173044	>	RPL7B	RPL7B>[173151]	|YPL197C[174342]
sc_Ifh1	chr12_713368	GCAGTTCATGTAGCCTTTAAAATGCAACATACCGTTCGTAAGGCTGTTTTGTTCTATCTATTTTTTCTGAGGTTTCCGACAACCTCACGACATTTTTTTTTTTCGAACGGAAAAAAGAAAAGCAGTTAGTATGTAAAGCACGGATTTTTTTATACATATGTACGGATGTGATAGTCTGCAACTCTGCAACTCTGCAGTTCTCAGCCATGTCAGATTTAAAGAGTTTCCTTAGCAACGTAGCAAAGAAATGTACCGCTGTAGGGTTTACAAGCCCTTCGATCTTGCTATATAATATATGATT	0.948335	|RPS30A[712539]	<RPS30A[713160]	RPS30A	<	chr12_713368		MEC3	|MEC3[713482]	<MEC3[714906]
sc_Ifh1	chr15_1004383	CGTATGTTATGGGTGCAAGGGTGTTTTTTTTTTTTTATATTTTTTTTGTTTGGGGTTTTCGATACTTTGTGAAGGAACGACGCAGAAAAAAACGAAAATCATACGCCCGATGAAATTTTTGATAAGAAAATTTTCTGAAAACCCATGCGATGAGAAGTCAAAAATTTTTCTTCTTCTCCTTTTCTTGTACTTTTATCCCGGCTAGTTCTTTTTCTAAAATTTTCATATTCCAGTCCAATATTTTACTTCATTTTTTTTTTCTGTTCTCGCTTGGCTTGATTTAATTTTTTACGTAGGTTTT	0.939683	|MSC6[1001144]	<MSC6[1003222]	MSC6	<	chr15_1004383	>	GDS1	GDS1>[1005135]	GDS1|[1006703]
sc_Rap1	chr11_666153	ATTTGTTAACGTTTCATATGGTGGGTAGAACAACAGTATGGTGAGTAACAGATGGCTGATGGTAGGGTAATGGCAGGGTAAGTGGTGGAGTTGGATATGGGTAATTGGAGGGTAACGGTTATGATGGATGGTGGTTGGGATTGGTAGGGTTGAATGGCACAGGGTAACGAATGATGAGTTGGGTAATGGAGGTGTAAGTTGTGAGACAGGTTCATCAGGGTTGGAGTAGGGTAGTGTTAGGGTTGTGGGTGTGTGGGTGTGGTGTGGGTGTGGTGTGGGTGTGGGTGTGGTGTGGGTGTGG	5.58828	YKR106W>[661080]	YKR106W|[662927]	YKR106W		chr11_666153
sc_Rap1	chr05_6328	TACATTTCCTTATTAGGTATACGACCTCGCGCTTCGAAGTAAAGGAGCCCTTTTTGGCGTACCTACATATGGCGCGTCAGAAAGACAAACTTCTCCCAAAATGTATTACCCCGCCGAATAAGAAAGCAGACCCATTCACCAACGACGTATCAAGTTACTTCACCCACACCCACACCCACACACCATGCTCACCTTCACTTGTATACACTTATGTCAATACTACAGAAAAATCACCATCAAAATCACCTAAACATAAAAATATTCTACCTTTCAACTTCACGAAATAAACACTTTGACTTGA	5.1407	<YEL075C[5713]	YEL074W>[6126]	YEL074W		chr05_6328		YEL074W	YEL074W|[6464]	|YEL073C[7230]
sc_Rap1	chr04_1525204	ATGTGTGTATTATTTACGATCATTTGTTAGCGTTTCAATAGTGGTGGGTAGAACAATAGTATGGTGAGTAGTAGATGGGAGATGGTAGGGTAAGTGGTAGTGGAGTTGGATATGGGTAATTGGAGGGTAACGGTTATGGTGGACGGTCGGTTGGTGGTAGTACACAGGGAGATGGATGGTGGTTGGGGTGGTATAGTTGAATGAGTCAGGGTAACGAGTGGGGAGGTAGGGTAATGGAGGGTAATTTGAGAGACAGGTTGGTCAGGCTTGGCTTGTCTTAGTCTTAGGCTTAGGCTTCTCT	4.70238	<YDR543C[1524918]	|YDR544C[1525080]	YDR544C		chr04_1525204		YDR544C	<YDR544C[1525508]	YRF1-1>[1526306]
sc_Rap1	chr06_269899	TAGTTCTTTTTTACGTTTAGCTGAGTTTAACGGTGATTATTAGGTGGATTTTATATTAGTCTACATAAAAATAAGTGGTGGATATCTACATAAAATTGTCATAACGCGTAAACTAAAAATTATTTTTATGATCATTGAGGATCTATAATCAACTATAGACATTAATGTATGGATAATCATGAGGATTATAGGTAAATGGCAAGGGTAAAAACCAGTGAGGCCATTTCCGTGTGTAGTGATCCGAACTCAGTTACTATTGATGGAAATGAGGACTGGGTCATGGGGCGCAATGGAGTGAAGT	4.06036	YFR057W>[269048]	YFR057W|[269503]	YFR057W		chr06_269899
sc_Rap1	chr02_5861	TTGGACTAAAATCTGCGTCACAATCGCCTAAACAGGAAATATTGCCTATTTTCGTACAAGGTTACTTCCTAGATGCTATATGTCCCTACGGCCTTGTCTAACACCATCCAGCATGCAATACAGTGACATATATATATACCCTAACACTACCCTAACCCTACCCTATTTCAACCCTTCCAACCTGTCTCTCAACTTACCCTCACATTACCCTACCTCTCCACTTGTTACCCTGTCCCATTCAACCATACCACTCCCAACCACCATCCATCCCTCTACTTACTACCACCAATCAACCGTCCAC	4.01237	<YBL111C[5009]	YBL109W>[5790]	YBL109W		chr02_5861		YBL109W	YBL109W|[6125]	|PAU9[7605]
sc_Rap1	chr16_700222	TATAATACATATCACATAGGAAGCAACAGGCGCGTTGGACTTTTAATTTTCGAGGACCGCGAATCCTTACATCACACCCAATCCCCCACAAGTGATCCCCCACACACCATAGCTTCAAAATGTTTCTACTCCTTTTTTACTCTTCCAGATTTTCTCGGACTCCGCGCATCGCCGTACCACTTCAAAACACCCAAGCACAGCATACTAAATTTCCCCTCTTTCTTCCTCTAGGGTGTCGTTAATTACCCGTACTAAAGGTTTGGAAAAGAAAAAAGAGACCGCCTCGTTTCTTTTTCTTCGT	3.97969	MRL1>[698867]	MRL1|[700012]	MRL1		chr16_700222	>	TEF1	TEF1>[700592]	TEF1|[701968]
sc_Rap1	chr12_733228	CCAGTTGTCGTTGACAACACATTTGGTGCCGGTGGTTACTTCTGTCAGCCAATTAAATACGGTGCTGATATTGTAACACATTCTGCTACCAAATGGATTGGTGGTCATGGTACTACTATCGGTGGTATTATTGTTGACTCTGGTAAGTTCCCATGGAAGGACTACCCAGAAAAGTTCCCTCAATTCTCTCAACCTGCCGAAGGATATCACGGTACTATCTACAATGAAGCCTACGGTAACTTGGCATACATCGTTCATGTTAGAACTGAACTATTAAGAGATTTGGGTCCATTGATGAACC	3.93864	MET17>[732544]	<YLR302C[732555]	YLR302C	<	chr12_733228		MET17	MET17|[733878]	|ACO1[735214]
sc_Rap1	chr07_1084206	GGGATTAGAGTGGCAGGGTAAGTATGTGTGTATTATTTACGATCATTTGTTAACATTTCAATATGTTGGGTAGAACAACAGTATAGTGAGTAACAAGATGGGGCATGGTAGGGTAATGGCAGGGTAAGTGGTAGTGGAGTTGAATATGGGCAATTGGAGGGTAACAGGTGGTGGATGTGGGTGAGTGGTAGTAAGTAGAGAGATGGATGGTGGTTGGGGTGTGGTATAGTTGAATGAGACAGGGTAACTTGTGGGGAGGTAGGGTAATGGAGGGTAAGTTGAGAGACAGGTTAAATCATAT	3.86405	|COS6[1081591]	<COS6[1082736]	COS6	<	chr07_1084206	>	YRF1-3	YRF1-3>[1084871]	|YGR296C-A[1088877]
sc_Rap1	chr12_796631	TGCTTAGGAAGTTCCATACTCGCGGCTCTTCCCAACAGTAGCACATCCGTGAAACTTCTGGCGCTATTCATTATGCAGTACCAGGACAAGAAGTTAAAAAAAAAGCTCTGTTACAAGTTCAATGGTGGTGCAAGGATTGAAGTTATTATCCAGGAGGCACGGATGCAAAAGATAGAAGACAAATTAATTTCCTTAAAATTCAAAATGCTCATTATTGTCACGCTGTATGAGCATTTGGTGAAGATTTCACTGGGAAATGTTGCAATAATTTGATAATCGTTCGTATTGGATGAAACTGTAA	3.86297	|RPS25B[795573]	<RPS25B[796335]	RPS25B	<	chr12_796631		YLR334C	|YLR334C[796698]	<YLR334C[797078]
sc_Rap1	chr02_593091	ACGCACATAGGATTTTCGCCTGCCCTTGGCCCATACCGAAAGAGTTTCCTAGGATGATGGGCCGGCATGAAGATAAGCGGCCTGTATGCCCGAGACACTGAAAAAAAACAGCAAAAAAATAAGATGTATGGAGTTCAAAGATGTATGGATGCAAGAAAAGAGGTTAATGGTGCAAACTGTAGAAAAAAAAGTAAGGAAATAATTTATTTTTAATAAAATTAACTGAAAAGATACATGTATATTTTTCTCAAATTAATCAATGCAATATGTGATATATTTGCTATCTGGCTTAATGAGATAA	3.7601	|RPS6B[591707]	<RPS6B[592769]	RPS6B	<	chr02_593091		SMP1	|SMP1[593501]	<SMP1[594859]
sc_Rap1	chr15_168145	GAATATGTTTCGTAATTGTTACGCGTTCCATTTGAGAAGCAATTGTGAGTTAATCACTGTCAAAAGGAACTCAGAACGAACAAAATACCTTTTTCGGCATATTTTTCTGTTCGTAAATGTTTCCAGTTTGTTACATTATCCTTTCTTGTTATAAATGAAGTCTCAAACTTTTCTGACTTGGTAAACTTAAATATAGGCACGGGTGTTTAAAGCCGCCCACACATCACATTGAGAACGAGGTTATTAGTAGTTTGCACATTTCATTAATAAAAGCACGTTAAACAATTCTTATTATTTACTA	3.74087	<YOL083C-A[166601]	YOL083W|[166952]	YOL083W		chr15_168145	>	ATG19	ATG19>[168727]	ATG19|[169974]
sc_Rap1	chr13_124505	CCAGACGGGAAACGTGTCTCTCGCTTCTGTTGTCCGCCCAGCGGAGAAGCCCTCTCCAGAACGCTTTAGCCGCAACCGCAATGGTCTAGGCGGGCCGCTTTTCGAATCTGGTTAAGGAAAAAACTGAAGAAAAATATAACAAATCCATACATTTTAATAATGTACGGATTTAATAGCAGTCTTCACATTTCTTTCTTCTCCCTAAGCAGTAACAGGAGAGCGTTGAAATATGTTGTAATATATGTTGTAATATATTATAGTAAATATAACGTTATATAATAATAGCGCAAAATTATAACAA	3.73159	|RPL6A[123227]	<RPL6A[124172]	RPL6A	<	chr13_124505		TCB3	|TCB3[124730]	<TCB3[129367]
sc_Rap1	chr06_221894	AGGCCTCTGCCTACGGTACCTTCGAATACAGGGAAAGTGGGAAGAGTGAGCTGCCGAAGTGAAAGAGGCTTACGCATTTTTTCTTTGGGAAGCGGACGCAGGACTAAGCTCATCATTTTCGAAAAAAAAAGAAAGTTGGAGCCGGAAAGGAATTGGGTGTTAAAAATGTACGGGTGAAAAAAGTCTTATTTTGTCTTAAAAGGGGTTCCCCCAGCCGCAAAAGAAAAGAAAAGAAAAATAATAGATCAATTTTAGTTTACTTAGCAATAAACGAATATATGTATTTTATGTTAAGTTCTCA	3.67882	|RPL2A[220495]	<RPL2A[221406]	RPL2A	<	chr06_221894		YFR032C	|YFR032C[222078]	<YFR032C[222947]
sc_Rap1	chr08_149126	AGTTTATGGTGGCCCGTGTTAAATGCGAACACACCTTCCTTTTTTCTTCTGAAATTTCCCCGGCAGATTTTTATTAAATTTTTTTCTTTATAATCCAATGGTGCATGGGTGAAAATGTATGGGCTAAATACAAGAAAGGATGTCAATATTTCTTTTTTACGCGGAAGGTTATAATAGACGTAAGTAATATGGAAAGAATTTATGGGATTTATAAAATAGATAATAAGTAGATAGCTGTCACAATGAACAGATCTTTTCACTTTCTAATAAAGTACATATATATACATGTTCTTCTTGTTTT	3.67083	|RPS27B[147864]	<RPS27B[148662]	RPS27B	<	chr08_149126	>	ECM12	ECM12>[149218]	|YHR022C[149568]
sc_Rap1	chr16_732114	TGGTCACGTGGATGTGAGTCTATTACCCGTAGAGTCTGCGCGCTGTTTGCGTCGCTCTCTGTATTTCTATGGATTTCACCGTTCTTTTTTCATTTATACAAAAAAGACAGAACTTAATGAAATAATCGCATCGTCAGTACACCCATACCTTTAGGATGGTTGGATGTTGCGCTGTCGCAGGAAAGAGCCTCTCCGGGTATTATGTGATATGAGGGAAAACAGCAAAAGGGTGGCAAAACGAAGAATAGCACTCCTTCAATAATGCAAGGTGAATTGTAAAGAAAGGCTTCAATATATCAAT	3.63875	|RPL11A[731222]	<RPL11A[731746]	RPL11A	<	chr16_732114	>	PRE2	PRE2>[732347]	PRE2|[733210]
sc_Rap1	chr05_116653	GCAGAATGGGCAGACATTACGAATGCACACGGTGTGGTGGGCCCAGGTATTGTTAGCGGTTTGAAGCAGGCGGCGGAAGAAGTAACAAAGGAACCTAGAGGCCTTTTGATGTTAGCAGAATTGTCATGCAAGGGCTCCCTAGCTACTGGAGAATATACTAAGGGTACTGTTGACATTGCGAAGAGCGACAAAGATTTTGTTATCGGCTTTATTGCTCAAAGAGACATGGGTGGAAGAGATGAAGGTTACGATTGGTTGATTATGACACCCGGTGTGGGTTTAGATGACAAGGGAGACGCAT	3.63518	GEA2|[115800]	URA3>[116167]	URA3		chr05_116653		URA3	URA3|[116970]	|YEL020C-B[117183]
sc_Rap1	chr15_505324	ATGTCTATACCAACCATGCATGATTTCCTATTGTGCGTGCCTTATTTACGCACGTTTTTCAACATACGGCTCTATCACCGAAGGCGCTCAAGAGCAGAATAATATGACCGTCATTCATTTCAAACCCATACACAATGAACCTTATCACACCCAAACATATGATATGGTATTAAAAAATGAAAAAAATTCATTATTCTTTAGCGTAATTATTGAAGAAAAAACAGTGCGCGCGGTAATTTTTTGTCACTCAGTAACTAGAGAGAAGCCGAATGTACTCCCCCGGCTAGCTGGAGACCATGGC	3.56676	|RKI1[503553]	<RKI1[504329]	RKI1	<	chr15_505324	>	RPS7A	RPS7A>[505795]	RPS7A|[506768]
sc_Rap1	chr04_308164	AATTTCCGCCCAGGTCAAAGGCCACAGCATCCTTCTAGAGGAGGAGCGACAACCTAAGGAAAATTCAGTTTTTCCTAGATCGCATACATTTTTCAACCACTTTTTTTCACAATGCATTATTTTTCAACATGTATGGGTGTTTTTTCTGAATATCAGACTCTTTTATGGAGTAAAACAAGCTATTAATATGTGACCCATACATTTCCTGTTACATCCTTACATATATGCAGGCAATTTTTTGTAGTTAGAAAATTTAATTTTTTTCTAGTCGGAATAATCACAGTAGAGGTGTGGAAATCTT	3.55636	|RPS16B[306926]	<RPS16B[307789]	RPS16B	<	chr04_308164	>	RPL13A	RPL13A>[308424]	RPL13A|[309388]
sc_Rap1	chr02_477255	GGGGCCGTATACTTACATATAGTAGATGTCAAGCGTAGGCGCTTCCCCTGCCGGCTGTGAGGGCGCCATAACCAAGGTATCTATAGACCGCCAATCAGCAAACTACCTCCGTACATTCATGTTGCACCCACACATTTATACACCCAGACCGCGACAAATTACCCATAAGGTTGTTTGTGACGGCGTCGTACAAGAGAACGTGGGAACTTTTTAGGCTCACCAAAAAAGAAAGAAAAAATACGAGTTGCTGACAGAAGCCTCAAGAAAAAAAAAATTCTTCTTCGACTATGCTGGAGGCAGA	3.53357	<YBR116C[474720]	<TKL2[476431]	TKL2	<	chr02_477255	>	TEF2	TEF2>[477665]	TEF2|[479041]
sc_Rap1	chr03_91925	ATGGTGATGGTGTCGCTTGGGATAGTGAACAATACACCGTTCCAGAAGTGCAAAGAATCACAAGAATGGCCGCTTTCATGGCCCTACAACATGAGCCACCATTGCCTATTTGGTCCTTGGATAAAGCTAATGTTTTGGCCTCTTCAAGATTATGGAGAAAAACTGTGGAGGAAACCATCAAGAACGAATTCCCTACATTGAAGGTTCAACATCAATTGATTGATTCTGCCGCCATGATCCTAGTTAAGAACCCAACCCACCTAAATGGTATTATAATCACCAGCAACATGTTTGGTGATAT	3.53127	YCL021W-A|[83997]	LEU2>[91324]	LEU2		chr03_91925		LEU2	LEU2|[92418]	|NFS1[92777]
sc_Rap1	chr08_293564	ACCAATACTCCTTACATCCGCCTTGAATTTAGGACCTACAATTGTTGTCTCTTCTGCTTGAACCAATAAGCCCTAGAAACCTTACACCCTAATTTGCACAAGAAAACTACGAAAAAATTTTTTCCTCTTTTTTCCGCAGCTCCAATCTCGCCCTGCTATTTTTTTGGTTCGGAGAAAAATAGTCGGTCGATATGAATTGAAGTTTCATTGTGGCCACTCGTTTAGGAATGGAATAACCTCCGCGAATGGAAAAAAAGAACTCGGAATATCAAAAATTCCGGCTCAAAGGAAAAATTTGCTT	3.52954	YHR095W>[292946]	YHR095W|[293380]	YHR095W		chr08_293564		HXT5	|HXT5[294672]	<HXT5[296450]
sc_Rap1	chr07_254288	AGATGGTATGTAAGTTAGCTAAATAACTTGCTTAATTTCAAGAAAGGGGACTGTAAAAAATTCAGTTTACTCTACCATTATCTCCATTAACATATCAACTTTTAGATCGCAATGAAGAAGACTGCGTTCATAAACCTTACCTCATAAGGCCAAACAGCTATCAGCTTTTGGCAAAAGTTGAATACGGACATTTTTGAACCCATACATCTTTCAATATGCACGGGTGCAACCTCAAATATTTAAAGTTTTTTTTTCCTGAAACTTTTTTTTCGCACACAATAATGCCATAGACATCTTTTGG	3.52558	|MRM2[252902]	<MRM2[253864]	MRM2	<	chr07_254288	>	RPL1B	RPL1B>[254646]	RPL1B|[255299]
sc_Rap1	chr09_316308	AACAACTCGCCTAAGAAACTGTCTAAATTTTTATGCACTAAATAGACCACAAATGAGAACGTAAAGAGAAGCTTTTATCATTTTATTTCTCTTCTCCTTAGGAGGAAATACAAATATCTTTTCTACATTTAATTCAATCTGACAGTCAAAGTTATACATATACATTATACCGATTACCAAGTTTTCAGACTAGAACCCATACATTATTTTACAAACCCAGACAGTACACTATACAAAAACCCAAGCAATTGCAATCAATTTTTTTGCACGAAAATTTTATTCGAAATCGCCAACCCGCTAG	3.4962	FAF1>[315091]	FAF1|[316131]	FAF1		chr09_316308	>	RPL2B	RPL2B>[316766]	RPL2B|[317930]
sc_Rap1	chr07_438735	GACGGGATCAGCCCGTCTATTCTCGTGTCGTCCTGCCTGGAGAGACTGAACCCCCATCTAGCACCGCAGTAAGGATCATTACTTTGTAGGCGGGAAATAAGAGGTTCAACAAGGACCAAAAAAAAAAACACTAAAATCTGAGATCAAAAATATGTGGTGCACAGATGTAACGTTCCAAAATGTATGGATGGTAAGGTCTTTTTCCAAGAAACGTATCTTTTTTTCAGCTAGGGCCGCATTTAAATTTTTTTTTTTTTCAATTTTTTTTCCTATTGGAGACGGAATGGCAAAGCTCACGCTG	3.48541	|RPL24A[437472]	<RPL24A[438402]	RPL24A	<	chr07_438735	>	RPL30	RPL30>[439096]	RPL30|[439643]
sc_Rap1	chr05_110722	TGTATTATTTTTTATAAGTTACATCACCTGTTTGCTGTTATTTTACTACATCTGTCTGAAGTACATTAATTTGTGGCGGTTTAACAGTATATTGAATGTGACAAACACACCCAGACACCTCAATAGACAACAGGAGGGCCATTACCATAATTTCATAACATTAAATATTCCAAGTAACATTTTTCAGAAGACGAAGAAAGACTAATTAACAGGATAATAAATATTAACATTATCTTTTAAGTACCATACTTGAAGCGTCAATTGATGTATGTTTGGTTTTCCACTATTTTCCTAAAAGCAT	3.46265	|YEL023C[108504]	<YEL023C[110552]	YEL023C	<	chr05_110722	>	GEA2	GEA2>[111421]	GEA2|[115800]
sc_Rap1	chr05_570306	TGGGTAATTGGAGGGTAACGGTTATGGTGGACGGTGGGTTGGTGGTAGGAAGTAGAGGGATGGATGGTGGTTGGGGTGGTATGGTTGAATGGGACAGGGTAACGAGTGGACAGTAGGGTAATGGAGGGTAAGTTTGGAGACAGGTTGGCGAGGGTTAGATTAGGATAGCATATCTATGTCACCTTATTGCATGCTGGATGGTGTTAGACAAGGCCGTAGGGACATATAGCATCTAGGAAGTAACCTTGTACGAAAATAGGCAATATTTCCTGTTTGACGCAGATTTTAGCCCAAAGATCTA	3.45625	|YER188C-A[569603]	<YER188C-A[569902]	YER188C-A	<	chr05_570306	>	YER189W	YER189W>[571150]	YRF1-2>[571475]
sc_Rap1	chr04_1451094	CATGTTTCCAATCTCATCCTTCCCGCAAGTGGCAGGAAGATTCTCAGTGATAATATTAGTGGTGTACGGAGTGCTTGAAGAAAAAAAAAACTGATATAGAACCCAAAAATGTTCGGCTTTTAAAATACAAATATGTACAGGTGTTAATGTCTAAATAATGATAATCCAAACGCGATAATTTTTTTTTCGCGTTTGTTTTTGTTTCAGAAGAATAAGTAAACACTTCTGCCTCTCCCAAGAAAGTTTAATTTCTCTCCTTATTTGCCGTTTCTATCGTTACTAGCAACGGGGAACAATATAT	3.4488	|RPL37B[1450190]	<RPL37B[1450845]	RPL37B	<	chr04_1451094	>	PLM2	PLM2>[1451345]	PLM2|[1452910]
sc_Rap1	chr07_535121	GGTAAATGAACCTCTTTATGGGTGAATGGGTTACACAAATGCACGGATGCATATATAAAATATAGAATTTTGCTTTATATTATTTTGAGCGGGCTAGAATCCACTCAGTGTACAAAGTACTATTCATTATATTGAACTGAAGAGGCAAGAACTATTTAGCTCAATCAACCACCTTAATAAAGTATTTGGAGTGATATATCGGCTTGTTTTAGTTTAATTCTTGTGGATATTTAGATATCAAGGTTGTTGGAATAAAAATCCACTATCGTCTATCAACTAATAGTTATATTATCAATATATT	3.44814	|RPS25A[534136]	<RPS25A[534789]	RPS25A	<	chr07_535121	>	MSP1	MSP1>[542207]	MSP1|[543295]
sc_Rap1	chr07_555496	AATAGGAAAAAAAAAAATTAAAATAAAGTCACAGAAATTCAATGAATATTATAAATTTTTCTTGTTTGTTTCCCTAGTTGTTATTTTTATAAAAAAAATTCTTGTAGACAATAAAATAAGAAATGCCCATTTTGTAACTTAGCGAAAGATGCCCAGTACATCCCTTTTACACCCGTGCATTAAAGGTGTTTGGGTTTAATAGGAGCTTTATCATATCTCTTTGATTTTTTTTCTGCTGTCCTCGGCTTGAGGGACTCACAGAGATCTGGAAATTTTCAGATTGTCAGTGCTTAGGATGGGT	3.44788	|TIM21[554252]	<TIM21[554971]	TIM21	<	chr07_555496	>	RPL26B	RPL26B>[555816]	RPL26B|[556676]
sc_Rap1	chr10_703124	AGACTCCACTTGTTTCTTGTCTATCATTCTTCTCATCCTTGCGTAATTATAATCAAAGTCTATAGTCAAACATACGGTCCTCTAGCCATCTTTGCGTATTGATTCTTTGGTTTGTTTTGGGCAGAAAAATCGCTATATAAGAAAGTATTTCAACACTAGATTAAATTATAGTATAATTTTTAATATACTAGTATTGCCGACAATCTCTGAAATTTCAATACTACCACACAGAACAGGACTTGCCAGGGCCAGTCCGAGCCAGCCTAACTCCAAGACCACGTACTAAGTGAATTGCTACTCC	3.43616	|RPS4A[702021]	<RPS4A[703062]	RPS4A	<	chr10_703124	>	YJR146W	YJR146W>[703879]	HMS2>[704190]
sc_Rap1	chr14_764218	TTTCAATTTTACACTTGTTAATGACATACTGAGAGCTCATTGGATGGAAGAAAGCATAAACGTAAATCAGGGTCCTGAGTGTCTGGGTGCTGTCTACGTTAGTACTATTCGGCTGCATTATATTCCCAATTCACAAATAAATTAGGCTCATAACCGTAATTTTATTCGAGACATTTTTGGTTACTTCAAAATATTGTTATTATATAAAGATCATATAAAGTTCTTGGACAAGATTGGATACATTTAGTTTTATTTTTGAAAATCACAAAGATGAAACAAAATAAAAAATGTCAGCGTGCCG	3.41332	|BSC5[761123]	<BSC5[762592]	BSC5	<	chr14_764218	>	YNR070W	YNR070W>[765375]	YNR070W|[769376]
sc_Rap1	chr15_161266	ATCAATGAGGCAGTGTAATTGGTGTAGTCTTGTTTAGCCCATTATGTCTTGTCTGGTATCTGTTCTATTGTATATCTCCCCTCCGCCACCTACATGTTAGGGAGACCAACGAAGGTATTATAGGAATCCCGATGTATGGGTTTGGTTGCCAGAAAAGAGGAAGTCCATATTGTACACCCGGAAACAACAAAAGGATATCCGAAATATTCCACGGTTTAGAAAAAAATCGGAAAAGAGCGCGGAGGGGTGTTACCCCCCTTCTCTACTAGCATTGGACTTTAATTAATATATGTGCATAGGA	3.40654	|ADH1[159548]	<ADH1[160594]	ADH1	<	chr15_161266	>	YOL085W-A	YOL085W-A>[161579]	|YOL085C[161673]
sc_Rap1	chr10_75614	TAAACATGCCGCTGGTAATCGCGCGTCCTCAATATTTGAGTTTTTCAAATAGTGAGGTGTGGATGTATAGAGGAATTACACACTTTTAAGTATGTGATGTATGGGCGCACAGTACCAATTTAACTTTTTTTTTTTTTCATTTTTTAGCTTGATTTTCAAAAAACTTATGGGCGTTTTAGGCTCCGGCTCAAACTACCACCACCACGCGGCAGGCCGAGGCAAACAGTACGCCTTGGCGGGGACGCCGAAGCGACTCCTTCTGTTCCAAGCTCAATGGTCCTTGCGTTTACGCTCGCGCGTG	3.40527	|RPS22A[74909]	<RPS22A[75301]	RPS22A	<	chr10_75614	>	RPL39	RPL39>[75932]	|BUD19[76201]
sc_Rap1	chr10_159899	AGTGCTGGCCATGGCGCTAGCGGCTATCCTTGAGACACCCGCGGAGGCGGCTGAAGAAGAGACGGCGGCGGCTAATCTGGTACTTTGGGCGATCATTTAATACGTTTATTTACTGTCTTATGAATGTAATATTTAAACTTGTGCGTAATCATTAAAACAAAGGTGAAAAATCACATTAAACATCTCCCTACATTACTTTCGGTTTATTCTTTTATATGTGTGAAACTTTCTCTCTGCACCAGGAAGTGGTCATGCTTGATGCTCGGCTCCCACCGGAAAAACTAACTTGCGGGCGGGAAAT	3.38229	|YJL133C-A[159620]	<YJL133C-A[159844]	YJL133C-A	<	chr10_159899	>	MRS3	MRS3>[160616]	MRS3|[161560]
sc_Rap1	chr04_229660	GAAATGAACATCAGTGGTATTTTATAAGCCTGCACATTATATATAGTATATACGTCACGAATACAGGAACACCGTCAGTTAGAGAAACGTCGCCTCAGTTTGCTCCTCAGATATTCCTTTAAACCCATACATATCTTACACAAAACATCCGTACATCAGAAGGATTATATGAAACGCAAAAAAAAATAAAATTTTCATTTCTGCGTGTCGCGCGAAGGAGAAATCTTAGAATTGAAACTTCCGGCTAACGGTTGCTAAAACTAGTTTCCAATGTAATACCAAATAAGCATTTGATGTTGAA	3.37576	STF1>[229171]	STF1|[229431]	STF1		chr04_229660	>	RPP1B	RPP1B>[229906]	RPP1B|[230527]
sc_Rap1	chr06_95625	AAACCTACCCTATTTCATTATAGATGCATCCATCAGTATTACGGTGTCCTCACACAACCCTGTCTCTGCACAACGTAATACCTCCTTTTCCCGTCTGCTAGCTCTCATTTCGCGGTAATCCAACTTCAACCAGCAACCCGGATCTTCTATACGCAGTCCGGTGTGTGGGTGCATGACTGATTGGTCCGGCCGATAACAGGTGTGCTTGCACCCAGTGCCCAACGTCAACAAAGCAGGAACAACGGGCTGATAAGGGAGAAGATAAGATAAGATAAGATAACAAATCATTGCGTCCGACCAC	3.37485	|FRS2[93497]	<FRS2[95008]	FRS2	<	chr06_95625		YFL021C-A	|YFL021C-A[95759]	GAT1>[95964]
sc_Rap1	chr15_94721	CCACTGTAATCTCCAGCAAGAAAAAAATTTCATTCTGAATTAGAAAAAAAAAAAAATAGAATTAACACCCATGCATTATTGTCTTCGGTAAAAAAATTCATATCCGTACACCACATAAGATATGTAGAAAACAGTCTTCGAAATTATGAATTCTTGGCATGACGCTAAATATGTATATATGTATATATGCTTTAGAGTTTTTAAAGCTAGATCGACTATATAGCCACATAGGTATCAACGAAATACCCCCCCCCCCCCCTATTGGAACGCTTCTGAACGCTGACCTTAAAACTTACAAAGC	3.37465	|RPL18A[93395]	<RPL18A[94402]	RPL18A	<	chr15_94721		MCH4	|MCH4[94856]	<MCH4[96361]
sc_Rap1	chr02_61028	GTTCGTTTCCTGCCATATTAATTTTTCAGCCCGAGCGTGTTTGGGTTTGATATTTTCTTTTTTACCTCTTTTTCAACATTTCCATGCAAGTCTGATGACGGTTGTACGGCTCGTTCTGTGAGCCGGATAAGCGATAAAAAAACTTGGTCTGTTGAAAATAATAACTGCATGGGTTTTTTCAAAGCAGTTGGGGGTGTACAGATGTTAATGTAGTCTGATATATGCTCTGTCTTGTCTTTTTATCTGGGGGATCATTAACATGGTAATAGTGATTGGTATTGCAAGCTTAAGATTATAATTA	3.37178	|RPL23A[59818]	<RPL23A[60735]	RPL23A	<	chr02_61028		YBL086C	|YBL086C[61199]	<YBL086C[62599]
sc_Rap1	chr07_149325	AGCCGAGAACATCTCCCAAGGAGAACGAAGCAATACCGGTAAGCTGCTTACCGTCGGGGCAGGGAAGTTCAATTCAACTCCCTGTGCCGAGAATTTACTTTTTTCGAAAAATCGACGTCTTTAAAAAAAGAAATCAGTATGTATGGGTGGGTGTATGGATGCTGTAAGCACAGTCTAGAATCTTTTGGAAGTAACTTCGCAACAACCTCTAGCTAGCCATCTCTGACAGAGATAGAAATAGTAATCAGTTATGACATGAATAGTACTAATATTAATAAGAATTTTTAAATAAAAATATATC	3.3695	<YGL188C-A[148970]	<RPS26A[148972]	RPS26A	<	chr07_149325		YGL188C	|YGL188C[149349]	<YGL188C[149522]
sc_Rap1	chr08_75197	TATTTACTATGGAAAGAGAGATTTCCCTGAAACTTCTTATTTTTATCTCTATAGAAGGGGAAAAGATAAAAGTAAAAATGTAAAAATGTTTACCTGCAAGTTCACACCTGTACATTTTCTACATCCGTAAACATAAGAGAAAAAATGCCACAACTATTTTTATGAAGATAAAGTTCGGGTAACGATAATGTTTTAATTTTGAAAAAAAAACTTCGACGCATTCGCGACTAGCCTCAGAGATTGAGTAATAGACCGTATTGAATTCAAAATAATAGTAAAGATGGGTTATTTCATTCAAGCT	3.3642	YHL015W-A>[74696]	YHL015W-A|[74779]	YHL015W-A		chr08_75197	>	RPS20	RPS20>[75409]	RPS20|[75774]
sc_Rap1	chr16_121579	AGAGCCATGTGCATTAATATATATAAATTAAAAGGTACTGAAGTGATAACGGTGAAAATAGGATAACTATGTACACTTGACTTTGGACTTGTTAGTTGTGACTAGTATAGAAGTTACAAGATCAAATGGAATAAACCCAAACACCACATCTAATTTTTCAATGGAAAAAGAAAAGTTTCAAGGTGGAAAAAAAATTTTCAGCAGCATCGCAATAAATGTTAAAAAATAATAATATATTGCAACCTATTTAAGATAATACATATGCGTCGATCTATAGTGCATAATTTATATCTTGTAAACT	3.35803	|ALG5[120163]	<ALG5[121167]	ALG5	<	chr16_121579	>	NEW1	NEW1>[121767]	NEW1|[125357]
sc_Rap1	chr03_11213	ATAATTTAGAAGACAAGTAGCGCAGTTATTTTCTTATTTTCATTTTATTTTTTTCGCCTTTTATACAGACTTCAACACAATCAGAATCAAATAGGTGTATCGCAATGGAATGTAATTTCTTAAGTATTCTATATGTACTTAAAACCTATTAATATATGGATCAACACAGTATCTTATGAATGGGTTTTTGATTTTTTTATGTTTTTTTAAAACATTAAAGTTTTCGGCACGGACTTATTTGGAATTCAAATTATTAATGAAAGAACAATTAACTAATTAATGTACTTAGTATTTGGCCATT	3.35641	VBA3|[11082]	HML>[11146]	HML		chr03_11213		YCL068C	|YCL068C[11503]	<YCL068C[12285]
sc_Rap1	chr05_270522	GGCTCAGTAGAAAATGACGGCCTAAAGGGAACCTAGCGGGGGAGCGTAGTCGTAAGCGGGAACAGCGAAAGTCAAGCTTCTTTTTTTTTTCACAATATATGGAAAAAAATTTATCACCCATACATACCACTAAATGTGTTATATATTTGAGAACACCTTTACATCCTAATGTTTAATGGAAAAAACAGTCCTCGAAGAGCATCGTATTTGTAGAAGGAACCAAGTAAATTAGTATACAATGTACAATGTACATTCTTCAGATGGGAAGGTGATGAAAGTCATACTTCTATGGGCTTTATAT	3.35396	|RPL34A[269421]	<RPL34A[270183]	RPL34A	<	chr05_270522		HMF1	|HMF1[270735]	<HMF1[271124]
sc_Rap1	chr08_505953	CTGGATTCTACGCTGGATTAGTGAAGCGCCAGCGAGGAATGCTAGAAAGACCAGCCCAGGAACAATAGAAAATTACGCGGTAGGATAATCTCCTTGACGGAAAAACGCTGTGTGACACTGACTAGCCTGAAAAAATAGAAAAAAAGGAGATGCGCCCTGCAAAAAGCGCAATAACGCGCACACAAAATGTCTGGGTGAAATGTATGGATGCATAATTGTCTCGAAAATAATTGTTTAAAGAGAATAACCATAAAACAGGCTGAAAAGCAAGCACTGCTCAATGTTAGTTTCACTGGCGACT	3.35214	|RPS4B[504476]	<RPS4B[505530]	RPS4B	<	chr08_505953	>	MNL1	MNL1>[506319]	MNL1|[508709]
sc_Rap1	chr12_234663	TCTCAAATTCATAAATTATTCATTTTTTCCACGAGCCTCATCACACGAAAAGTCAGAAGAGCATACATAATCTTTTAAATGCATAGGTTATGCATTTTGCAAATGCCACCAGGCAACAAAAATATGCGTTTAGCGGGCGGAATCGGGAAGGAAGCCGGAACCACCAAAAACTGGAAGCTACGTTTTTAAGGAAGGTATGGGTGCAGTGTGCTTATCTCAAGAAATATTAGTTATGATATAAGGTGTTGAAGTTTAGAGATAGGTAAATAAACGCGGGGTGTGTTTATTACATGAAGAAGAA	3.34571	|PDC1[232391]	<PDC1[234082]	PDC1	<	chr12_234663		STU2	|STU2[235038]	<STU2[237704]
sc_Rap1	chr10_391496	TTACGTCCCGCCTCACCAAGCATCGACACACAAGCCCTCTCAACCTCCTTAATTTCTTTATCTTTTTTTCCCTTCACCTCTGTGCTCTTTTTTTAGCCACAGCTGTGCATTACGCTTGCTTTGCTTGTTTTGTTCTCTTTCGCCATGCCATATTACTACTTTTCTACTTACTGGCACGAGGCCGCGCAAGCCAGATCCAAGCACGCCAGAAAGTGCGGTGTACTGGTGCAACCTTTTATCGATTTCTCATCATATCGCTATCGCAACGGGCATGGGCGACGAAAAAGCCAATCTAAAGCGT	3.34034	<VPS53[390848]	YJL028W>[391306]	YJL028W		chr10_391496		YJL028W	YJL028W|[391641]	|YJL027C[391828]
sc_Rap1	chr10_651222	GGCTTATTGATTTCTAATGAAGGGCTGTATGGCGTAGCTTTACTTAGAACAGAGCATTTCTCTGCTGCCTTCTCATCTGATGAGCCAGTCGAATTTTACATTACTACAACGAAGGGTGAAAATATTAAAATAACACCTCAAAAACCATTCTGGTTTAGCGACTGGAAAAACAATAACGGGCCTCATAAATAGATTTCACGAAAACACCTTGTAAATACTACTTGTGAATATGCAAATAGGAAATAGATATATGCATACAAATAAGAAACAATGAACAGCCTTGAGTTCTCAAATTTGCATA	3.33863	ATP2|[649136]	IBA57>[649770]	IBA57		chr10_651222		IBA57	IBA57|[651263]	RPS5>[651895]
sc_Rap1	chr04_1355856	ACCTTCTCCCTCATCTCGAAACGGTACGACCTCTGAGAAAACGATATCAATCAATGCGCGTCTTCCAGATGAAATTCTTCGGAATGCCCATAATACGAAAAACTAACGATGGAAAAAATACTATAAATGTATGGGTGTAATTTTAACCGAATGTATGGATGTTACAGGGAGCTTTATATATGTAGAAAATTCCAGACGTTCCAAACAAATAAGTGAAAATCAACACGATTGGGAAAGTACATGCCAGAGTTCGATGTTTAGGTTAATGATAAAAATAATTTTTCTCTAATCACCCTCCATT	3.32098	|RPS17B[1354821]	<RPS17B[1355545]	RPS17B	<	chr04_1355856	>	ADA2	ADA2>[1356057]	ADA2|[1357361]
sc_Rap1	chr13_551509	GTCCTTGCAATGCCGCGTCAGCCTGAGGAGAGCGTACCAAGAAGTCGAATGACCCCACTAGAGATTCCTCTAGCGAGGCCAGTGGATGAGATGGAAGCCTACGCAAGGCAAAAGATTACACTCGCGAACGTGCGTCCGGGATGATACAGTATTTTTTTAAAAACTATAAATGTATGGGTGCGTAATGTACAGATTTTATGGCACTGAAAATCTTTTTCAAGATAATCTCACCGTATTACTTAAACATCAGTACATATTGGCACCCATACATTATAAAATCATCTCGGAAATGGAAAATGCT	3.31681	YMR141W-A|[551134]	<RPL13B[551206]	RPL13B	<	chr13_551509	>	RPS16A	RPS16A>[551927]	RPS16A|[552902]
sc_Rap1	chr13_754618	CGGTATTCCTGGGCTGGTACCACACCGAAGTGAGCTTAATTTGTTTCCTGCTCTGCGCGCGCTGAAAAAAGTTAACTATTTGAGACATAAAAACGCTATTCTGGATGTATGGGGGTATTTTATGTTTGGGTTAAAAGTCTCAAAAAAAAGATGAGGAAGGATTGTGGCACATATTGCATACAAATTTTTAATGGAGATTTATAGCTAAAAGATAGCGTATTCATACATTGAATAACGCAGTTCTTGAGTTAGGAAGAACTGCCTTCTTCCTATACGTCTAAGAATTAATTATGTAAATAGT	3.31076	YMR242W-A>[754296]	YMR242W-A|[754385]	YMR242W-A		chr13_754618		ZRC1	|ZRC1[754837]	<ZRC1[756165]
sc_Rap1	chr05_305942	TTACTTTTTTTTTTTTTTTTGGTGATATTGTATATTAAAATATATAGTAATCAAATTCGTTTCATTGATCAAATTGCTCACTAGTTCTTTTTTCAAAAATTTCATCTTTATAGGTAGATACAAGTGCCAGAGAGATATATAAACAGAAAACTCTATCGATGTGATAATGTATGCCATTATCGGGACTGTACACCCACACATTTACAAGCCCACACATCCTACAACTTTCTTTTCATTTCTTGCGCTTCTTCCACTGTCATAAAATATGATTGTCCGATGCCGCAGCCTACGCCTCGGCGAG	3.3095	ALD5>[304027]	ALD5|[305589]	ALD5		chr05_305942	>	RPS24A	RPS24A>[306319]	RPS24A|[307192]
sc_Rap1	chr16_302871	CACCGAACTTCTTGTAATCATCAAATCTTTGTTTTCTAGCCGTCATAGAAATGAAGAAATGAAGATTCTTGTTCATGTGATACAGCTTTTCTAGACAGCTAACTTGTACATCCAGACATCCTAAAACACCCATAAAGCAAAAAAAATTATTGAAATATTCTCTTTTTTTTCTTTTTTTTTTTTCTGGTGGCTTTCAATGCGGAATCGCTCACATCCGAAAATTTCAGAGGCTTCACTTAGCGTCGCAGATCCCAGTAGTCGCCAGATGCTTTGAAAAAAAAAAAAATAAATAGAAAAGTTT	3.30834	COX11>[301715]	COX11|[302617]	COX11		chr16_302871	>	RPL5	RPL5>[303120]	RPL5|[304013]
sc_Rap1	chr02_332464	ATGCTACAAGCCAAAGAAGTATTTGACAAAATGCAGAAAGAATGAAGAAAGCTATAAAAAATTTGAATTATACTCATTCAGTTAGTTTTTTATTAGTAATGTACAAGTAAATAGCGTATAATATATAAAGGTTTTACGTTTCTCTCAGTATCTGGGAATGCCTTATTATCGATATACACAAGAATTTCTGGAAGAAATATTTCCTTGCTGCACCCATACAATTCTAAACCCAAACATGTTTCCCGCTTTGTTTTTATTCCACACTCGGCATATTGCGTCTATGAAAAAGATGCGAAGTGTC	3.30657	FMP23>[331831]	FMP23|[332358]	FMP23		chr02_332464	>	RPS11B	RPS11B>[332829]	RPS11B|[333810]
sc_Rap1	chr15_978897	GTGTACGGCCGGAACTGGGCTAAGCAGTATCCGCGGGTGAAAGTCAAGGTCAGCTTGTTCCGGTTTCAAAAGGAAGATTTTCCGGGATACCTCTGGGTGTAACATTCAGATGCGTGCGTCATTTATTCTCTACCCATGTGGTGCCTGCCAGATCCGGTAAGTACCGCCCAGCATAGCGTATACACAAGGATGAATGGGTTCTACGACACCGCGGTTTAAGGAAGTTGCCGCATTTGGCATGGTGTGGTGATGTCTCTTTTCCTAAACCAGACTGAGACAGGTTTATTTCACCGATTTTTTT	3.30548	|TYE7[977191]	<TYE7[978066]	TYE7	<	chr15_978897		YOR345C	|YOR345C[981809]	REV1>[981825]
sc_Rap1	chr10_607755	ACAGCAGTTAGCCGTACGTTTTCGGCAGTCGCTAAAAATGTAAGCGCGGCATTTACTGCCATTTAGTGGACTTCTTGAGGTTCTTTTGACATCCGCATTCTTGCAGCAAATACACCCCCACCCTTCTTTTATTGAGAATATCTACTGAACCTCCGTGAGGGAATACATTAATCAAATTACTCCAACACCATACGGGCCGTGGCGGAAAGAACAGCATGATATAGATAATATATGATATGAATTGATTTTTTTTTCTTTTTTTCTTGCGGCTGGTATGGTATTGTAAGGATGATAGTGCATT	3.30198	|IME1[604565]	<IME1[605647]	IME1	<	chr10_607755	>	RPL43B	RPL43B>[608301]	RPL43B|[608854]
sc_Rap1	chr13_224160	CTCCCGGAACAAGAGGCCTGCGGAGACGAGTTCTTTGCCTCTGAAAGGCGAATCTCTGGAAGGATGAGCTTGGATGGCCCCAGTAAACGCATTTGCCTAGGTTGAGCCGAGCTAGGAGGACACCCCGACGGATAATTTAGCCCTTTTCCAATTTTTCAAAAAAACATGAAATTTCAAAAAAATGTATGGATGTAAAATTCAGTAGTGTGTACGGATTTTACAGTTTCTTGAATGAGACTTGCTTTTACGTCAAATCATTCTGAATTATACAATTCTTTCATTGTGAGATTGATATTTCATG	3.29732	|RPS18B[222987]	<RPS18B[223828]	RPS18B	<	chr13_224160		YML6	|YML6[224406]	<YML6[225365]
sc_Rap1	chr14_63294	CCTCACCAAACACCAGGGCTTGTCACTAGAGCTCCGTCCTGCTGGGCTCAAACGCGCCTAATTTATTCAGGGAGAACGGACGGACGTAGACGCGATTTTTTTGTCAAAGCACAAAAAGCTGACATCAGGAAGAAAATCAATAGTGCACCAAAGGTATATGGTGTGGGTTGCTAAAATGTTCGGATGTAAAGTAGTATTGAAAAAAAATGGGAAAAGTGTGTGAATGATAGTTTGTAGGTTTATGCATAGGGCGGAATAGCTGACTTGATACTGAACTGATAGGTTTAGATTATGAAGTTAT	3.26437	|RPS19B[61958]	<RPS19B[62943]	RPS19B	<	chr14_63294		RPL18B	|RPL18B[63570]	<RPL18B[64562]
sc_Rap1	chr05_53626	GCGTCCGCCTAAGTCTAGGCAGCAAGCCACAACTGTACGGACGGAACTCCCAGCCAAGTAAGTTTGGCCCGAACTCACAACGGGGGAACGCACTGCATTTTACCAGCTTACAACAATAACGCCGTTGTAGGCGGCTTGTAGGTACAATCGCAACGATATCTGGAGTAGATGGCATTGAAATTGAGCTGATACTGTTATAGTTTACAAGCAGTACATTGTCTCATTACATTGTCTCTTTGTTTGACACCCACACATATTTGGTGTTCGGATGTTAAACAGGGTATTTATCTTGTTTTAGACT	3.26111	<RPL12A[53218]	YEL053W-A|[53255]	YEL053W-A		chr05_53626		MAK10	|MAK10[53901]	<MAK10[56102]
sc_Rap1	chr13_296963	GCTTACTACAAACTCTATCTTTCATAGAATACGTCCTTCGATACCATTTTCACCATCTTGACTAACAACGTGTACAACTCTTTTGAAAATTACGTGCCTGAAAACCCAACCATTGCGGACAGCCCTCAATAACGTATCTTAGCATTACCCGCACACCCATACATCTAGAACTTTTTTCATTTCTGAAAATTTTTTTTTCTTCTAGGATTACTTCGGGTATAAATAAGAGACGCAGAAATGGTTATTGGCAATTAATGCTTCCTCTCTTTAATAAGTTACAATATTAGAATCCTATGATTTC	3.24973	<YMR013C-A[296619]	<SEC59[296737]	SEC59	<	chr13_296963	>	YMR013W-A	YMR013W-A>[298310]	YMR013W-A|[298390]
sc_Rap1	chr04_117357	ACTTTTAAAACCTAAAACACACGAAATCATATTATGATAATTCAGAATGATAGTGTGGTACTGTGTCAATTGACTGTTCAAGACTGAAGAGGATCTTTGATTTGTTGTTACTCAACAAATAATCTTCACGAAAACTTTCTCAATCTGGGGACTGTATTAATCTCAGACCCATACATATCTACACCCATAACTTTTTACATTTAATTTTTTATCACATAATAGGTAGCTTAAATTGTAAAGTCGCAAAAAAAAATGGCAGCGCAGCCTCTCCGGGTGAACCCCACGACAACTTACCTGGCAC	3.24961	ARF1>[116322]	ARF1|[116867]	ARF1		chr04_117357	>	RPL35A	RPL35A>[117665]	RPL35A|[118518]
sc_Rap1	chr12_932222	AGCGCGGGCGCCAGAGGGCAGCTCATCTGCGTTCCGGCTCTAACGAGAAGGGCGGAAATGGCACCATCACCTGAAAAAGAACGTAATCTAGGCTGAGCCGCGCCTTTAAGTTTTTGTCGCATCTGGCTGCGCTTCATTTAAACGGCACTCCTAAAAAATTGTATGAGGTGATTTTTTTTGTGTACAGATGTACGGATGTACGGATGTACGGATGTATACTATGTAATAATGCACGGATGTAGAGAAACAGAAACGAGGATAATAAAATCGGTTTTTGTATCATCTGGCGGCGATATGGCGC	3.23442	<RPL31B[931754]	|YLR406C-A[932205]	YLR406C-A		chr12_932222		YLR406C-A	<YLR406C-A[932354]	YLR407W>[932966]
sc_Rap1	chr08_297072	TAATGTGCACAGCCACGGGGAATGCGGATCAACTGCAGAGAAAAGGGCGCACAGAGTTAGAATGCATCCCTTAATCCGGGAAGTAACAGTAACACGTCATGCGGATGTTTCTTCGGTGGGTATGGGTCACAATTTCGTCCACCAGTACATCACAGCATGCTCTCATTTCTTTACTTTTTGCTAGCAGATGATTACTTTCATTTCGGGTGGGATGGGCCACCTTTTTAGTTTATCCTCCGGGATGCCTTAAACAAGAAAATGGAACAGTGGGGATAAGACCCATAAAAAATCCGAAGTGATA	3.2198	|HXT5[294672]	<HXT5[296450]	HXT5	<	chr08_297072		YHR097C	|YHR097C[297388]	<YHR097C[298612]
sc_Rap1	chr11_322173	GCTCCAAGCAATCATTTTGCCAGCACTAGGAAATAATAAAATGAAAGAAAAAAACATACATAGAAAGTGCCGCTCCGGGGCATTTTGAGCGCGGCAAAAAAAGCCCGAAGATCCGTTCCTCGAAGGAACGGCAACCGCACACCAAGAAAAAGGGAAAAAGGTGGGGTTGGCTGTAAAGTACGAGCGCGGGGACGGATCCGTAACAATTTCTATGTGGGGCCAGCAGCCGGCTGCTGGTGGGTACTGTTGTACGAAGCGGTTGGTAGCGATGACAGTGGCCAGGGCTGCTAGGCATGGTGCC	3.21812	|YKL063C[320659]	<YKL063C[321162]	YKL063C	<	chr11_322173	>	MSN4	MSN4>[322872]	MSN4|[324764]
sc_Rap1	chr15_79972	ATTCTTGTCTCGGCGTTCTTTAAGTTTCTTATCTTGTATGCCCGATATAGCAACCTTGTTGGTACCAATCTAACGGTTTCCGTACTTTGCAATGAAGAGATGAGGAGGCATGGGTCACTTATTTAATATGTACGGGTGTTTACATGGAGTTGCTTTCTTTTTTTGTCTCAGCAGTCATTGTGCGCCAAAAAAAGAGAAAACCGTGAGCCGAAGTCCACGCTCTGGAGTTAGGCTCTCCCATTACGGAGAGAAGCATTTCCTCAGCCTGGGAGCCCCGTTGGAACAGTCAGGCTAAACTGGG	3.21478	|YGK3[78352]	<YGK3[79479]	YGK3	<	chr15_79972	>	RPL25	RPL25>[80348]	RPL25|[81190]
sc_Rap1	chr11_618627	AGTTGCATACCCATAATGCCTGGGATAGATGGGTAATGGCTAGTATGAGGCGGATCATATGGCGGATTATCCGCCATATCCTATTGCGGTACTTCAGAATCTGAAAAACATGAAAAAAAAAAAAAAGTTCAGCAAAAATGGAAAGATTGCACCCAGACAACTACACAAATCTATTAGAGGCACGGATGGAAATAGTATTTAAAAAGGATTGTCGAAAGATGATATGGCCTCCGATGAGAAGAAAGGCGGCTATCCTCATCCACATATAGAACACAAATGAATGCCAATAGGTAATAAATCA	3.21199	|RPL40B[617638]	<RPL40B[618392]	RPL40B	<	chr11_618627	>	MLP1	MLP1>[619447]	MLP1|[625074]
sc_Rap1	chr04_217362	ACTTACTAGCTCTTTAATATTGCAACGGCTTGTAACGGGCGCCATGATGACATTCAGAATTATACCACTACTATATGAAAAAATGAAAAGAGGCCCTGCTTTGAACCCGTACATTTTATTCTATAATATTGCATCTGTGGTTTGCCTGACGGCAGCGAGTCCAACACAAAGTCTGGCATATGCTACGAATTTTCCACCATGGATTCAGCACCCAAACATTTGAATTTTTTTTCATGTCGATTGTGAAATTTTACTGAAGATGAGGGTAAATAGAGGCCTGCAATCGTCATCATATGAGAAA	3.21187	ARF2>[216158]	ARF2|[217074]	ARF2		chr04_217362	>	RPL35B	RPL35B>[217600]	RPL35B|[218367]
sc_Rap1	chr16_188831	GGGGAAAGAGAGCCATCCCATCAAAAAAAATAAAAAAAGAAAACCCTTGCAGAAGGAGAACTGGTGTAGAGGTTTCCGGTCTTAATGGACTTAAGCACGTGACTTTTAAAACCCATGCATCGGTTACTATGGTTACCATTACTTACGATTTTTTTTTTTTCGTTATGAACCCTGTGCCCGAGGGGTTTTCAGGCACATAGATCAAAGTTCTACTCGTTTACCTGTAATCTTGGCGCGTTTAGGTCTCTTTTTTTTTCTTTTTTTTTTCTTCTTTTTTCATTTGTACTGCGTTATAGTTGTT	3.19799	|COA2[188306]	<COA2[188512]	COA2	<	chr16_188831	>	GUP2	GUP2>[189153]	GUP2|[190982]
sc_Rap1	chr04_341469	TTTCCCAGGCAAAATGTAACATTTTCCACCGCGCTGTTCGTACAACGCGAGAAGATCTTTATAAAGAGTACCCAGATGTTCCCCCCAAGTGAAATAAATAGGCCTACTTAGGACTGGGTGTTAAAATGTACGGATGGAAAAGTAGACTCGATATTCAATTACAGCTAAGAAAAATTTTCAGTTCTGCTCATCTCATCACCAGTAAAAAAATGTGTGAGTTAGAAGTTGATATGAGTTGTGATATTAATCGCAGAAATTTATTTGTTAGTTGAAGAGCGGTAGTTTTACGCAGGCATCAGAA	3.19344	|RPS29B[340628]	<RPS29B[341219]	RPS29B	<	chr04_341469	>	TSR1	TSR1>[341619]	TSR1|[343985]
sc_Rap1	chr10_73539	GTAAAAGAACAATCTGTGAAAACATCGTCACACTGCTCTTTCACTTGTTGATCAAATTTACTTTGATGATATTTAATGGCTTGACAAATTCGTTCATCTTAATTTCATACATAATTTCATCCTGAAATCCTCGATCATTTTCGAGACTGTTTTTCGAGCTTGATTTTATATGTGGTGTAAACACATCATTGTACATCCTTGCACCACACTGAAAAGAATATGGAAAAAATTTCAAACTTTTTAATGGGTGATAGACTTGAAAAACAAAACGGAATAAAAGATATAGTCGCAAGAACTTGCC	3.18991	|SOP4[72709]	<SOP4[73413]	SOP4	<	chr10_73539	>	RPS14B	RPS14B>[73786]	RPS14B|[74610]
sc_Rap1	chr08_556495	ACCGCTGAGGCAAGTGCCGTTAATGGTGATGTGAGTGCACTTAGTACTGATTTAGTGAGAGAGATGGGCCATGGATTGGAGTGTGAGAGTAGGGTAACTTGAGAGTGGTATATACTGTAGCATCCGTGTGCGTATGCCATAGGATAATTAAAGGTGAGTATGGCATGTGGTGAGGTGGTAGTGATGGTGATATAGAGTGGTAGGGTAAGTGTATGTGCATTATTTACGATTATTTGTTAACGTTTCAATATGGAGGGTAGAACAACAGTACAGTGAGTAGGACATGGTGGATGGTAGGGTA	3.1873	IMD2>[554396]	IMD2|[555967]	IMD2		chr08_556495		YHR217C	|YHR217C[556581]	<YHR217C[557042]
sc_Rap1	chr15_679055	AAAACTAATTGGAGGAAAATGCAGCATAGATGGGAAACTCGGTCACCCTTGCCCGCTAAGCAGAAGACGCAAAAAACATCTGCGCGAAAAAGAAATGGGTCCACAATATGTACGGATGTATGGTCCCAAAAGAAAAGCCATAATAAGGACAGGAAACCCGGATGACGGCATTAATTTACCTGACACCGGCCGAGGCACCTTAACTGCAGCCACAATTTGGTCACGAGCTTACCATTCAAATTATTCTTACCTTGTACGCCCAAAAGTAGTGACTCTTTCTAAGCATCGCGAATTAATGACT	3.18493	<RPS30B[678794]	FYV12>[678873]	FYV12		chr15_679055		FYV12	FYV12|[679262]	SER1>[679358]
sc_Rap1	chr02_415600	AGTCCATGCCAGCTGCTACCCAGGGATTGCCACGGCCCCGGCCAGCGTATAGTACACTGTCAGGAGCAATTCGAAGAGGCAACCAAAATTATGCTAAGCATCGCACTCTCTCTCAGTCTGGTGCTAAGCGGAAGACATGCTTCCAATGGCCTCCTCACCGAGAACGGATATTAAACGAAACGAAGAAAAAAAATCTTCACGGAAAATGCGTAATGTCTGGATGACAAAATGCATGGGTGTAAAAAAGGAAATGAGACGAACTTGTAATAAACCTTAGTGGGTTGACGAATTTTGAAATAAA	3.17516	|RPL19A[414180]	<RPL19A[415255]	RPL19A	<	chr02_415600	>	AAC3	AAC3>[415977]	AAC3|[416900]
sc_Rap1	chr08_126074	ATACGTAATCTTATGCATGTAGGGGATAGACGCACAAAAGCACCAAGGCTGCATGTATTGATAAATTGGCTTACACGATTCCAGCTAAGGGGACTCGGACGGAACCGTCTCATATTATACGTTCAGTGAATATTTTTCACGGAAGAATGGAAAGGGCCTCGAAAGACGTTAATGCATCCGTACACCTACATCTTTACATTTTTTGCTGTTGCACCTACACTGTTTTTTTTTTTTTCACCTTATGAGTCCTGTATTTCTTGAAAGAGCCGATAACAATATTCCAGGTGGAGTCCCGAGGCAG	3.17178	|YHR009C[124104]	<YHR009C[125675]	YHR009C	<	chr08_126074	>	RPL27A	RPL27A>[126515]	RPL27A|[127486]
sc_Rap1	chr16_404709	TTTTAAGCCCATCATTACCGGCAATGCCCTCTGTACAGGAGTTATAAGAAAGATTATTCAATTTCGCGCTTGCATTATGAAAGAGGTTGCATTCTTCAATATCAGGTGAAATGTGTCTTGCCTAGACAATCTAAAAAAGGCTGCACACCCATGCATCATTCTAAAAAAATTATTTTTTTTCTTTTCATTTACTTTTCGTTTTTTTTTTTTTTTTTTTCAGTTCGATTTCTTGGTCGGACGCGATGGCAAATTTTTCATCGAGAGATTATCGTTATAAAGGCCTGTTGATTTTCAAAGAGAT	3.166	|MOT1[398477]	<MOT1[404080]	MOT1	<	chr16_404709	>	RPS9A	RPS9A>[404947]	RPS9A|[406041]
sc_Rap1	chr13_146081	TTTTCTCGAAAAACTGAGGACAAGAGCCAATCAATCATCTATAATCCAATTTATATTATTTTTTCCCTTCTGGGTTCTTTTCTTCCTTTTCTTGTTTACCTTTTTTGCTTTTTCATAAAATAATTTCTCTAGATTTGAAGACAGCATTTTTGTACATCCATACACCATACACCATACACCATAGCACCAGTACACTATATTTTTATGAATTTTACTAAGAATTATTCCTGCAGGAGCTCCACTGAAAAAAAAAGAGCAGCATGGATGTCCGGTAGAAGTGCTACTGAGTAAATGGGAAGGA	3.16214	|TEM1[145139]	<TEM1[145876]	TEM1	<	chr13_146081	>	RPS1B	RPS1B>[146482]	RPS1B|[147249]
sc_Rap1	chr09_68425	TATGGTGAAGTAAATTTTCCATGCAATATCCGGGTAAGCTATCGACAAGTTTATTGACTGCAATTTGAGTTTATTACATCCGTACATTACTAAGATGTATGGTTTTTCTATTTTTGTGCTCCGTGTCGATATTTCGTGGAGCAAACCAGAAAAGATGCGGAACCTCTTAGCACTCCGCCTGGACATAGGCGGAGCATATTCCTCCTATGGGATGGGTTTTGTTGTACTCTTTTCTCTCTAGACAGGACCTCCGATTGCCTCCCTGAGGGTGAGATGGTTTCCGGCCTCAGGACGGCCTTCT	3.1493	|MLP2[63028]	<MLP2[68067]	MLP2	<	chr09_68425	>	RPL40A	RPL40A>[68708]	RPL40A|[69528]
sc_Rap1	chr07_228638	TGCTGCATGTGTGTGTATGCCAATATTGGGATGATGGGAGGATGTTGGAAATTTCATCGCTTCTTCGCGTCAGTGAAATTTTCCACAGAAAAATGAAATGACAAAATGAGAAAGGATGAAAAAAATGTTTCAAAAAATTAAAAAATAAACCCAAACATTTCTGGAAAACAGTCTTACAAAATAAAAAAGAAGAACGACACCAAAATTAGCATCAGTACAATTTTTTCTCCTCTATACGCAGGACAAATACTCTCTGCCCAATGCTCTTTTACAAACCTTTCTTTTTGATATGAGATGAAGG	3.14777	|RPL9A[227759]	<RPL9A[228334]	RPL9A	<	chr07_228638		YGL146C	|YGL146C[228756]	<YGL146C[229691]
sc_Rap1	chr15_1004271	ACTATGTTAACTGCTTCCAACGCTCTATACTAATGCGCATGAAGATTTTACTTGCGAATCAAACTGATTCGCACGCAATATCTAAGTCTGCTATACCTACCTTACATCTCGCCGTATGTTATGGGTGCAAGGGTGTTTTTTTTTTTTTATATTTTTTTTGTTTGGGGTTTTCGATACTTTGTGAAGGAACGACGCAGAAAAAAACGAAAATCATACGCCCGATGAAATTTTTGATAAGAAAATTTTCTGAAAACCCATGCGATGAGAAGTCAAAAATTTTTCTTCTTCTCCTTTTCTTGTA	3.14484	|MSC6[1001144]	<MSC6[1003222]	MSC6	<	chr15_1004271	>	GDS1	GDS1>[1005135]	GDS1|[1006703]
sc_Rap1	chr01_68406	CCTATCGCGATATGAGGGACCGATCTGTATCAGCATACTTTCGGTATCATCACGGTCGCAGGATAGAGATAGTGAATGAGTTAGCTGTTTTACAGGCCAAGCGTTCAAACGAGACGAATGGCGACATTTGCCCGTCAAGAAAACCCGCCGAGTTTTTTCCTAAACGGGTAAAACAGCCATGCACCGCAGCACGTCGACGAGGTGATATTTCCAATTTGGGAAATTTCCCAAATCAGTAATGTAGCCTCTACGGGTGTCTCTGTCAGCCCCGTGGTCGCCAGCACAGAATGTATCGTACCCC	3.14152	|CLN3[65779]	<CLN3[67521]	CLN3	<	chr01_68406		CYC3	|CYC3[68717]	<CYC3[69526]
sc_Rap1	chr15_391636	GACTAGGCACAACAAAGTGGGATTGTGTCTACGCTTTTAACGGTGTACCCTTTTTCCTCGCCACGTTTTCACTCAGATCTAAATCTCTGCTGTAATTTACAGCGGCATAAGAAGGCACGTCCCCTGAAAGTAGGCTAGCCAGAAAACAAAAAGGCCAGAATCGGCGCGGAACTTCTCGTATCGAGAGCAAATGAGGGGTGCGGCACACAGTAGGAAAGGGTAACTGATTAACATACGTACACCCCGGCATAAAAGCTTCTGCAGGCTTTGTAGGCAAGAGACACTGCGGAGAATAAAAGGT	3.141	|HMS1[389771]	<HMS1[391075]	HMS1	<	chr15_391636	>	YOR032W-A	YOR032W-A>[392176]	YOR032W-A|[392376]
sc_Rap1	chr14_444616	TAAAGCCAGGCTGGAAACCCAAACTGTGTGGAACGTGACTGAATTGCATTTGGTGAGTTACCAAGCAAAGGCTCGCAGGCTTGAACCACATTTTACCAGGGCGCTCGCTTTTTCCGAAATATTGAAATTAAGCAAAACAATAATGTACGGATTTAAAGAGGTACGGATGGAGACCGTAGAAAATTGACTTTTTTTTTTTTTTTGTTATTTTCTGTGCCTTTCGTAACTACTACTATGCAGAATGACAGGTAGTTGTTGTTTCGAATTGCTACTTTCACGCATTCAACTTGATCAACATTTC	3.1362	|RPS7B[443400]	<RPS7B[444317]	RPS7B	<	chr14_444616		YNL095C	|YNL095C[444914]	<YNL095C[446842]
sc_Rap1	chr04_411424	GTTTTGTCCTCGGTAGATCAGGTCAGTACAAACGCAACACGAAAGAACAAAAAAAGAAGAAAACAGAAGGCCAAGACAGGGTCAATGAGACTGTTGTCCTCCTACTGTCCCTATGTCTCTGGCCGATCACGCGCCATTGTCCCTCAGAAACAAATCAAACACCCACACCCCGGGCACCCAAAGTCCCCACCCACACCACCAATACGTAAACGGGGCGCCCCCTGCAGGCCCTCCTGCGCGCGGCCTCCCGCCTTGCTTCTCTCCCCTTCCTTTTCTTTTTCCAGTTTTCCCTATTTTGTCC	3.12944	<DIA3[409854]	<YDL022C-A[410053]	YDL022C-A	<	chr04_411424		YDL023C	|YDL023C[411758]	GPD1>[411822]
sc_Rap1	chr12_498684	TATTTGATGGGTATATTAATTTGCAACCGCAAGGTATCGATAATAAATATTCTACAAAACCTTTATCAATAGTGGTGAAGTCTTTAGTGCGATCTACCTGGGGTTAATGAACGAGAAGTTCTTGAGATATCTTTCCTGTTTACCTCCGTGCATCCTGTAAGGAATTGGGTTTATCATTTATCATTTATTTTAGTACAAACTTTTTTTTTTGGCCCGGGCGCACTTTTTCAAGCGGTGGGAACTCATCAAAATGAAAAACTAGATACTTTTAGACTTATTAAATGGTTTAAATATTTTGAGA	3.11617	|SEC10[495431]	<SEC10[498046]	SEC10	<	chr12_498684	>	RPS31	RPS31>[498949]	RPS31|[499407]
sc_Rap1	chr03_178482	GAAGCCCTGCACCATATGGAATGAGCCAGGAGGCGGGATGGTCTGCCGCAAGCAGACAAATTTGCCAAAATGCAGTAGAGAATGGCAATGCTCGTGCTGAAGGTGAAAAAAAGAACGCAAAAAAAAAGAGTAGTAAAATGTACAGATGTTTATTAAGTCCGTACACCGCACGTAAGTACTCCAAAGCAGTCTCTATTACATTTTAAATAGGGAGAAAGAAGATACATAACAAGTATGAACAAGAACGATAATCAGTGAGTAACAAGAATAGAGATGTCAGGCCCGTGTGAAGTACTTGAAA	3.1132	|RPS14A[177496]	<RPS14A[178216]	RPS14A	<	chr03_178482	>	BPH1	BPH1>[179516]	BPH1|[186019]
sc_Rap1	chr05_221764	AAGCGATCAGGAGAAAAGCTTAAAACCCAAAGTGGTCAATCTGCAGCCCATTTAGGCACTCTGCATTTAACCGATACCCGGATTGAAGAAAGCTGGCGGGTGTATGGGTGAAGGAGAAGAAAGGAAGTGATTAGGAGAAACCTCATGGAGATGAGCACATGCTACAACTAATAACGTTATTCTACTTAAAACGAGCAAAACAAAAAAAAAAACAAGACAATTGAAAACGCAATGGATGCATTCAGCTTAAAGAAGGATAATCGAAAAAAATTTCAAGATAAACAGAAATTGAAAAGAAAAC	3.1085	|ZRG8[218056]	<ZRG8[221286]	ZRG8	<	chr05_221764	>	YER034W	YER034W>[221845]	YER034W|[222402]
sc_Rap1	chr06_106655	GGTATTTTTCGGAGTTCTCCTTTTCTCCTTCTTTTCCTCTTGATACACAGAAAAGTGGGAGAAGGTAGGGGGAGTCAGAGAATGAAGAAAAAAAGGGGACGCGCAAATCCAAGTGAAAATCTCCGGGAGCGGGCGGATCCCACTAACGGCCCAGCCGAAAATGGAAAAAAAGGGTCGGTGATGTGTGGGTGCCAGCTGGCGGTAGCAATGACGACGTGTTGACGGGCCCTTGGCTCTTGGGACAAGGACTAGAAGCCAAAAGCCAGAGGCGGTAAAAATAGCAAGACTAGAATATTGCTGG	3.10262	YFL015W-A>[106409]	|YFL015C[106463]	YFL015C		chr06_106655		YFL015W-A	YFL015W-A|[106726]	<YFL015C[106957]
sc_Rap1	chr15_253934	GCAGCTTCCCAGCAAGGAGTTTCTCAGAGAACCTACTCCGAGTGAAACGGACGGAAGAGACCTTCCAAAGAGAAACGAAAATCGGTTCTAGGAGGACGCTCCCTCTAAGTGTCTAGGCCCGTGTTGGGCGGAACTGCCGCCCAACACGGTTTCCGGGACTATACGCCCAGACATAACATTGATTTATACGCGCGGTGTACGGATTAAAAAAGTTTTGTACCTGTTTTGAGGCTGTAACTCATGGCAGCCGAGGGGAATACCAGGGGAGAGACTATACCGGACGATATGCGGAAGACGCGCG	3.0963	|RPS15[253148]	<RPS15[253576]	RPS15	<	chr15_253934	>	RPP2A	RPP2A>[254296]	RPP2A|[254616]
sc_Rap1	chr07_649260	TGAAAACAAAAAGAATATTAAAAAAAGTAATGTATGGGTTCTCGTTGTACGGATGTTTAAAATGTCCTGAAAAATACCAATTAGACGGTTCTGTGCTTGTTATATATAGATGTCTATACGACTCAACATATGTATGTTGCTGCATTTTAGAAAAAAATTAGGCATTAAACATTAGGCTACACAGGAAATAATGTTTCCTATCAAAAGAGTTCTAACTTGAATTGTTCCTTCACAATTAAAAAAAATAAAAGAGTACATATTTAGGAGGGGGAAGAGATATTGATAATAGACTAAAGTAAGG	3.09491	|RPL11B[648387]	<RPL11B[648911]	RPL11B	<	chr07_649260		PIL1	|PIL1[649602]	<PIL1[650621]
sc_Rap1	chr02_181442	ATCTTTTCGTTCAAGCACCTCGAAAACCAAAAGAAAAAACAACTAAACTTTGAAACAGCTGCAAATGCACACTGTATTATCAGGTTTTAGGTGTCCTAGTAACCGTATCAGCTTGTCGTTGCTGCAATACCAATGCAAAAGCATGGCTAAAAGACTTCGTCTGACTTATTTCCTTCCGGTGGCAAACATCATACACCCTTTACAAAGCACCCATACATTACATTGAATACATTACACACTAACAATAAAATATTATCTATATCGTTACATTCATTAATTACACGAGAACCAACGACCAGCA	3.09336	|PIM1[177877]	<PIM1[181278]	PIM1	<	chr02_181442		HAP3	|HAP3[181663]	<HAP3[182097]
sc_Rap1	chr04_525275	AAGTTCTGTTCTAGTTGTTGGTTAGTAGTTTATGGAATGCTAATGGCATTAGTGATGTAGGAATATTTTTGGTGTAGTGTATGGGTGTTGTGAAAATATTTGCCATTTGAATTTTTTTCGGCGCTTTTCTTTTTTTTTTTCTTTTTTTTTTAGCTTGAATTATCGATGAATGATGAAATGACTCTTAATGAACTTCGAAGTTATATATACAGCCACTTTTTTGTTTAGAAAGAAAAGTATAATTATCTTACATACATTGATTTATTGCTCTGTCCTTCCTCCGAGAAATCCGTAATAAACT	3.08155	|EHD3[523208]	<EHD3[524710]	EHD3	<	chr04_525275	>	KRS1	KRS1>[525437]	KRS1|[527212]
sc_Rap1	chr05_522973	AACGACAAGAACACAACCCTAAAAATCAGATGACCTAAGGGTTTGGTGAATCGAGAAAGTATGCCCTATTTCCCCCGCCCATACACCCCATAAGCCTTAACCGCAGCCCTCCTCTCCCCTAAACGTTTCTTTTTCTTTTTCCATTTTTTTTTTTTTTTTAGTTTTACTTTCTTTTTATTCGGAAAAATCTTTTCTATATTTTTCAAGGGTAACCTCATCGCCATGCAATTAATCACATAGACTCCTTAAGTAACAATGGCAAGGCGATAATTTTAAGAGAATTGCAGACGCTGTACATAGA	3.07836	|CCA1[521024]	<CCA1[522664]	CCA1	<	chr05_522973	>	RPH1	RPH1>[523364]	RPH1|[525754]
sc_Rap1	chr07_291802	AAAAAAATAAAAGTTCATGTCAAGGCATATAATGAAATTTCCATACACGCATACATAATGTATAAACATAAATGTATTCAAGAAGCTTAAGAAATAAAAGTAATGAACCTTGAGAATACATCAAGATATAACTCATCACATGTTAAAGAACCCACACACCACACGCGCGAGAACTGGGAGGGAGAGAAATTTAGCAAATAACAAAATTTAGGCCTTGGAAGAAACCATAGCAATGCAATAATCGTTATTAACATAATATCTACATTGAGAACTTCTTGGGCTAGTGGTTTTGCTGCAAACT	3.07475	CDC20>[289812]	CDC20|[291644]	CDC20		chr07_291802	>	SNF4	SNF4>[292036]	SNF4|[293004]
sc_Rap1	chr14_495342	CTCCCAAGCTGATACAAGGATCAAATGGAAAATCACCCACTTGGGGACAGCCCAGGAGACGCTTTAGCGGGCAGTTTCAGGTTCTAGGAGCGTTCTCCGAAGGAAGTCCTTCTGCCGCTGTTTTTCACCCGTTGGCCGAAGCGTTGAGAAACAGCCAAATTTTCTGATTCATAGGAAATTTTTAAAGGAGGTTTGGGTGTGTATAGTGTACGGATTGAATATGTCAAGGATGCAAACACAGCAGCGAAAATAAAGTTCAGTTGCATAAATTAGAGTGAACATTGCGGGGTGTTCAAAATCA	3.06764	|RPL16B[493957]	<RPL16B[495002]	RPL16B	<	chr14_495342		FKH2	|FKH2[495702]	<FKH2[498290]
sc_Rap1	chr07_310635	TGTTAAATATAGTTGATCAACAGCATTGTAATGATTACAAGAGACGAGGTGGAATGAACCTTATGAAATGCGTATTATATATAAACTGTAATAAGAGCTAAGTTGAATTGAAATCTACGATACTTGATGTTGACATTATAGCACTAGTTCCCAGGAAACCCTTTCGAAAAACACAGCAAAAACAAGAGTACTGTAACCAATGTAACATCTGTACACCAGGGACCCACACATTACCAAAATCAAAATTATTTTTCTAATGCCTGTTATTTTTCCTATTTTTCCTCTGGCGCGTGAATAGCCC	3.05997	|VPS73[308716]	<VPS73[310176]	VPS73	<	chr07_310635	>	RPL28	RPL28>[310970]	|YGL102C[311508]
sc_Rap1	chr04_835913	AATAAAATAATAGACACGACACCCGTAGAAAGATAGAACGGGACGAGGGGCCGGTTCAACAACTATCATACTTTCTTGTTCAACAACGCGATTAACCCAAATAATAAAAAAGCTACGAGACAAGAACAGACGAGGCAATACGAGCAACGAGCGCAACGAGAACGGTAAGCATGGCAACGGCGCGCACACCCACGCCCCGCAACCGCACACCTCAGCTCAAAGTAACCCACTTTAACGTGACTGGACCTGAGCTGTCTGACTCGGTCGTTTGCAAATAGGTTAACGCCGTCGCTTCTCCCTT	3.05934	|YDR186C[832856]	<YDR186C[835489]	YDR186C	<	chr04_835913		YDR187C	|YDR187C[836225]	CCT6>[836418]
sc_Rap1	chr05_85211	TTTCTTGCCGCTACCCTTCTCGTTTGGCTGGTATTAGAGCACAGCGGATATATCCGGCTCAACAGTATAAGTAACGATAAGTCCTGACCATTGGCTTCGTTCTGGTGGCATTTTCTCTGAGGGGTGAGAACAGCAAAACGGGAACGGCGACTTGGAGTAGTATAACGCTGTAGCTGGACGCTGAGGGGCCAAGGCCGGTAAAATTCTGCAACACCCAGACCTTGCTGCAGTGATATCATCCACCCATACCCCTCGATGTATTCCGTAGCGTTATATCGGGTCCGTGTGAGGCGACAAGGGA	3.05851	<ANP1[84552]	|UTR5[85045]	UTR5		chr05_85211		UTR5	<UTR5[85545]	|YEL034C-A[85613]
sc_Rap1	chr12_241791	GGATACCACCAAACGTTTTTACCCTAAACTTAAATTTTATTACTTATTTTACATGCATAATGGCTGCCATGCGTAGTTCATACATGTTATTTGCACCCTTTTTCTTTTTCAATAACAAAAAAGAGCTTGGGCATTACGTTTTCAACACTTTTAATATTTCCCTTTTTACATCCGTACATATAAAATGTAAACCCATGCATTCATGACAATTTTACCTATTTCTTAAAGGCCTTTGTCACTTCTTTATGGGAATGGCGCTACTTTAATTTTCCGCCTACTTTGAAAAATTTACCAAGGCGAA	3.05684	|FRE8[239348]	<FRE8[241408]	FRE8	<	chr12_241791	>	RPS0B	RPS0B>[242233]	RPS0B|[243350]
sc_Rap1	chr07_920134	TAAACTTTCTTTTTGAATGATAGATATTTCCGCTTTTGGATGCGCTTCACAAGAATAGAAGCAAAAAGTCCGGTTAAAATTGAAATATGATAAAAACCCAAACATATTAAAAAACCCAGACATAAAGAAAAAAACTTTGAAAAAAAAAGTATTATGCCGCTGAGCGCGCCACGTTAAAAGCTCGAATTCTTCGCATTGGTAGTAGCGCAAAGTCCAATGAGCGCACCTCAAGTGAGAAACGCAGGCCCAGAGATTCTCCAGGCAGGAAGGAATTGGGACAGATCCTGCCTGGAGGGATGGA	3.05339	|RTA1[918517]	<RTA1[919470]	RTA1	<	chr07_920134	>	RPS0A	RPS0A>[920580]	RPS0A|[921793]
sc_Rap1	chr04_539045	CTGCTCTAAGACCTTGTTTTTTCTTCTGTCAGGTGAAAGTATATGACCAAAATCTACATCCCTGCCCTAACAAACGTCATAGAAGTAGGAAATAAATGATGAGCCCCGCAAAATGACGCCGCACGGCGATGTTTAAGACCCTGTACTCACAATGTAACCACTTCGTGCAGAAGCTTCTGGGAGGAAAGGGTCCGTACATGAATTATCACACCCACACCCCTCATTCAATCCTTCTACCGCGCATGGTAATCAATCATAACAGGAAGCGATAAGAAAGTTTACATTGCACAGCCACCCTCAT	3.04977	|ENA1[535189]	<ENA1[538464]	ENA1	<	chr04_539045	>	RSM10	RSM10>[539800]	RSM10|[540411]
sc_Rap1	chr07_884284	AGGTTGTGCCCGTTTTTTGCCTGTTTGTGCCCCTGTTCTCTGTAGTTGCGCTAAGAGAATGGACCTATGAACTGATGGTTGGTGAAGAAAACAATATTTTGGTGCTGGGATTCTTTTTTTTTCTGGATGCCAGCTTAAAAAGCGGGCTCCATTATATTTAGTGGATGCCAGGAATAAACTGTTCACCCAGACACCTACGATGTTATATATTCTGTGTAACCCGCCCCCTATTTTGGGCATGTACGGGTTACAGCAGAATTAAAAGGCTAATTTTTTGACTAAATAAAGTTAGGAAAATCAC	3.04371	|TDH3[882817]	<TDH3[883815]	TDH3	<	chr07_884284		PDX1	|PDX1[884514]	<PDX1[885746]
sc_Rap1	chr04_1359570	CATGAGCATAAATTGAGAACGATATTATTAATTCTAGTATATTTTAGGAACAGCAGGCCATTATATCCAAAACTTTTTTAAAATAGCATCCACATCACTTACTGGCGTACAGTTTCGTGTCTGGCAACAAAAAAGTACATTTAATTTCAATGATTAAAAAGACATTAAACATCCGTACATTACGCACCCATGCATGCTATCTGAAAATATTCTACATGCTGCTTTTAGAAATTTGAAGCGGCATATGGTGTTTCCTTGCGGAGACGCGCGCTCAGGGGAACTGCGATTCCGAAAGATGCCT	3.02787	|UTP6[1357572]	<UTP6[1358894]	UTP6	<	chr04_1359570	>	RPS18A	RPS18A>[1359915]	RPS18A|[1360790]
sc_Rap1	chr11_68009	CGCCCAGAAATTTGCGGGGTGCAAAGAAATAAAATCCGTGCTGAAACCCGTGCTGAAATCCGTGCACCGCATCAAATTTTCTCGGAGGATTCTTTGCAGCCGGTTTTCATTTTCTTCCACGGAATACCAAGCCCATTGCATCGCGATGTTAGTTTAGCGGAGTTTCTTGGCATTGGCAAATCTCTGCTAAATGCTGCGTACAGACGGAAACTCACACCGCCGCGAAGACTGGTCAGTGGCAAAAAAAAAATAAAAATATAGAAAATAACTATTACGTATGTTACTGTTTCTGGTAGTTGAT	3.02336	YKL202W|[64403]	<MNN4[67467]	MNN4	<	chr11_68009		PTK1	|PTK1[68274]	<PTK1[70223]
sc_Rap1	chr12_1041645	GATTATGATTTCATTCACCGGTATAAATATAACAGGACAGACAACAATTCTAACGCACCAGCAACCAAATCCAAGTCCTAGTCAAAAAAAAAGCAGTATTGGGATCATTGTTTCAAAATTGAATATTATGAAACGTTTAAAACCCAGACATCCCATAATTATTGAAGATGATTCAGTTAAAACTTCGCATACTTCATGGCTTCTTCATTAATAGAGACAACGGAGGTGGTTCAACTTGAACTTTTCCAAAGGAGTTGCCATCTCTTTGTATTGTTCGAACTCTTTCAAAAGACCTTGGTAA	3.02022	|SST2[1039268]	<SST2[1041364]	SST2	<	chr12_1041645		RIF2	|RIF2[1041797]	<RIF2[1042984]
sc_Rap1	chr11_108900	TATCATGGAAAAAACAGAACCTTTATCAAATCATCTATGAAATTTTGACAGGTTAGCCATTTTCCTCATTTTATTGCTCTGCAATAGTAAATTATATAGATTTATGCAATGCTCTAGGTTCCGGCGGCTTTTCATTTAATGTGAACTCAAGACTATTATCATCCAAACACATTACAACATCCGTACATTTAGTTGGCTCCATTTTTTGAAAAAATACTTCCGAGTAAGATGCTGAAAGTAATCAAATTCCGTGAAAAAGGAACCGATTTGGTAAGGGCGGACCTGCCGGAAGAAAATCGCT	3.01581	PRS1>[107321]	PRS1|[108604]	PRS1		chr11_108900	>	RPL17A	RPL17A>[109274]	RPL17A|[110134]
sc_Rap1	chr11_158383	TATTAAGAAAAAATCTCTTTTCTAGCCATTTTGCCTTTTTATATAGTCAAGTATCTATATGTGACAAATACTTCTTCTAAGCTTGGCCTTCTGATAGGCTTAGCTTGCAGTGGTTGCAAACATACATAAATCAACAAAAAAGTACGGCTTAAAATTTTGGTATTCATTTATTTCAACCCGTGCACACTGGAAATAAATCTGTACATAACAGCATATTTTGTTTTTGAAAAAATTTCTGTGTTCCTCCGATGTGGGAAGAATTTTAGGATCGGCTAAATTTCGTAAAGTATCAGTAACTTGG	3.01258	APE2>[154996]	APE2|[158186]	APE2		chr11_158383	>	RPS27A	RPS27A>[158619]	|YKL156C-A[158980]
sc_Rap1	chr05_69254	ATGAGTAATACAAAGGGCGAAGCAGCGGGAAAAAAGAAACGGCGCTGCTGCCCGGAAACCGGAAGCGAAGCTTTGTGGGGTACGGGTGCATGCTCGGCTTTTTCCAGATAGGGGAAGTGCCGTCGCCAAAAAGGCAAGGGTCCGTTTCGCGTGACATTTCATAGCGGGCCAAGCGTGGGTCACGTGCTGCACAGGCCTGCCGCTGGCATGATTTGTCAGCACATATACAACAAGAAGTATTGGTTGCGTTGAAGAAAAAAAGAATAGTAATAACAATTTGGGGCCGTGTGTAAAAAAAATA	3.01179	<GLY1[68792]	|YEL045C[68840]	YEL045C		chr05_69254		YEL045C	<YEL045C[69265]	IES6>[69757]
sc_Rap1	chr04_222130	ATGGGATTTCTGCCAGCAATGATGACGGGTAAATGGATAGCATCGCAGCTGCGACACCTTTTCCATGGTGCGACACGCGTCGTACAATGACCTAAAAATCCTAAAATAAAATAAGATGAATCTAATAAGGAAAGGTACTGGTGAAATGAGATAAGGGTGTACGGGTGTGGTAACCGTCGTGAAATAAAGAAAGCATTCTGAACGATGAATACTAAATAAGGGAAAGTGGAAATAAACGAAGTGTCGAAAGAGGAGAAGAGGTCTTGGCTTTCATATAGTGGAAGAAATTCTAAGCTACAAC	3.00998	|RPL41B[221724]	<RPL41B[221801]	RPL41B	<	chr04_222130	>	YDL133W	YDL133W>[222427]	YDL133W|[223740]
sc_Rap1	chr02_604241	CAGAGAGGGCATACTGGTTGTAAAAAGTAGTCGCAACAAGTAAGTCGTAAAAAAGTAGATGTAATGGAAGGCTTTGAAGGAACGGCTAGCCAGCTTTTCTGTATCATTCCTAGCCTAATTGACAGCATCTTGACCTTCTAGTATGGAAACTTTCAATTTCAGAAAGCGGTGTTCCCCGCTGCGACGATTTAATCCGTACATTTACACATCTGTACATTTTTCATATTCGCAAAACAAAGGTTACTTGAAAAAATCATAAAGTTGGCGGCTTCAGGTGGACGCGCTTCACTCATGTAGCTTA	3.0015	|NTC20[603680]	<NTC20[604102]	NTC20	<	chr02_604241	>	RPS9B	RPS9B>[604503]	RPS9B|[605503]
sc_Rap1	chr09_254447	TGGTCAATCGTACCAAGGGATATCACTCTGTACGGGTGGGAGGAAGGCGCGGCAATTAGAATGTGTGGGTGCGGAAGCTCGCCGCTCCCATCAAGAGAGTGGAAGACGTATGGTCTGGGTGCGAAGTACCACCACGTTTCTTTTTCATCTCTTAAGTGGGATTCTTACGAAACACGTCACAGGGTCAAAAGAAAGAGAACAAAAGCAATATTGTAATTGTCTCAGTCCACGGCAATGACATGGCATGGCCCCGAAGGCTTTTTTTGTCTGTCTTCCTTGGGTCTTACCCCGCCACGCGTTA	2.99896	|YIL055C[252040]	<YIL055C[253923]	YIL055C	<	chr09_254447	>	YIL054W	YIL054W>[254541]	YIL054W|[254858]
sc_Rap1	chr09_232844	GGGCTCCGTCTAGAGAATGACACGAAACCTCACTCGTTGTTTCCTTCCGAGTGATTAACTAGACGGGAATACTGCCTGGAAATTTTTTCGGAAGAGAAAGTTTCGAATTTTAGTTATTCAGTTTCCCGAAAAAGGAATAAAATATGTACAGATGTAGTTGATCAAAAAAAAGTCTATGGACATCATTCCTACTGAAGGCACAGCTAGTACCTTATTTATTGCTGATGCTTTAGCAGATTTAATCAACTGTCAACAGCAGTGATATTCATAAGATTGTTAAATAATAACAATACACGAATGA	2.99594	|RPS24B[231550]	<RPS24B[232366]	RPS24B	<	chr09_232844	>	YIL068W-A	YIL068W-A>[233010]	|SEC6[233054]
sc_Rap1	chr02_45197	TCGTTTCTCAATATTGTTGGGCTTTCCTTTTTTTTTTCCTTCCACGTCTATCTATTGTCTCTATCAAAATTAGGAAAAAGAAATGAAGAACGATGAGCCAAACGAGGCTGAGACAATCATGCATCCGTACATTCTATGTATGTTTGGGTGTATCTTTCCAGATTCGGTTCTTTTTTTTTTTCAGTCCAATTGAAAAAAAAAAGGAACAGGAACAACGGGTCGAAATTTGCCGTCACATTCAGAGCGAAGAGCGACAGGGGAATTGGTGGGCTAACCACCTGTTGAGCCCAGCTAGCAGCTG	2.9897	|ROX3[44253]	<ROX3[44915]	ROX3	<	chr02_45197	>	RPL32	RPL32>[45642]	RPL32|[46367]
sc_Rap1	chr04_491146	TAATAAAATAAATAAATAATGAGCCTTTACCAATCGATAGTGTTCATCGCACGTAATGTTGTTAATTCAATAACGAGAATATTGCATGACCATCCGACAAATAGTTCCCTCATAACCCAGACCTATTTTATTACACCCAATCATTCAGGAAAAAACATTTCTTTTCATCTTTTTCACGATTTCAAATATTGTTCCGCGGATACGCGACACTATTCCCAGCTAATAATATTCCCGGTGAAAGAAAATTCCAGGCCAACCCAAGTAAGTCGTCCGCTGGGTGGACGCCCCCACGAGTCAGTGT	2.98812	SES1|[490893]	FYV1>[491014]	FYV1		chr04_491146		FYV1	FYV1|[491499]	RPS11A>[491512]
sc_Rap1	chr16_520317	ACCAGGACATCGTAAACTGCCGCAAAATCCTCCATCGTGCTTAATATTTCGTCTTCACCTCCCATTACCAAAAATGCTCACCGTTAATTATATCATACTTCTCTTCTCCTCTCGTAAAATCGTGCGCATGTTAAATAGCCGCCGAAACAGCAGATGCATGCCTGCAGGTCTGGGTGTACCCCCTGCCTGAGTGTTCCACCCAGGCCTCGCGCAGGAAAATGCCACCGCACTCAAGTTCGCACAGAAACTACCGCATAAATTTATTCTAACCCGGAACTGACGTTTATCGTGATATGAACTT	2.98091	CTF19|[518758]	<IRC15[520231]	IRC15	<	chr16_520317	>	SWI1	SWI1>[521011]	SWI1|[524955]
sc_Rap1	chr04_579215	TGACTCAGACGTTGAAGAATTGAGGGAGCAATTAGAAAATTGTTAGTATAGTCTATCTTAAACACTAAACTACCTCCTATAATCATGTAGTGTACTTTAAACATTTTTTTATCTTCATAGCAATAATATAAGCCTTTTACCACCCATAAACCATAAAGTAGACCCAAACATTTTTAAAAAAATTTTACGTTATAATTTTTTCTTTGTCGTTTTTTCTGAGCGCGCAAAGTAGCGGTGAAATTTTGATACGAATGAGATTTCCACTTCTGTACAGATGGAAATTTATGTTGGCCGACATATA	2.98077	AIM7>[578661]	AIM7|[579110]	AIM7		chr04_579215	>	RPS13	RPS13>[579456]	RPS13|[580450]
sc_Rap1	chr12_819002	CAAGAGTTAGGATGATCTTGATTATTAGTTATTTGTTTGTTCCATCAATTATGCCGACGTCCATGAATGCTATTGAAGTATCGATTACTTATGCTATTCTATTGTATTTGAGCCGGCGGCTAGTAAACAAGACAGCATACCTTTCCAACATCCGTACATATTGATTATTGTATCTATGATTTTCATGTAATGTATGGGTTAACTAATCCTTTCTCTTCTTTTTTTTTTTTCTGAAAATCAGTAGCTAGAGGAACCTGTTCGTGAAAGATATGGAATATTCCGTCTAGGGAAGAGCCGAGAG	2.98059	GAS2>[816094]	GAS2|[817761]	GAS2		chr12_819002	>	RPL26A	RPL26A>[819312]	RPL26A|[820142]
sc_Rap1	chr04_1401399	GGCAGAGAATTAAGGCAAATCAATTAAAATTCCTTTTCTCTCTACCTTTGCTAATATTAAAAACCATAGTTGTAAAGGGTACTTAATGCTATATTCCTGTTAAGTTTCCTATTTCACCTTGTTTTTTCCAATTCTTACCAATTTGAAGACTATGTTTTTAAACACCCAATCATTTTCCACCCACACATATATTACCCTTTTTTTGGGTGAAGAGAAGTAGTATTTTGTTTTTCATGGGAGTGGAAGTCCTTTCAAAACTAATCCGAGCAGTAGTGCTGTCTAGGCGGAGATTATTGAAAGT	2.97431	|UGO1[1399698]	<UGO1[1401206]	UGO1	<	chr04_1401399	>	RPL27B	RPL27B>[1401762]	RPL27B|[1402556]
sc_Rap1	chr14_355617	AGGAAACAGTTAGCATAGGTAACGAAAAACCGCAGCAAAATAATTCTCTCTTTTTTTCTTTTGACTTAGTTGTGGGACCCGGATCATTCGGTACTGCATCTTATTCCCGTGCCAAGGTCTCTGGGTGTTGCTGATTTCCGGGTATCCAGAGCTCTATCTGCTTCCGTACCCAGTGAGTGAGCTAAAATAAAAAAGGGGCCTCGGCGGAATTTGAATTCGGGTTACGTTTCCCACGGAGCCCCGGATAGAAAAGATTAGTTTCAGGTACATGTGTCAAATGAGGATAAATCTCAAACACCCA	2.97275	YNL144W-A|[353146]	<YNL144C[355044]	YNL144C	<	chr14_355617		YNL143C	|YNL143C[356796]	<YNL143C[357188]
sc_Rap1	chr08_383238	CAGGATTTATTTTCATGATGTATGGGTGTATCGGATGTTCGGATGTCACTGTCTTTTATTTTGAAGTTTGTGACAGAGAATGCTATGGAAAATAATATGTAGCAACATAGCCAACTAATTGCCATTGCATTAAATTTTGGCAGTACTATTTAAAATGCCATGTTTTATGTTGTTACAGTAAGTTATTGACATTCTTCTGGTGTTGCCCGCTTCGCTTTCTTAAAACGGTTAAATATTGAAAAAGTTTCACAAGACACGAAATCAAAAAGGATCCATTTTGGTATAAAAATAGCATATTGCA	2.96107	|RPL42B[381993]	<RPL42B[382754]	RPL42B	<	chr08_383238	>	CHS7	CHS7>[383541]	CHS7|[384491]
sc_Rap1	chr05_141127	GCGTGGGGTTAATTCTGAGGTGTTGAGCCAGCCAACTCAGACGTTTTGATGACGAAGAACAGAAGATGCAAGTCTTCTACGTATGCAATGATCTGTCCAACTCACCGAAACAAGAAAAAATTTTGCGTTTTTTTTTCCTACAAATCCCCCATTTATTCGGAAGGTGTGGGTGGAGGCGTAGTTTTTTGTTTATTTTTTCCCAATTTACGTAGTCCCGCAGGTCGGTTTTCCTCTCAGTCTCCGTACATTTCTTATTTTTTACGTTTAAAGTTCGTTAACGAGGCAAAAAATGGCCTGTCTT	2.95363	<YEL008C-A[140818]	YEL008W|[140892]	YEL008W		chr05_141127	>	YEL007W	YEL007W>[141891]	YEL007W|[143891]
sc_Rap1	chr07_788518	TGGCTGGAGTTCCCTCAACGGGAACCTCTACATTCTCCTACAGAGGCGCAGGCTCACGGTAAGGAACCCCCGGTAGTGTTGCGCGCTCAACGACGCGAAAGCCTTAATTGCCGCAGTACAGAGTATAAAGTTTTTAAAAATTGAAAATTAGTGATTGGGTTTAGAGTATGCACGGATGTTGTAAGGAATATTGTTTGGCAAAGTTTCACATAACGAGATATATGCTATTTTCAAACAAATAATCCTGCCAACACTAGCGATAATAGGAGTTGTGGAAAGCTTGGACAATGTACATTTTACA	2.946	|RPL24B[787317]	<RPL24B[788183]	RPL24B	<	chr07_788518	>	YGR149W	YGR149W>[789036]	YGR149W|[790334]
sc_Rap1	chr07_1060222	CTTGGTAGATGTGTTTCACCTCATTGGTATCAATTACCTCCTCTACTTAATATCCCAATTTCAACATGGTGTTTTCAAGCGATGAGGTGGAAAAAATTTCAAATAATATGTTTGGGTGTGCCCATTATTGCGGTTTACAATAGTTGCTAAAGAGCTATTTATTAGGAATTTTTAAACTTTAGAGATTGCTTAAAGCGACTTTAAAGCGTTTCTTTGGAAAGATAGGAGAGCGGATGCTATCTCAAGAGCATCTCTTCAATGATTTAAGCAGTGACAGTGTAAAACAATTACGGACCAACGA	2.94553	|YGR283C[1059022]	<YGR283C[1060047]	YGR283C	<	chr07_1060222		ERV29	|ERV29[1060665]	<ERV29[1061597]
sc_Rap1	chr16_76500	TCTGCCTCTCTCTCTCTCTCTCTCCTAGTGCATTCATGCTAGCTTCCCTCGTCGGGCTTCCCTGAACAGCCTTGGTTGGCAACCCAATGAAAAAGTTCCGCGCACGCGGTATGTGCGTCTTTCGCAACCAGACCTCTCGGTCATGGTCGTCTCCCGCACGGTAAAGCGGAAACAAAAACCCAACACATCCGTGGATGTACGGGTGAAAATACAGTCAAAAAAAAAACAACAACAACAACATTGTCTAAACGAGTCGTGATGCATTTTTTAACACAAATTGGAGAGGCACACAATGTGCACA	2.94019	YPL250W-A|[75989]	<RPL36B[76239]	RPL36B	<	chr16_76500		GYP5	|GYP5[76669]	<GYP5[79353]
sc_Rap1	chr12_710704	AATGCTAATGTTTACTCAACATCTGAAACACATAAACAAATAAACAAACACCAAACATTGCACGTTAGAAACTCATATTTACTCGCACATATCTGTTAAGGCGAGGCTGGTTATTTTTTCAAGGGACCAGCATTTCCAATTTTTCACCAGCGGCAAAGAAAAATACCAACAAGCAGGAATCACACCCACGCATCTCATTTTGCGTTACTATGACAACTACAAAATTTGAATTTGTTAACGAGAATGACGTATATAAGTTCGATTTTGTTGAGGATATCCCACATATTCCCACCAACCAACC	2.93512	YLR286W-A|[708698]	<CTS1[710138]	CTS1	<	chr12_710704		YLR287C	|YLR287C[710993]	<YLR287C[712060]
sc_Rap1	chr13_225518	TTATTATTTCACCCTAGTTGAACGAAAGATTATTCGCATTGGCGTCCTTTGAATGTATCTCCCCCATTATTAATGGAACCTCTGTATTATACTTTTCTATTTCGAACTTTTTGAGACTCATTCTTGGTATCCCAGGGTGACCCAGTAACCTTTTTTCCGGTTTAACATCCGTGCATTACATCCGTACATTCTATTTTTTATTTTCCAAAAAACTGGGAGTTCTACTTAATTTTTTGGCCCCGTTTGGGAATCTGCTTTGCCACAGGAGGCGGCCTGTCCAGGAGGACAATAGACCAATGGC	2.93112	|YML6[224406]	<YML6[225365]	YML6	<	chr13_225518	>	RPS17A	RPS17A>[225889]	RPS17A|[226697]
sc_Rap1	chr02_165222	GTGTGACTAAAATGAGACTTCGTATTTTTTGTAGAGGCACCATACGCCGGCTCCGCCGTCACCACATTCTCCCCTGCCGGTAAAGACCGGCGCACGCGGAAAAGGCGTACATAGCGTCGGGCGGTAACGGAGTCATTCCATCGCTGATAATTACCCCTTGCAGCAAACCCAGAGCCCTATTACGAATCTAGCCCATACACCGCGTTAGAGCACTCGCCGTTTTGCTCCGGGTCGTGCCGTCGTACATGCATACGCGTCCTGCAGGCATACCATAAGCCCACATACAATCACCTGTAGAAAG	2.92864	|YBL029C-A[164491]	<YBL029C-A[164775]	YBL029C-A	<	chr02_165222	>	YBL029W	YBL029W>[166137]	YBL029W|[167267]
sc_Rap1	chr15_779808	AAAAGCACATGGTACCCAGGCAGAGTTCCCCCCAGCAGTGACGCTCTGTTGCACTGGCCGGAAGAAGATGGTGTAAAGAGAAGCGGTCTCCAGGCAGAACAAATTCTGATTGCCCGTCTACCGGTAAAGCTTTCTCACAATATACCGTACGTTTCAAAAAAAATATTGATTCTTTTTTTATAAAAATATCAGTAGTATGTATGGGCTGATTGTATGGGTTTATACAGGCCGTCAAAATTTTTTCACCCCCCCATACCCCACATACCTTTTACTATTAACCCTGATTTTTTTTCTTTTCACA	2.92843	|RPL33B[778556]	<RPL33B[779406]	RPL33B	<	chr15_779808	>	IRC13	IRC13>[779871]	IRC13|[780185]
sc_Rap1	chr15_901548	TGTGGCCTGGCCCTGGCCTGGGAAGTAACTGTCTAGGCCGCGGACATTTTTCTCTTCGGTAGTAAGCCGCCCTACTGGTCATGGGGTTACCTGAAAGAGATAAAAATTCAAAGATAGCATCGCGCCGTCGGAAACGTAAAATGTACGGGTGAACAGTCCCGAAAACCGTATTTATTGTTTTGGGGAAGAGCTTGTTTACTTCGTGCCTACAAACAATCAGCACCTTAAGATATGACAGAATAGCTTGCTATTTGATTTTTTTTTTATCTAGCTTGTAAATATTTATTAAGCCTTTCCTTAC	2.92532	|RPL20B[900247]	<RPL20B[901191]	RPL20B	<	chr15_901548		SPS4	|SPS4[901855]	<SPS4[902871]
sc_Rap1	chr13_465853	GTTCAAACGGCAAAAAGCCTTTTGACTATTTTTCTTGGTTGAACTATCTTCTTATTAGGCCTACTACAACAATGCATCGAGCTAGGATAACAACTAGAATACTTTGGTTATGTATTGTATGGGTGTTCAGTGGCAAAATTTGAGAGTTGGGTTATTGATGGTCGGCCTATACAAACGAAAGACCTAGAGCAGCTCACAAGGAAGAAAGTGCTGGACAAACTTCCCTACCTGAAGAGAAAAATATCCGTTTTTTATATAGTTTCTGTAAGTGTGCACAGTGACTTCCTCATTAGAGCGATAT	2.91915	|YMR099C[463933]	<YMR099C[464826]	YMR099C	<	chr13_465853	>	MUB1	MUB1>[466299]	MUB1|[468161]
sc_Rap1	chr10_545256	GAACCATCTCACCAACCGCACCACACCCTGCTTATTAAAGCACAGTATAAACTGTACTGCCATTTTTTTTATCCCTTACAGCAAACAAGTCTCCGTTCTTCACAAAATAACAGCACCAAACGCTATCTCAAGGCAAACGTTCTTAATGTACCTACTGAATAAACCATTCCTCCCCGTTTGTATCAAAAGTATCCGAAACTGTTCTATGCGTGCAAAATGATATGTCTTGCAAAACTATTGGAAAGACCCTTCCACTACAGGTACAGTTTAGAAATGCCGGAGCTGCAAGTACTACGTGCCG	2.91356	|APS2[544725]	<APS2[545168]	APS2	<	chr10_545256	>	PTK2	PTK2>[545780]	PTK2|[548236]
sc_Rap1	chr12_922284	CGCGTTTTCTAAATCCACCTGTATTTACCTGCTATTTGAGCCACTCAGGTACAGTTGCATCAGGTTGATAGTTATGTTCATTTGTGTTGCGATGATAACCTGTCCGAACTCGTTAAGATTTTCTCAATACACTTTTCTCCGCTCCTACCTAACCCTTCCCAGCTGTGCTTATTTTGATTTTCTTGGAACCCATACCTCACGTTTGAAATTGACACCCGTACATATTCCAATTCTCGTCTTGCAAAGGAAAAATAACCGCGCTTACCCATCAGATATGATTTATGATACATGTACACTTGAT	2.90949	<BDF1[921596]	YLR400W>[922063]	YLR400W		chr12_922284		DUS3	|DUS3[922442]	YLR400W|[922536]
sc_Rap1	chr10_157368	CGCGCCATCATCTGCTATAATTTACGTACTAATTGACCCTTATCGTTTTCCATTTTGGCTTATTGATATTCTTTTATTTTTTTATCAGATTTTTAACTGAAATTCCCCTTTAAAGTCAAATTCGTTAACAATGTTTATAAAACTTTCAATCCTATAATCCTCAATTACTAGTTCTTACATTATACAGAGCCGAGATTCGCTTCAAACGGACCCACTAGCCAGCTGGTATGGTTCCCACCACCGATGAAGAGAACCAGAATAAAGGCAGTGGTCTCACTAGCGAACTCGCTCGAAGCGTGCC	2.90299	|RPS21B[156547]	<RPS21B[157270]	RPS21B	<	chr10_157368	>	YJL135W	YJL135W>[157874]	LCB3>[158185]
sc_Rap1	chr12_370656	GCGTTTTATTTCTTTCCCGCTTTCTGGGACTTGTGCGGAGTTTTGAGAGGGGCGCGCGGCAAAGGATTCCCAAAACGGAAATCAGACGCCAATAGCCAGCACTCAAAGCAGTTCTGGACCCATTCCGATTTTCCCATTTGGTTCTTGCGCGTGCTGATTCCGACACGCGCGTCTATAAATAGCATGAAGTATCCGCACACCGCAGCGTTAGTGAGGTGAGGGTGGCAGCAAGCTAATTCCCGCATCTGGAATCTGAACTGCCCCTTTTGGACTAACCGTGTGGTTCATGGGTGGGCGAAGT	2.90276	<CCW12[370099]	YLR111W>[370392]	YLR111W		chr12_370656		YLR111W	YLR111W|[370724]	YLR112W>[370792]
sc_Rap1	chr16_281816	AATTCAGCCCTAAGAAAAATGCTCGAAATACATATCGTAGTAGTTACCCACCTCTCGTTGCAATTTTTTCCACGGCAATATTAACATCCTTACCTCTTTACACCCTTACACTTCCTTTGATTACTTTTTTTTTTCTTCTCTCAGTTTGTTTCGCGTACACACCTTGGGTGCCCGTCGAAGAATTCTCCGCTCAATGGAACGTACGGAGGTCATACTCAGCTTCCCTCTAGCAGTACAGTCGTTAGACAGAGCTGATTCATCTTTTCCGGCCTAAACTCGTATCCTGTCCCTCCCTTCTACT	2.90164	POC4>[280479]	POC4|[280925]	POC4		chr16_281816	>	RPL33A	RPL33A>[282121]	|YPL142C[282685]
sc_Rap1	chr13_433720	AAACAATATGACGTATTATATCGGCTCGTATTAATTACATTATACTGATTTTTAAAGGAATCATATAGCATGGGTCTTTGCACAATGCATTACGTGGGAGCACATCCCTTTGAAACGCACCCACGCATTTGCTAAAGAAAAAGAAAGTAATAAAATAAAAGAGGGCAAAAGAAAGAAGGACAAGAGAAATTCTTCGCCACGGCATTGAATCTATTTCTCCTTACGAAAAAAAAGATCAAGGAAACATGTCGGAAACAAATGGGAAACAACAAAAAGGACTTATCATTCCTACTTTTTTGTC	2.89928	|YMR082C[431768]	<YMR082C[432124]	YMR082C	<	chr13_433720	>	ADH3	ADH3>[434787]	ADH3|[435914]
sc_Rap1	chr12_924622	TTTTTCCTATTCTGAGTTCATTAATGTTTCATTACTGCTCATCTCATCACTACACATTCGAACTAAATTCTTCATAACTTTAACTAGATCTTATGAAACTTTTCAAAAATGGTGCACGGGCTTTCTGTATATTGAACTTTCCGTCGCTTTTCGGAGCTACAATTCCCCTACCCGGCTTGTCGGCATTAAGTCTCTTCATCCCGTGTACTATTACCCGACAGTTTCTGCGGCATGTTCTGTGGAACGACGGTACGGGCGGTGACTGGGTGCCAAACAGTGCGGCGTTCCCGTGCGCAAGGTG	2.89588	<DUS3[924448]	YLR402W>[924564]	YLR402W		chr12_924622		YLR402W	YLR402W|[925079]	SFP1>[925567]
sc_Rap1	chr09_99738	CAGGCATAAGCTCGGGGAGTGCACTACAGGTACTATTGCGCATCGGGCTTAGCCAAGGGTCTCTGTTGCCGGGCATGGATACAGAGGGAGAAGTCTAGCATCGGGGTAGTTTTCCCGGGCAGGATTTGTTCTGCATTGGCGGGCGTAGGAGCATAGCTAGGCCGAAGTATCATGAAAATAATCTCTCGGCCCGACGCAGAAAAATTTAATGTTTCATGAATAAATGTACTGGTGTTACATGGTGTACCGATGCTTTAATTGCACTTATGTAGTCATTCGAATAATGAATCTGCATAATACT	2.89401	|RPL16A[98527]	<RPL16A[99416]	RPL16A	<	chr09_99738		CSM2	|CSM2[99860]	<CSM2[100501]
sc_Rap1	chr15_1028961	GTAAGTTTGCTTGAAAGTTTGCTTGCGGGTAAGGTATTCTGAAAAAAATAAAATGATTCCACAATGGAAATGTGAAGATGTTGTAAACAAATCAAATGTACGGATGCACAATGGTAAACAGTACTGGATTTCTTTTTATATCACCGTTGAGCCGAAACAAACCCCGAAATAACCATTTAATATGCCAAGATGTACAAACCTCGTCTTTGCTTATTCAACTGCTACATTCGCAATACCTCAATAACGAGGTGCGTATATACATGAAGCAGAATTTTTTTTTACATATATATACTATTCATTA	2.89043	|RPS12[1028192]	<RPS12[1028623]	RPS12	<	chr15_1028961		MRS6	|MRS6[1029181]	<MRS6[1030992]
sc_Rap1	chr04_1259698	AAGATTATTTGATGGACCTGAAAATGTTATAAACCCGCTCAAACCAAGGCATATAGAGGAAGCCTGGAGAGTACTACAAACAATTGACATGAGGCATAGGGCTTTGACCAACTTTAAAGGTGGTAGACTCAGTTCTAAACCAATTATCATGTAAATTTTTGTATAATTTCATCATGGAGGTGCATGGGTTTCCTTCTGGTATGATAAATGTGAGCCAAATGAATTGAAAAATACAAATAAAGATTATGTACGTAGATACGCGTTATAAAGAGGACTATCTGATCATTGGGGTCTTTTTCGT	2.8835	<YDR391C[1258048]	SPT3>[1258688]	SPT3		chr04_1259698		SPT3	SPT3|[1259701]	SHE9>[1259893]
sc_Rap1	chr10_90286	AGATCTCAGATATAAATCTACAGCAGACTAATATGCCACTAACCTCTTGAAAACCCGTCGCTTACGAAAAAGAAGGAAGACGGAAAAAGGACGGCATCCTTTTCAATTTGCACCTGGACATTCTCACCCATACATGGCCTTGTTTTTTTTTTAACTGAAACTTTTTTGGCCGTTTTTGAGGATATGATATTTCTATGTCGGAGAACAAAAGTAGGCGTGGGAAGTGAAGATCTTTCGCTCTTTCTGTGATGATCTCCTTCCAGCTAGGCTCGGTTCGACCCTGAGGTCTGCCCCTAGCTCC	2.87866	|ATG27[89280]	<ATG27[90095]	ATG27	<	chr10_90286	>	RPL17B	RPL17B>[90784]	RPL17B|[91655]
sc_Rap1	chr15_968206	ACCGTGGTGAAAGAAGATGCGCGTTTATGGGGAGAAAACCCGTAGAAAACGCGAAAAGCCGCTGAAAATACAAAGGGAAAAAGCCGCTCTCATTTCTTATTTAGGAAAAGAAATGAGCGGGGTAAACGGAGATCGCTGCGGACGGAAGGCGCGAAATACCCACTGCCCTGAAGTCCAGCAGGTACTGAGGCTTGGATCTCAAAAGCGTGGGGTGCGTGGGCGTGCGCTGCTCGAGGCATTTTAGCCGCTGATAGTGCTGGCTCCAGGGGCCACTGCGCTTGCCATACCCGCACACGGGGTT	2.87693	<YOR342C[967622]	|YOR343C[968145]	YOR343C		chr15_968206		YOR343C	<YOR343C[968471]	|TYE7[977191]
sc_Rap1	chr01_71163	GAAGAAAAAAATAGCTAATTTTTCCGGCAGAAAGATTTTCGCTACCCGAAAGTTTTTCCGGCAAGCTAAATGGAAAAAGGAAAGATTATTGAAAGAGAAAGAAAGAAAAAAAAAAAATGTACACCCAGACATCGGGCTTCCACAATTTCGGCTCTATTGTTTTCCATCTCTCGCAACGGCGGGATTCCTCTATGGCGTGTGATGTCTGTATCTGTTACTTAATCCAGAAACTGGCACTTGACCCAACTCTGCCACGTGGGTCGTTTTGCCATCGACAGATTGGGAGATTTTCATAGTAGAA	2.87545	|CYC3[68717]	<CYC3[69526]	CYC3	<	chr01_71163	>	CDC19	CDC19>[71787]	|YAL037C-B[72327]
sc_Rap1	chr04_974477	ATATATGTATATATATGTGTGTGCGTGAGTCAGTAACTAGGGGGTTTGATGAGCTTAGATACAATGAATCACAGGGGTTTATTCAAAAAAAAAAGTCCGTGCACCCCCTATTCAAACGCGATGCCATTAGATGAAAGAACACTTCTAGAACATTCTGGAAAATAACAAATTTTATCAGAACAGAATCACACCTTGATTTGTCTGTTACATTAATTATTAAAATTTATATGACCTATAAGGCCAAAGCAAAAAGTTGATCTTCCAGTACTAGAGATCAATATCTGCTCCCTATTTATTGTAT	2.87494	|HSP78[971804]	<HSP78[974239]	HSP78	<	chr04_974477		YAP6	|YAP6[974627]	<YAP6[975778]
sc_Rap1	chr13_651023	AAAAAAGCATATCTGTTTGTACATATGTAGGTATGCACACATTCTGAACATTATTGATGCGTATATGCTTGCTACATTAATTGGCAATTCATTTTTTAGACTGTTTTACACCCGTACATTTCACAGTTTTTTTTTGAAGTTAAATTCCAACTGAATGGAAGCCTCCGCTCCTATGAAATTTATTTGAAATCAGAGATTTCAGGATGTTGAACAGTATAGTACTGATTTACAAGTATCAAAGAAACAAGAAAGACAGCAAACACAATAAGAAATGACCGTTAAGACAGGTATGTGAGACATA	2.8699	MRPL24>[650035]	MRPL24|[650811]	MRPL24		chr13_651023		YMR193C-A	|YMR193C-A[651071]	RPL36A>[651144]
sc_Rap1	chr15_232206	ACACCTTGCGATTGATGAAAAATATTGATGATATTAAGGTATTTCTGATAGCCACTGCCCCGTCCCTTGAAGCGGCCTTCCGTCGAGGCCTTGGCAACCGTGTCTGGGTGTGTGATATATTACATCAGAGGAAATAAAAGCTTGAGCGGCTAAACTCCCTTAGCTCAGGGGTGGTCTGGCCAGGAATTTTCAGTGGCCATTTTTCCTGTTCCGGGTCCGGCCAATCTGTGCCGGTTTTCTCTAGAGGAAAAAAAAAAGCATGCGGGGTAATGATGTAGAAGATATACAAGCGGGTTAAACT	2.86785	|DDR2[231569]	<DDR2[231754]	DDR2	<	chr15_232206		SPE2	|SPE2[232445]	<SPE2[233635]
sc_Rap1	chr12_636497	CAACCAGGGCAATTACGTATCAAAAAATCATGACAGGCTGGGTAATAAATATTCGTGAAGAAAGAAGAAATTAAAAAAAGAAACGAAGAAGCAAAAAAAAGAAAAGACTCCGTTTAATCACTTTCAACCGCGGTTTATCCGGCCCCACCCATGCATAACCCTAAATTATTAGATCACTTAGCACGTGAAAAAGAAACGTTTTTAATGTTTTTTTTTTTTTTTTCTTTTTCTTTTTTTGCGTTGGTGAAAATTTTTTCGCTTCCTCGAGTATAATTATCTCATCTCATCTTTCATATAAGAT	2.85823	RCK2>[634254]	RCK2|[636086]	RCK2		chr12_636497	>	YEF3	YEF3>[636782]	YEF3|[639916]
sc_Rap1	chr11_164760	GTTCATCACGATCATGAAACTCGCTGTCAGCTGAAATTTCACCTCAGTGGATCTCTCTTTTTATTCTTCATCGTTCCACTAACCTTTTTCCATCAGCTGGCAGGGAACGGAAAGTGGAATCCCATTTAGCGAGCTTCCTCTTTTCTTCAAGAAAAGACGAAGCTTGTGTGTGGGTGCGCGCGCTAGTATCTTTCCACATTAAGAAATATACCATAAAGGTTACTTAGACATCACTATGGCTATATATATATATATATATATATATATATATATATGTAACTTAGCACCATCGCGCGTGCAT	2.8523	YKL153W|[164114]	<GPM1[164390]	GPM1	<	chr11_164760		YKL151C	|YKL151C[164922]	<YKL151C[165935]
sc_Rap1	chr14_281781	ATGGCGTCTAATCCTCGAAATGAGAAGGTACCCGCCTGGTGTCTATGACAACCTTCCGGGTAATAAATGTTCATTTGAACCCATTCATCCAATTGATATCCGGGCAATCACTTCCGGAAGCGGAAATTTACAAATATCCGGTGGGTCCTACAAGGGGACTAAAGAAAAAAAATACGTGAAAAACAGCGATGCGATATTTTTTGTATCGTCTTGTTCGAGTGTTTCTTACCACGATGACCGGGATTTTGGCCGGTGAAAAAAAAAAAATGCGCTCCCGTACGTCAGTGGCTGTTGCTGAAAC	2.8485	DUG3>[280433]	DUG3|[281506]	DUG3		chr14_281781	>	YNL190W	YNL190W>[282396]	YNL190W|[283010]
sc_Rap1	chr16_794622	TCAAAAGGCTGAATTGTTGTCATTTCTCGAATCCTCCTGTCTCTTTCCTTGAATATTCTCAATGTTCCACTATCTTTCACATAAGCAATATTGTGAACTATATATACTTCATTAGATATTGCTTCAACATTAATATTAATAAAAAGGACATGCATAAAGTAACATCCGAACATCTCCAAACACCCATACATATTTATATTATCGACGAGGGAATTTTTTTCTTCCCAGGCCCACCAACGTGCGCCCACCGCTATGTTTTTTGCGCCTAGGTAGGTGGGCTAGCTTCTATGTATCAAAGCTC	2.84815	|NAT3[793907]	<NAT3[794494]	NAT3	<	chr16_794622	>	RPS23B	RPS23B>[794961]	RPS23B|[795763]
sc_Rap1	chr11_613942	AAAGAGATGTACAAACTACAAAACAAGAGTAAAATAACTCGAACGAAGGGTACACCTTCTGTAATAAAACAAATTCACTATAACTGCCTTATTGGAGTGAAAAAACAAGATTATGTAGACCCCCTCTCGCGATAAAGAACATTAATGACTGCAACACCCGCACACCACAAGGTGAAGGGCAAAGGTGAATTAACCAAAGTGAAGAGGACGACGTAGAATCAACCAGGTATCCTTGATAAGGGGAGGAGTAAGAAAAAAGTGTGTCGAACGTAAATTTATGTGTCTAATGAAAGTATCTTCA	2.84614	|SRP40[612307]	<SRP40[613527]	SRP40	<	chr11_613942	>	PTR2	PTR2>[615372]	PTR2|[617177]
sc_Rap1	chr13_732201	TCTTCCGGTGTTTTTCAATTGATTTAAGTTACAACACTCAAATCTGGGTAATTTGATCTTTTTTAATAATTATTTTAGTGACATATAGTTCTTAGAGTTCGCAGATTTATTTTGTCATTTTTTGGATCGGCGTCTTATAAAATCAAGACATAATACATCCGCACATCGCGCATGTGTGGGTGTATATGCCCTTTTCACGATTTTTAAGTTGCGTCTCAAAATAGTTTCCGAGTTGGAAGCCTGAGTTTTTCAAAACAATATAGGAATTAAAGGTATACGTCTTTGGATACATGTTATTTGA	2.84568	|RRP5[725933]	<RRP5[731122]	RRP5	<	chr13_732201	>	RPS10B	RPS10B>[732413]	RPS10B|[733140]
sc_Rap1	chr16_280125	ACTTGCACAGCTCAAGACAGAACTATTGAAAAATAAACCAGAGCCCAATAAACGTGGTACTTGTCGAGTAGTCCAGGAAATGGGCAAAGGTTGGAAAACAAGAATAATCAACGAACGCAATGGCAAAAGGAGAAGTCCGCATCCGTGCACCTCACAATTCCGAAAGATAATGACTTACGTGAGAGGGCCCAAAAATGCTGCAGCTAGTAAAACGCGAACGGAATGAGTTACTGGTCCCGTGAAGTGATTGACACAATGGTCGGTGCGATTATTCTTCGTGCTGTAACAAGATGAGGTACAT	2.84045	|KES1[278394]	<KES1[279698]	KES1	<	chr16_280125	>	POC4	POC4>[280479]	POC4|[280925]
sc_Rap1	chr07_1000446	GGGTTTTAAGAGTGCATATCACAAATTGTCGCATTACCGCGGAACCGCCAGATATTCATTACTTGACGCAAAAGCGTTTGAAATAATGACGAAAAAGAAGGAAGAAAAAAAAAGAAAAATACCGCTTCTAGGCGGGTTATCTACTGATCCGAGCTTCCACTAGGATAGCACCCAAACACCTGCATATTTGGACGACCTTTACTTACACCACCAAAAACCACTTTCGCCTCTCCCGCCCCTGATAACGTCCACTAATTGAGCGATTACCTGAGCGGTCCTCTTTTGTTTGCAGCATGAGACT	2.83927	|PUP2[998363]	<PUP2[999145]	PUP2	<	chr07_1000446	>	ENO1	ENO1>[1000932]	ENO1|[1002245]
sc_Rap1	chr11_431157	TGGAGTTCACTGAAGAAATTAGGTTTAAATAAAAAAATCCAGCATTAGTTGTGAAGTAAAAAAAGACAAAACCAGCAAATTCTTGCCAGAATGTAACTATACTCTGAGTAAAATAATTGACAGCGCAAATACACCCATACACTATTTTTACATCTTGACATCACATACATAATATGTGTGAAATATCAAATTTTGAGTGTCCGTTATCAATTTTTTTTCGATTTTGCATTTTATGAAGCTTCAAACAGGTGTCGGCCTAACTTTCCGCCCGGAAAAGAGCGGTTTACGAGAGATTGCTGCT	2.83585	|SFT1[429841]	<SFT1[430275]	SFT1	<	chr11_431157	>	RPL14A	RPL14A>[431549]	RPL14A|[432363]
sc_Rap1	chr04_125450	GGGTAATACACGATTGTATTTCAAAGTGCACAACGACTATTGTTGTCGTATAAGCTTTTGGATTAATCTTAGCATTAATTGATACATAATTCCGCAAGAAGAAGTTTTAGGAGAATAGAGTTTCGCTTCTTTTATTAATATTCTGTCCTGTGTCACAAAATATTGTAATAATTTGGTGCGGTGTATGGGTTCAAGTTCCCAAAAAAACAACTAATTTGCGACACTTCGTAGTTCTGTGCTTTTATATGGAATATACTTGTGGACTCTATTCCTGGATGTAGATTTGCTTACAGATAGCCAA	2.83315	|PPH22[123866]	<PPH22[124999]	PPH22	<	chr04_125450		YDL187C	|YDL187C[125510]	YDL186W>[125617]
sc_Rap1	chr12_674088	TACATTCATGTACTTACTCAATATAATAATCTGATTACTTCATACAATAGAAGAGAAAGAAACAGTCTCTAAAACTGCTGTCATAACGCGTGGTGTTGTGGTTTTGCTTAATTTTTTTAGACCCATGCACCAGATATTGATCCAATTTTTTTTTGTGGCTCTTTTGCCAATCGCTCTTATTAAGTAAGTTTACATCCGCGGTTATGTTTTGCGTCTAAATTTCATTTACAGTGATGGCGAGCTTGCGCGGCTATTTTTTATGCAGTTTATCATTTAGACACTCAGAAGCTGCAGTGATGTA	2.83118	|YLR264C-A[673830]	<YLR264C-A[673946]	YLR264C-A	<	chr12_674088		NEJ1	|NEJ1[674429]	<NEJ1[675457]
sc_Rap1	chr15_109626	GCGGCAATCGTGGGCGACGATGGCACTAGCTTTGTGCGGTGCGGGCGTTACGACATTGGGGATCACGTGTTTGGCTGCTCCTCCGTCTCGCCTCTGTCAGAATATCTTAGTGCGGCAGAGCTCGCGGAGGTTGTGCACCGGGTAAACGGATTCTTGCTGCGTGAAGAAGGTGAGGTGTTCGGGTGGCGTAACTTAAGTGGCCTGTTGCTCGATATGCTTACGGGCGGTCTGTGGAGCTGGGTTTTGGGGCCCCTTCTTTCTAGACCTGTGTTTCAGGAGTCTCTCGCGTTAGAGCAGTACG	2.82447	<MDY2[108896]	SHR5>[109176]	SHR5		chr15_109626		SHR5	SHR5|[109889]	ZEO1>[110297]
sc_Rap1	chr02_168016	CTTATTTTATATGCTGAACTCTTGGTTTGTCATCAGTGTCAATATATCAGAATGTTTTACTAATACCTAGTACGAAAATTTTTCGTAGAGCCTCATCGCTCTGTCTCTCGCTATCCAAAAAAAAAAAAAAAAGTGGAACTGGATGAATATTGCGTATAAGGACAGTGTTTTAAAACCCAGACATATTTTTCACCAGTACCTCTTGGAAAACGGAAAAAGTTTTTTTGCGAATACTTTCAATTCTTGAGTTGTAAGGCTGCATCCCTCCGTAGAACAAACCAGAGAGCCGAGCTTAGTAATG	2.82316	|YBL028C[167521]	<YBL028C[167841]	YBL028C	<	chr02_168016	>	RPL19B	RPL19B>[168426]	RPL19B|[169379]
sc_Rap1	chr04_1116931	GTCTGAAAATTTTTCATTTGGTTTTTTGAAAAAAATCCTGCCTAATATGGTATCAAGAGGAATAACAAGAAAAAAAAATCATGGGGGATACAAAGGAAAACAAGGAGATAATGCAGGTTATACTGAATTGCTCATAGTATTAGCCTAAAGCACTTTACCTCTGATTTATTGCATCTATCGTATTCTTGAGTTATTGCGACTTTTAAAATCCGTGCACCGCATATGAAAGGGTAGAGCCTTCGTGTTTGTTTACCTTTTTAGCTCTTTGAAGATCAAACAAAAACACTTCAGTAATGCCTAC	2.81945	|UTP4[1114430]	<UTP4[1116760]	UTP4	<	chr04_1116931	>	YCG1	YCG1>[1117121]	YCG1|[1120228]
sc_Rap1	chr08_175213	TTATGGTTGGGTATAACTAGCGCGTTGGTAATGATGAGTGTGTGTCAAGGATACGCCGTTTTTCATGGTGATAGACGCCGTATTCTCGGAGCGGCACGCAAGCGCAATGCTGAGACCCATACATCATGAAACTCCTTCAGGGTCGAATGACGTATAGGGGAGATGCACACCCCCACCCCCGCATCACACCCAGTCTTCTAGCCAATTATGTTGGTAATTTTAAGGGTTTCGCCATGTGGCATGCCACCGGCAAAATAATACACGTGCCCGTACGGCACCAAACGGGCATGCATTTTTGCAT	2.80787	YHR032W|[175082]	YHR032W-A>[175188]	YHR032W-A		chr08_175213		YHR032C-A	|YHR032C-A[175268]	YHR032W-A|[175367]
sc_Rap1	chr11_258514	GGCAGAGGTAAACAACACGAACTGAACTGCCTTAGCTCCGAAGGGCAATTCCACAGGCACTCCGCGGGGCCCGGCCAAGGCCCAAAAGGCGTGGAATATGCGCGTTTTGGGGCCATAACACCCAGTACCACGGCCGGAACGGGCCATATAATAAGTTTTTCACTCTCAAGAATGGTAAACGTAAATAGGAACATCCCACTACCCTAGAAATTGCGGAAATTTCGCGCTTATCATTAGAAAATCTGGAACCGTCCTTTTTCCTCTTTCTTGCATTTCCCTTTCCGTATTATTGCCATTCTTT	2.80271	YKL098W|[257487]	|YKL097C[258147]	YKL097C		chr11_258514		YKL097C	<YKL097C[258557]	|YKL096C-B[258717]
sc_Rap1	chr15_639218	CTCTTCGCGTATGCTTATCCTTCATCAAGACGTCTTGGTAAGGACAACATTGCTCTACAGGATGTCGCCGCGTATGTCGCTCGAAGGGTAGTGAATGGCTGCATGTAGTACATAATTTGCGAAAAACAGTGGGCTTGCCAAAATCTGCCTCAGGTGACAAGCCATTTTTCCAGTGGGATGATCTACTCGTGTGTAAGACATGTCGAAACGCACGCTGTTGCATGAAAAGTAGTCGTACGGTTGTATGTGTGGTGTACGGGTGTAAAAGTAGTCAAGCGTATGGCGGTAAGCAGCGATTCAG	2.80097	<PNS1[638559]	|YOR161C-C[639122]	YOR161C-C		chr15_639218		YOR161C-C	<YOR161C-C[639268]	|YRR1[639561]
sc_Rap1	chr04_600233	TTTTTGTACGGTACGCCAAACTGTCAATGGATAATATTGCGTAGACCGAAAAAGGTAATCCTCAACACTACCCGTGGTGGATGACCTAAAGCAGTAATATTGGTTGGAATTATCTCCCAGACGGCACCGTCTCCCCGAGAAAGCTTAGCCCCGAGGTCTACCTTCCATACACCACTGATTGCTCCACGTCATGCGGCCTTCTTTCGAGGACAAAAAGGCATATATCGCTAAAATTAGCCATCAGAACCGTTATTGTTATTATATTTTCATTACGAAAGAGGAGAGGGCCCAGCGCGCCAGA	2.78902	RAD55>[598465]	RAD55|[599685]	RAD55		chr04_600233	>	SED1	SED1>[600790]	SED1|[601806]
sc_Rap1	chr16_378826	TGTCCAGTGGCTTCCTGCCTACAGAATGCACGGCCCCAGTGGGATTGGTGCAATCGCGCACGTTCCAACTTTCCGATGCTCCGGCGCGTCGATGACAATTTTACACATGAAAAACGAACTATGTAAAAATAGTTGAAATGTATGGGTTCAATGAGAACTCGAATGTACGGATGTTTTCTCTGAATGAACCTCTTGTCTTCTTCCGGCTTCTGCTTACATCAAACTCCAGGCCAGGCGGCAATTCATTTTAGTTGCTAATGCACAAAAGAGTACTTAAATACTATCATTATTCAGAAAATGC	2.78816	|RPS6A[377288]	<RPS6A[378392]	RPS6A	<	chr16_378826		RLM1	|RLM1[379117]	<RLM1[381147]
sc_Rap1	chr03_163610	ATATTGACATCTTTCTGCTTTCTGCTTTCTGTTTGTTGTTTTTTTTCTCATAGTTGTTTTGATTTTACTCTGTTGGAAATGCGAAAATTGTTTTGATTTTACCCGATTGCGACCTATTCCCGGCTTTCCCAAAAAAGGAATTCCTGTCCAATGCAACGACAGCCATAGAAACAGCCGCGGTTGGGTGCGTGGGTGCGGTAATTTAACGATCATATGGTATGGGTGCACGTGGGATTCTAGGGGAAGTGCGCGCGGATACCGAATCGGCCATCGAACCGGCCACCCGGATTGAGTTTGGTAT	2.78171	<PMP1[163063]	|YCR025C[163442]	YCR025C		chr03_163610		YCR025C	<YCR025C[163852]	|NPP1[164107]
sc_Rap1	chr10_690375	AATGTAAGCGCTGGAAGTGTTATCAACCAAAATGACTGGCTTAGGTGAAGTCTTCAAATGAGCAATTAAATCATCCAAAGGCAACGTTTTAGTAGTGGAGGCTGCTAAAGCAGCCTTCCAATCAGAACCAACATTTAATGGAGAAAAGTCCTTGGAGATTAAAGAACGCTCAGCTTCAGCCAAAAGAACTAGATTGTAAGTAATGGTAGACTTCATGGCTAACAATTGATCCAAGAAAGCTGAACCAACAACACCGGCACCGATAACGGCAACATTAACAACTTTAGTGCTCATTTTTTTT	2.78097	IML1|[689315]	|HOM6[689439]	HOM6		chr10_690375		HOM6	<HOM6[690518]	|HIR3[690744]
sc_Rap1	chr05_396388	TACTGTTGATCGAAGAAAGAAAGTTGTTCCTACTAATCTTCCGCATGCTCTAATATCTGACATATTATCCCTTCTCTTCTGTAATTTCCTAAAATACAAATAGATGTAGAAAACAGTTCTTTCTTTCCCTGTTGTATACATCCGTACACTTTTGTGAACCCAAACATTTTTTGTTTAATTTGAAAGATTTTTTTCTATTAGGAGCCGTCTCCTTCAATTCTCGGCAAAGCGAGGGTTCCTCTCATGCTTACTGTTCTCTTCCCCACCGGCAGCTGCTGGGAACCCTCCAACATGCTGTGCA	2.7753	|SLX8[395344]	<SLX8[396168]	SLX8	<	chr05_396388	>	RPL23B	RPL23B>[396765]	RPL23B|[397649]
sc_Rap1	chr05_423295	CCCTCCTTGCGTAAATATCGAACCTTCTATCATTCGATAATCAAGAATTAAAACTGACAGCCGCGCCTTTTCGGCATCTTCTGGGGTTGATCAAAATTATAATAAGAGGACTGCTGCATATTTACCTCCGTACACCTTCTACACCCAACCTTATTATGGGGCCTACTAAATTTTCTTTTGAGAAGAATTGCGTTCTTTTCATCGTGTTGTGTTTTTTTGAGATCTTTCGCGCGATGGCATCTCACATTCGCAGTTTGCATGAAATTTCAGATAGTATTGACAGCATTCGATCGTGCACCGG	2.77466	|YER130C[421111]	<YER130C[422442]	YER130C	<	chr05_423295	>	RPS26B	RPS26B>[423587]	RPS26B|[424307]
sc_Rap1	chr02_614260	CTCATTTCAATAGCAAAAAAATAGAATACCGTCAATGGATATATATAGACACGGGACATTATAACAACGTGCAGATGGTGATGATTGCAAACCCAAAAAATTACCAGCTTCCTGTAATTCCAGGTTGAGCGCGTGGCTTCCTATAATCCAATACACCCACACCCACCCAGATCGTGATTTTTGTTACCATCCCGGTTCTTGCCTCATTGACATATTTTTCTGACGGTGACAGAACGTGGCCTTGTACACTCTTTTTTAATGTTACGCTGGCACAACATAGTTCAACGAAAAACGAATTAAG	2.77458	|YBR196C-A[614019]	<YBR196C-A[614168]	YBR196C-A	<	chr02_614260		YBR196C-B	|YBR196C-B[614521]	<YBR196C-B[614625]
sc_Rap1	chr12_805612	GCCCTTGTAATTTGAACTTAAAAGAGAATACAGCAATGTAGCGGACAAACCGAACATTGAAATTACCATTTTAATTGTAACTTATCTTGAAGGAGTTCCATACCGTATGTTATCAAGATACTTCTCAGGGCAATATCTACATTTACATATTTGCCTGCTTAACATCCGAACATTTCACATTTTGATTATTTCGAGAAAAAAGTCAAAAAATTTCTCAAAGAAAAAAGAAGTAATGCCGAACTGAGAGTGAATGCATCACATCGTTGCGAAAAACTGGTAAAAAATGACTTCAAGTTATAAG	2.76095	<VRP1[805106]	OPI9|[805203]	OPI9		chr12_805612		YLR339C	|YLR339C[805784]	RPP0>[805887]
sc_Rap1	chr09_257473	TTACTGGCTCCTCCCCCAGGCGTCAATTCCATCTCCTCCCAGAAGGACGGTCTCTCTGCCCAAAGGAATGAACTTTCATGGGAAGGGACAAATGAAGCGGACTATTGTCGGAAGCGGGACCTCCGAAAGCAAATGAAAGTAAAAATTCAAAAATTCAAAAAAAAAAAAAGCTGAAAGGAAAACACCCAAACAACACACGGTATGTGACGACATCTGTACACCGCAAAGTTGTGACGAAAACACAGTCACAGTTTTTTAGAATTTATGATTAGAGTGTTCAAGAAAATAAGTTCCAACACGT	2.7609	|RPL34B[256224]	<RPL34B[257061]	RPL34B	<	chr09_257473		MMF1	|MMF1[257842]	<MMF1[258279]
sc_Rap1	chr12_713305	TACCATATTTGCGTAGTTTTTGTATGGGGATATGGAAGATTATTACAGTGGCAAATTTAATGTGCAGTTCATGTAGCCTTTAAAATGCAACATACCGTTCGTAAGGCTGTTTTGTTCTATCTATTTTTTCTGAGGTTTCCGACAACCTCACGACATTTTTTTTTTTCGAACGGAAAAAAGAAAAGCAGTTAGTATGTAAAGCACGGATTTTTTTATACATATGTACGGATGTGATAGTCTGCAACTCTGCAACTCTGCAGTTCTCAGCCATGTCAGATTTAAAGAGTTTCCTTAGCAACGT	2.76	|RPS30A[712539]	<RPS30A[713160]	RPS30A	<	chr12_713305		MEC3	|MEC3[713482]	<MEC3[714906]
sc_Rap1	chr12_903451	AATACGACGAGGACGGAAATCTGTTAAAGGTCACGCCGTCTTTATCATCCACACCAGCTGCACCACCTACACCACCTACACCTCCTACTCCACCACAACAGTAAGGAAGCGTACTAGAAAATACCTCTATACTTTCTTTTCCTGTATATAGCATCAATAGTAAAGCCATTATAACGTTACAAAAACCTATTACCCGGAAAATTACTATTTATAGAAGCATTGGACCCATGCACCACATGCATTAGGACCCATTATTTCTTTTTTACAATTTTTCCGTTAATTTTTCACGAATTTTTCACCG	2.7551	ECM19>[903066]	ECM19|[903404]	ECM19		chr12_903451	>	CCW14	CCW14>[903724]	CCW14|[904440]
sc_Rap1	chr12_781614	TTAATTCTTTAGATTGAAGATTCAATATTGTGCAAAAGCGTACAGCAGCAATCACGACTCTACATGCCATAGAGCTTGGAAAACTCTCCATAATTTTCCACTCGAACGTATGATGCTCCGTCTATTTTTTTCAACAGTTGCACGGACGAGTCCTCCTTTTCGCAAGGCATTTTAATTGTGTGGGTTTATGAAAATGCACGGATGCATTTTCTCTAGATGAAAATTCCGTCTTGGAATAATATCGGAATGAGCTAAAAGAACACCAGTACGCGAATATGTGAGATGCCCTGTTTTGTCACAT	2.75084	|RPL38[781143]	<RPL38[781379]	RPL38	<	chr12_781614	>	YLR326W	YLR326W>[782174]	YLR326W|[782896]
sc_Rap1	chr12_1012226	TGGGTTCTCTTGCTGTTTCTTTTTCTTTGTTTTCTTCTCCAATCCTTGCCTGTTGCTACTAGATAAATAAATACCCCACTGGCGGGAAAAAGAAAAAGCACACACACAAACAAACGAGAAGAAAAAAGCGCGTGGTACGAGCCGCGCTAATGAGGAATAGAACCCATGCACCACACGCAAATGTGCGCACGGACAAATTCTGCCCTCTGTTAACGGCAGGACCTGGCGTCCCCTGCCGTTAGCGGCGCTAGCCGACGCCGTAGTCGCGTGCCCTTGCCCTTAGCGGCTGACTGGCTGACTC	2.7476	|YLR437C[1011619]	<YLR437C[1012020]	YLR437C	<	chr12_1012226		YLR437C-A	|YLR437C-A[1012456]	CAR2>[1012498]
sc_Rap1	chr01_48389	CCCATATTTGTAATCCAATATATACTCACATGTAACAACTTATTATATAAATATTTAAGGGCAAGGATATCCTACATTATATTTCATAGAAAACCGCTCAAAAAGGTGTATTATCTCCATTACATCCCAACACCACACATATTTCAGCGATAAAAACCTTAAATGTGAAATTCGCTTTGGCTCTGCTTCCTTAAATGTACGCAATTGCCGCTTTTTTCTGACATCTTTTTTGACGTGTAGAGAAGGAAACAGATCCTCCAGAAGGGATTTACTGTTGGCTATTTTGTGTTAGAAGCAGGTT	2.74418	FLC2>[45900]	FLC2|[48251]	FLC2		chr01_48389	>	OAF1	OAF1>[48565]	OAF1|[51708]
sc_Rap1	chr14_499437	ACAGCCAAGAAAATCTATTTTCATGTTTAGCATTGCCATTTCTTCTGTGTCACACGTTGTGCTTGCCAGGAACTATAGGAGAGACGTATACAAGCATCAATGTTACGAATGTACGATCCCGTTTGCATCTGATGTGTAAACTCATGTGGTGCACTGGTGTTGTTTCCAAGACTGCACTATTAACTGGGAATTTTTTTTTTTCTTCTAGTGAATTTTTTTTTAAAGCGACGCACAGGAAAAGTGAAAATTATTTAAACGGACGGCAAACATGAAAAAAAAAATTACCAACCATATTTCTATT	2.7429	YNL067W-A|[498685]	YNL067W-B>[499418]	YNL067W-B		chr14_499437		YNL067W-B	YNL067W-B|[499558]	RPL9B>[499682]
sc_Rap1	chr15_410324	AAGAATTCAACCAACCTGATGGGTGTATGAAAATCCCGATTTTATATCGACAGCGCTAGCATGCATGAACAGTGTTTTGACGGTCAAGAAAAAACATAACCTCTGCATAATGTACTTACTTATCAAAACGTTGCAAATCTTGTATGTAAGAGGTGTTTGGGTGTTTTTTCCAAACGACCCGAAGGAGGGCAATTCAAAATAAAAAAAGCAAATTTTATCAGGAAGAGAAGATTTTAGTCAGAACGGGCCATGTTCAATGGCCAATTTCTTATGCTCTAGAGTAATAATTACTAAGGAGGAA	2.74116	<YOR041C[408789]	CUE5|[409660]	CUE5		chr15_410324	>	WHI2	WHI2>[410870]	WHI2|[412330]
sc_Rap1	chr02_89755	CGATGCTCGTGTGTAGGACCGAACATGGAGGGGGGAACTAGGCCCAGCACGGGTTTGGCGAGGCCGCTCTGCTCGCAGCTCAGGATTCTAAAAGGTTATTCCGCTGAGAAAATCAGAAAATAGGAACTTCTCACGCAATAATTTTAAAGTTGATGAAAAAGGAAAATTTGTAAAAGTGTAAGGGTGTTAAAGAGGGTGTATGGATGTAAAGTCACAAAAGTTAGAGCAGATGAAAAAGAAATGGGTGGAGACAAATCCGAAAAAGGACCTATATTATCGCTATAAAGAGCTTCTCATCGCT	2.73949	|YBL071C-B[89456]	<YBL071C-B[89554]	YBL071C-B	<	chr02_89755	>	KTI11	KTI11>[89976]	|YBL071C[90221]
sc_Rap1	chr11_381936	GAGAGAGAACGAATGCGCCGGGCCGTGTCTATACTTGGCTCCACCAGCTGATGTGTGCATTTTTTTTTTGTTCCCATTCGTTCTCTCACCAAGGGGAGGTGGAAAAGAAAAGAAGAAAAAGAAAGTAAGGAAGGTCCGCTGCGCCTCTCCTTTGCTGCTGTTGCATCCGGACATCACACCCAACACAAAACCCCGCGCGGCCGTCGTCAGTAACCGTTCCACCCATTCCTCCACGGTATGTAGATCGCTAAGCACGATGTGTATGTTTTATGGATATGTGCCGATTTTTTCCGCATTTGGT	2.73785	<IXR1[381501]	YKL031W>[381715]	YKL031W		chr11_381936		YKL031W	YKL031W|[382128]	YKL030W>[382141]
sc_Rap1	chr03_292866	AAAAAAAGTAGAAACGTTTTATTTAATTCTATCAATACATCATAAAATACGAACGATCCCCGTCCAAGTTATGAGCTTAATCTTCCATAAAAATATTTGAAAGCAATAGATCATGTACTAAACTAAAATCAGGGAAATTAAGACTCCTTTTGAAGTAATACCTATTACTTACTAATACGTTTGAGAATAAGCGCAGGTACTCCTGGTTTTTGTTAAAACTACAAATTTATACTTAGCATTACGAAGATTCTCGATTCCGAAAAACAAAAATTTTATCGTCATATACAAATCTAGAAATTAC	2.73431	YCR095W-A|[289794]	HMR>[292385]	HMR		chr03_292866		HMRA2	|HMRA2[293176]	<HMRA2[293535]
sc_Rap1	chr16_866576	TACTGTTATTCTGCTTGACCACGAATGTACTGCTAATACTATACAATTTCTTTTGCTGGTGTTTGGTAATATTTCTTTTCACCATTGTTAATTTCTCTCTCTACATTGCCTATGCTCTATTAAATGCATATGTGAATTTTTCAAATTCACAGAGGTTTGGTGTATGGGTGTATTTCCGTTCGACGCGATGACCACATAATCTTGAACTTACTTATTAGGAAAGCTGAACAGTGGAATATCAGAGTTGCTACCGCCAATAAAATGTCTGTATATTGTTCCCAAGATTCACAGTTGTGTCCAG	2.73163	|SGV1[864445]	<SGV1[866418]	SGV1	<	chr16_866576		ORC4	|ORC4[866711]	<ORC4[868300]
sc_Rap1	chr14_330983	AATATAGACTAATGCGTTTTGGAACGCCAAACCGCAGTGACAAATAGCAAATATGTAGCTGTCATATCGGCATATAATAACAGTTTTCTACCAAATGCTGTCCTACATTCAGAGATCTTACATCCTTACATCTAAAGTAAAACCTAGACATTTACTTCGAGTTATACTTTTTTTTTATTTATCTATTTTTTCTCTTGCGGACATTTAACACCTGAATTCCGCCTAACGCCAGGACTGATCCTGCCAGGGAAGGGAGCTTTGTCTAGTGCCAATAGGCCGGACCAGTAGGAAGGTTACAGCA	2.72874	YNL162W-A>[330331]	YNL162W-A|[330549]	YNL162W-A		chr14_330983	>	RPL42A	RPL42A>[331324]	RPL42A|[332156]
sc_Rap1	chr10_639378	CTCTGCTCTCTGTATTAGCTCATCATTTAACGCAAATGACCACGAGACAATAAACCGACGAGGAATGTGCTCATATGTCTCGCCAATACCTCTAAATAATTGACCGCGCGATTATTTAGTGTGACCAGAGCAAAGTAGCTTTGCGTCCGACCATGCAACCATGGATATACTCAAAAATGGCAATAGTGTGCCCCTAATACGTTTGCTGGCCAGTATCCCTTTCTGAAATAAGCTAAACCCTTGCAACCACCAGGGGTGCCGCCGTCCTAACTTTCCAGCCTGGCAGCGCGTCGAGTCGCCG	2.71988	<RSM7[638969]	YJR114W|[639045]	YJR114W		chr10_639378	>	YJR115W	YJR115W>[639936]	YJR115W|[640445]
sc_Rap1	chr15_93054	AACGCACCGGGGTATTAGATATACAACCCATAGTTTTCTTCATTTCACCTATATCTTTCCGGTATCTCAATAGGGCTTTTGCAAACAAGGCCGAACCTCACATTGAAAAATTTCACGGCGTTCTGCAATCCCGATCATAAGAAATGTAAAAAAATAAAAGGCCGCCAGAACGGTTTTATATAAATGTACGGGTTGAACGAACGTCACATGTGTACGGATGTAGTTGTGTCACGGTATCATGGTTAGAGACACAGTATATGAAGATTGAAAACGGAAGAATTTATTATGAAAGTTTTCAACT	2.71357	|RPS19A[92026]	<RPS19A[92850]	RPS19A	<	chr15_93054		RPL18A	|RPL18A[93395]	<RPL18A[94402]
sc_Rap1	chr16_747122	TAAATATTTGCAACATAAAGCACAATGTATTGTAGCAGAAGACAAACGACAAGTATGGGATAATGCAACATCTCTTTCTAATTAATATAAAATCAAGAATAAGCATGTCTTCTGACTAATTTTTATATACAAACACCAAGATCATAAATTTTTGTCTTTGAATGGATAATTAACCCATACACCTCATACAAGATTTTGAGAGTAAACACAAATCAATGGACCTGTAGTCGGCTAGATCACAGATCATGATGAACTGTATTGTCGCAACAAACTTGTAACTCCAATAGTGATTAGCAACCCA	2.70161	|RPC40[745826]	<RPC40[746833]	RPC40	<	chr16_747122	>	DBF20	DBF20>[747304]	DBF20|[748998]
sc_Rap1	chr11_384873	ATAAAACTTCAAATGCGCCAATTCTTTTTTTTTTTTTTTTTTTTTTTTGATTTCTTTTCATATATCCGATTTAAACCGCCTAGGGAAGAGTAAAAACCCGAATTGTTCCGTCTATACTTGGTTGTATGGGTGTTTTTTCTTCGATGCTTTTCGTATAAGAAGATATGCAGTGAATATCTTTCAATCGCCTTGAACGGTTGACAAGACGCAAGAATTTGAAAAACCTTGCAATGCACGATGCAATATTCAATTTGCACACATCGAAACGAATTGGTATCGAAAATAAACGCGAAACATATGA	2.69693	YKL030W|[382746]	<MAE1[384368]	MAE1	<	chr11_384873	>	TFA1	TFA1>[385401]	TFA1|[386849]
sc_Rap1	chr15_882261	ACTTGCGGTGTTCGGCGGTAGGCGCCGTCTTACCCGCATAGAGCACCCATTTACTCGGCAGCTTCTACGTAAGCGTGGACTGTGGTGTCTGCTTCTCGTAGTGGGTGCCACTGCCGCATTCACAGTTATTTTCAGCTGTGTTCCCGGCCGTCGTGTATGATGTAATCCATCACCCCCCTATAAAAACACCTGTGCACCGCATATTTCCATAGCGCGTGACGCTAAGTACAAGAAACAGCGAGGGGCCGTTAAGTGCAGGCTTTACCGAGGGCGCCGGCTGGCGCTTCCCGTGGAAGGGTGT	2.69425	YOR300W|[880881]	RAX1>[880963]	RAX1		chr15_882261		RAX1	RAX1|[882270]	YOR302W>[882763]
sc_Rap1	chr03_14692	ATTGTGCTTTGTTGGGTGTTTGACTTCTATGTTAACTTACTTCAACATGAAAGCCCGACGTTTGCAATGATATCCTCTTTTTCACCCGATTATTTTCATTTATTAGTAAGTGGGGTTCTGGGTGAAAAAATCAAAACAAAAATATGAATTTGTAATGATTTTTATATTTTCGCCGGAGGTGCTGGAAATGGCAAACGAAAATACTATGACATAAAAGCTGGGCACACTATGTACGTTCTTTTTAATTTTTTATCAACATGAGAAAAATTCATGAACACTGTACCTTATATTATCTAATAAA	2.6899	HMLALPHA1|[13809]	YCL065W|[14119]	YCL065W		chr03_14692		HML	HML|[14849]	|CHA1[15798]
sc_Rap1	chr01_82054	AATTCATATTTAATTGAGACTTTTCAGATTCAGGAGAATATAATCCCATGTTTCCCCTATAAATGTTACGATGCGCGAATATCCTGTTTATCGATGCCCAGTGTATGAGCCATAACGGGGATGTTATGAACCATGTGGCTACTTTTATAAGCGGTTCTCTTAGGAAGAAGGGGGTTCTTGATAGACCCCTGCACCTCATCTAGCGGAGGTGCACGGATGTACCAACAGTTTTAGTGAACATTATTCACTAAAGAAGCATTGGGCATACTCAGAGCCAATGGCAAGCTCGTTTACCAGTTCA	2.68011	|FUN19[80711]	<FUN19[81952]	FUN19	<	chr01_82054	>	POP5	POP5>[82707]	POP5|[83228]
sc_Rap1	chr15_866703	TGATCCCTGCCAAAAAGTTGAAGAGGCATCTACAGAATTGAAAAAACTTTCGAAATATATACTCTGAGTTCTTGCTCCCCGTTTTGTACGATGTTCCTAATGCAAACACACGTCCTTTAAAGATCCCCTGATAGGTTTCATTAAAGGCAACTTCCATACACGTTGAAGTGCCAATTTTTTCCCTACATCCAAGCATTCTGGGTTTGTATGGGTGTTACACCGGTTTTTCTTTTTTATTTCCAGAGAAGTACAATTTTAGGCGGGTTTCAAATTTCCCCTGTGTGCGAGAAACGCTCCGGTA	2.67999	|YOR292C[865652]	<YOR292C[866581]	YOR292C	<	chr15_866703	>	RPS10A	RPS10A>[867097]	RPS10A|[867851]
sc_Rap1	chr12_48866	TATGTCTTGATAATAATATCGATCCCATACTATTGTCCCTGGATTTTGAGATGGGAAAAGTTTCAATGCGTTCTATCGTATAGTATGATGTATTCAAAAAAAATGCGATAATTCTTTAGTTGTCGGCACTTCGGAAGCCAAAAAAAAAAAAAAAAAAAAAAAAGAAAAAAAGAAAAGGGTGTCTAAGATGTACGGATCTTCATTGGGATGGAAAACAGGCAAGTAAAAAGAATAGTAATTATTACAATGGAGAAGATAAGATAAAGTTAGCGGCAACAAATAAAGAACTCATCAGAGTTCT	2.67464	<RPL8B[48628]	YLL044W|[48661]	YLL044W		chr12_48866	>	FPS1	FPS1>[49937]	FPS1|[51946]
sc_Rap1	chr04_130745	CTTGTTAAAATATCGTCCATCTGCCATGGGGTAAAGTGAAACTTTCGGGTAGGGTAATGAGGCCAGCCTTGCCTGGGAAAAAGTTAGGGGTCAGTTACTTTTAAGAGTTCATTGATCGAGAGCGCGTGGAAAAAATTCTAGAAAGAAAGCTATAAAATGTGCGGATGTTTGTATATGTCAAAGGTGTACGGGAGCGCATCAGAAAAGTACAGTCTAATTTTCGAACGCTCAGGAATACCTGTTATGTATATTTACATGAGATAGTGGACAATCTACATTAAATTTTGTTTTTCTCTTGAGA	2.66589	|RPL41A[130408]	<RPL41A[130485]	RPL41A	<	chr04_130745		YDL183C	|YDL183C[130872]	<YDL183C[131834]
sc_Rap1	chr09_382298	ATCAATGGACCTAATTAGTAAGAAAACCAAGACATCACTGCTTCCTACGATAAAGAGAACAATTTGTAAAAAATGCCATCGGTTGTTATGGACCCCAAAAAAACTGGAAATCACATCCGACGGAGCGCTTTCGGTAATGTGTGGGTGCGGTACCGTTAAACGTTTTAATATTGGCGCCGATCCTAATTACAGGACCTACTCGGAGCGGGAGGGTAATCTACTAAATTCTTAGGGTTATTGGTAGGGTTTTGGACCAATGTTTTGAGCAGGACAAAAATGCGGAGTTTCCAGATTTTCTTTA	2.66551	YIR014W|[381811]	RPR2>[381945]	RPR2		chr09_382298		RPR2	RPR2|[382379]	YIR016W>[382625]
sc_Rap1	chr12_728526	CATACGCGCATTGTTGTTTACTATAAATAAACCGTGGGGACCTGACCCAGTCATCCTCCCTGTGTTTACAGTGCGGTGCACACGAGCCTGAGACAAGCCCGTAACCAGGCGCGTTGCCGCAAATACAGAGGCGCCCCAGACAACACCGCAGTGTGAAGCACTGTCAATTTAAAACCGTGGCTTGCTGGAGATGCCCAGACCAACCCTGTTGGGTTTTTCTCTCGAGCACGCCGTTATAATTTTAGCGTGTTCCGTACCTGTGTGCACATCAATAAGCGGTGTAACAAACTTGAACTTGCCA	2.66268	<YLR299C-A[728005]	ECM38|[728053]	ECM38		chr12_728526	>	EXG1	EXG1>[728957]	EXG1|[730303]
sc_Rap1	chr04_159431	AATAAAAATAAAGCATCTTTTAATTTTCTTCCCTTGAATGGCTTAAGTGCCTCAGTCGAATGGCAACTTGGTTCCATTATTATCAACTGTATACTATTATAGAGGCATTTTTTTCAATAAAGACATGCGGTGTGTGGGTCTTTTTACCTCTGTAAGTTACGTAATAATGGAATTTCATAGAGGAAGAAAGATGAAAAAATTCACTTATAAAGGGAAGGACATCCGTGTGCTTATACCAGCTTGAGAAAGTACTGACCCTTGAATCGTTAAGTTTACTTCTACAAAATCTCCAAGTAAAGAA	2.65761	|UGX2[158065]	<UGX2[158736]	UGX2	<	chr04_159431	>	SFA1	SFA1>[159605]	SFA1|[160765]
sc_Rap1	chr10_265346	GAATAGTCCATGCAGTTTTTCTTCTCTTATACTGATGAGGGTAAGTTTTGCATTTGATCACCGCCGTATGCGAAGCGGAAAGAGCAAATGCGTTGAAAGAAACCTGGCGACAATAGGAACCACGAGTTCAAGCTAATAATGATACCTCAATGATTATGCCCAGATTACGTTATGTGACTAAAGTAGAAAGGTGAATAAATATAAGTAACGAAACAAGGTTACATGGACTCTTCAATTAAAGAAGGAAAAGGAAGGATTCTTTTGCAGGCAGAAAACATTGAAGTTATATCGCAACAATAAC	2.65649	|DPB11[262752]	<DPB11[265046]	DPB11	<	chr10_265346	>	SIP4	SIP4>[265921]	SIP4|[268410]
sc_Rap1	chr12_202812	GTGAGAAATAGCAGTTAAATGTACCGGTGGTAAAAATGCAATGCCATCATTCTTTGTTACCAAGCAAAAGTGAGAAATCTTGAAAAATTTTAGCACCTTTGAAAATTTTGCGTCAGCTCCAAGAAATTTCAGAAAATATATTCGACAGCTTTAAATCCGTACATTTATCAAAAAAAGAATATAATATCATGTTTGACGATGTATGCTATGTAAATCATGTCATAATACGCATCAATTGATACTACAAATGCATCTCGGATAGAGACATTGTCATGATAATCGCAACACATGTCGCACCTGG	2.65595	|RPL15A[201977]	<RPL15A[202591]	RPL15A	<	chr12_202812	>	YLR030W	YLR030W>[203291]	YLR030W|[204082]
sc_Rap1	chr04_1062968	CTGATAAAATGACCTAAACTATGCCTATCTTTGAAGCAACTAGACATTAATCTTGAAAGACCGTTTTGATGGATGAATAATTCATCGAGAAAGCATTAGTTCGCTGATGTAATTTTTCATTTCCTGCCATCATGCGATGTGTGGGTGCTATTTATTTTCAATTCCTTTACCAAGGTACCTGATAGTGTCATAAATAAATAAATTTAGACCCAAATGTAACCATTGATAAGTGAGAGTCTTAAATTTAACATGTTCATACTTTAACTGGTGCTCAACCGATATATTATGATTCACTGTGCCA	2.65523	|PRO1[1061501]	<PRO1[1062787]	PRO1	<	chr04_1062968	>	CFT1	CFT1>[1063348]	CFT1|[1067421]
sc_Rap1	chr07_483457	AACATTCTGAAAATGTCTATTCCTGTCAAAAGCATGTCAGAGGTCTCGAGGCCTGGAAGTGCCGCATTAGGAAATACAGATGCAATGCGCGCGAGTTTACGAAATTCTCGCAGGAGTTTCTCCGGCCATGTGCGGCTGGTTCTACGTCTCGTGTATGGGTTTATTTCTGCGGTAATTATCGCCGGATCTCCGCTTCGAGACCGGGTTTGTTTTCAAATTACCGGAAAAGGTCAGGCAAAACAGAGTGATGTATGGGTGATCCCAGCAATGCCTGTTTATGTTTCTCCGTTTCAGGAAGCTT	2.6546	<YGL007C-A[483032]	BRP1>[483265]	BRP1		chr07_483457		BRP1	BRP1|[483642]	YGL006W-A>[485428]
sc_Rap1	chr11_115030	TGCAATTATTGACAAAGTTTCAAAGTTTCCGCCATTATTCCTTCATTTACACATTGATAGTCGAGAAGTTTCCTAATTAGTGTCACAATGACAGAGAAAATTGTACCAGCGCTTCTAACGAAAATTAGCACCCATACCCAGAGTTCATAAATCTGGCAATGTGGTACAATAATATAGGATTGGTAACATTTCAATTGTAAAATGTTTAACGTTTAGAGAAAAGGGGAGCCAGAACGCTTCTGGTGGTGTAAATACGGAGAAGTCACCTTAAATAGTTTTGTTCTGATAATTGCATTTTTTT	2.64606	<STE3[114632]	YKL177W|[114699]	YKL177W		chr11_115030		LST4	|LST4[115505]	<LST4[117991]
sc_Rap1	chr06_65131	TTATGATCCCAGATGTTCAAAAAAAATCAATAATTATCAATTAATCGTGTACTTTAATAATCCATATATGAATCATTTAGGTAATTAGCTCTTTTTTGCTTGAAAAATTCATCCATTCGGCTCGCGTTGTCTAAAAAAAAAGTTTGGAAACTTTTTTGTATAATTTATGGGTGTTATCTCTGAATATGTACGGGTGTTGACATGGAGAAAGCAGTCTCGATATTTTGCCGACCTTAATGCTTTAAGAATATGAAAGGAAATGCGGTGCAAATAAACGATCCTATCGTGGTAGTAGGAAAGG	2.63746	|RPL22B[64242]	<RPL22B[64931]	RPL22B	<	chr06_65131	>	YFL034W	YFL034W>[65475]	YFL034W|[68696]
sc_Rap1	chr05_242380	CTCGTGCCACTCCCTTTTTAACTCCGAGATACAACTTTCCGTGGGGAAAAGTACCGTAGTATTGTAATTTCGAGAGCATCTTTACGGTAATTGCCCCTCCACACCCAGACGTTACACAACCCTTAGTAAACAGCTGCGGAAAAAAAGTGTGCCTACGCACTGTACGACTCCTGATTGATTCCTTCATTAGCACTGACTGGCTTACGGTGCACATAAGTTATTAAGAGCAGTTTAATTCAGTTGCTGAATAGTCACGTTGATGAGCACGAATACCTGAAACACCAACGGTAATGAATCAATT	2.63242	|ACA1[240031]	<ACA1[241500]	ACA1	<	chr05_242380	>	SPO73	SPO73>[243179]	SPO73|[243610]
sc_Rap1	chr07_277188	GGGCCCAACCATATTCATTAAAGATCCGGGATGTGAGCTTGAACTGCTTTTCGACGCGAAGAAGGTTTACACGTATTTTAGTAATTGGCTTATTCACTAAGGATTCTTAAGGTTTTCTTAATAGTTTTCTACGTCGGCATGCGATTGTTTGGTTTAGAAGACTGCTTTCTAAATATGGTTGGGTGTATTTAAGCTAGACCCATACACCCGCTCTATGGGATTATTTACTTGTTTGAATTTTAAGATTTGTGATAATGGAACTGGACGCAAACATTTGATGGAAAACGCATGTCATCATTAA	2.63083	|MON1[274786]	<MON1[276720]	MON1	<	chr07_277188	>	RPS2	RPS2>[277623]	|YGL123C-A[277640]
sc_Rap1	chr07_371270	TATTCCACCCAGGCCGACACGGCGCCCGAGAACGCTAAGAAAAGATTTGTGGAGGAAATACCGGAACCGGCTATAGTCGAAATACAGGACCCGACAGAGTACAACGATCACCGCCTGCCCAAACGAGCTAAGAAATAGTACACAGGGCAAGGTCATTAAATAGCGTATATAATCATTTAATATAGTATGTTCTCGAAGCTGATCGCGTAAGGCGCAGAGCGAACTAAAAAAAATACCGGCACCCATGCACCTCACACCGCCGCACGCGAGTGAGGTTGAACTGCACCCGGAAAATGCCAAG	2.63057	|YGL072C[371006]	HSF1|[371257]	HSF1		chr07_371270		YGL072C	<YGL072C[371365]	AFT1>[372015]
sc_Rap1	chr03_68522	TTACACAGCGCAGTTGTGCTATGATATTTTTATGTATGTACAACACACATCGGAGGTGAATATAACGTTCCATATCTATTATATACACAGTATACTACTGTTCATAGTCATATCCTTTTCTTACCTTCTATATCGAATGACTGATAAAAAAACGTGAGTCACTGTGCATGGGTTTAGCAATTAATTAACTAATTTACCGGAGTCACTATTAGAGTCAGTTCGACTGCCTAGAAGAACTGCTGGTTGTCAGGATTGTGATGGGGGCATTCTGCTGTATTATGACCCATCGTATCGCAATGCT	2.61823	|HIS4[65934]	<HIS4[68333]	HIS4	<	chr03_68522		BIK1	|BIK1[68599]	<BIK1[69921]
sc_Rap1	chr12_262997	AAACACAACTAAAGTTTACCATGTTTTATATAATATTACTACCGCTACTGAGTAAATGTTTAGCTTGTACTTAACTTTCAAAGACAGTTTTTTTGATAAACATCAGTACATTTAATAATACATCCATACATTTATGTTAATTTGTTTTTCCTTTCCACCTCAGTGCGCTTCTCTTTTGAAAAAATCCTCAACAGGCCACGCGAACAAATCTTACCGAGAATTTCCTAAAATGTTTCAAACTATCATTTAGCTGCATACAATATGTACATTATTAATTGAGATTAACAACTTTACCTGTACT	2.61032	FRS1>[260980]	FRS1|[262767]	FRS1		chr12_262997	>	RPL22A	RPL22A>[263195]	|BUD28[263578]
sc_Rap1	chr12_897849	TTAAGCTGCTATAACCCAATAATGATAAGGTGATTGTAAGATGAATTGTACAACTGTGTTGCCACCGTCTTGTGACTATTGCATATGACTAAGTCGTTTTATTCTCTTTCGTGAGTGGCAATTTTGAAGAAACGACCCAAAAAAAAAGGACAGAATTCTACAACACCTGTACCTCCAAAAAACCCATTTCTTTTCTGTTTTTACTGAATTGTAATTCGCGCTTGTCTATTCGTCATTCTGAAAAATTTCACGCAAAACAACTGATGACAGATCTTGACCATAGCATAGCATGAAGGTGCAG	2.6069	|REH1[896374]	<REH1[897672]	REH1	<	chr12_897849	>	RPS29A	RPS29A>[898158]	RPS29A|[898821]
sc_Rap1	chr12_65505	AAAGGTGGCAAAACCCGGAGCCTCTCTATATATACCCCCAAAAGGAGGAACCGCCCTCAAATGACACTGAATTCTAAAAACAACTGATAAGTGGCATCGCCCCTGAAAAAAGAAACGAAGTGGGGTAACCACCGTGTGTGGCCGGATGTACGGCTGTGTGATGCTCCACTGGGCGGCTATTTTTTTTTTTGGTACCGAAATTGGTTTATCCAGGATTATTCTAGAACGTTCTAGAAACAATACTGACCACAAAGACTTTTCGGAATAGAATATTGTCAAACAAGAACTTTTTCACTTTCTT	2.60459	|UBI4[64061]	<UBI4[65206]	UBI4	<	chr12_65505		ENT4	|ENT4[65774]	<ENT4[66517]
sc_Rap1	chr04_321814	ATAGCACTTGATGCCGGAATGGAGATGCTTATTCTTGTGTTCTACATTCATGAAGTGCTGATACTATATTTTGTTTTCCCGAACCTCTCCCCTTCTGGGCCCTTTTTCCATTATTCACAATATTTTCATACCTTTACCTCCGTACACCAATCTTTATTTTTACCCCCATACCTTTGTATTCTGAAATTGAGAAATGATTTGTGGTGCTTTTTTTTTTGGACAATCTGCCTTCGTGGACAGTTTTGAAACGCTAGGCGACAGTTTTGCAACGGAAGGAAGTGGGAGAGCCCAGAAAGGCTTT	2.60108	|RXT3[320668]	<RXT3[321552]	RXT3	<	chr04_321814	>	RPL31A	RPL31A>[322226]	RPL31A|[322988]
sc_Rap1	chr12_950288	TTAAGTACTAGTGCGGTGCCTGCGTTAGTGCTTGTCTTTAGGTCAAACAGGTCATCTTGACCAACTTAGCTTATAATAAGAATGATAATCGATTACTCTAAATAGCATTCTTTCATTTGCGGCATCTTATAACCCACACACCGCATTTAGGACCCGTTTTTTTTCTTTTTTTTTTTGTTGAAAAAATTCAACAGTTCCTATTTTTTTCTTTTCATTCTTTTTTTTTGCCTTGCCTTCGTTTCGAGAATTCTTTTTCTTTTTCTTTAGGTAAGGGACCTTCTCAGCTGAGGCACGGTGGGGT	2.59892	YLR412W|[949190]	|YLR412C-A[950264]	YLR412C-A		chr12_950288		YLR412C-A	<YLR412C-A[950470]	YLR413W>[951153]
sc_Rap1	chr13_302936	ATATAGACGCAGGTTTGGGCTATGTTTTGTCAGCAGCGATAAAAGGTACGAGACTTCGCAGACTTAAACGAGGGAAACCTTCTCGAGAACTATGGTAACAAATATTACCCGCCCCGGAAATTGCGGAACAAATACACTGTCTCTTTACGAGTTTCTCGTTTAAAAAATCCAGGGGTGTGGGGTGTGGGCGCCCATATGCGCGAACGAGCAGCTGCTTGTGATGTTTTCCGGGGAACCTCCCACGTTCACAACCGCGCCGCGGAAATAACGAAGTTTTTACGTGTAAAGAGATTACGTCAAA	2.59206	|ERG5[300868]	<ERG5[302484]	ERG5	<	chr13_302936		SOK2	|SOK2[303235]	<SOK2[305592]
sc_Rap1	chr05_362400	TAGCTACCGACTTCTGGGCATAATAACCAAAGTCATATTTTATCGTCATTAGAGTGAAAGTTTTTACTGCGAAACATCTTGACATCCAAGAAATTTAAACCCATACAATATATTTCAATATTTTTGTCTATTACTAAAAGTTCGCGGAGCACAATCGGTCGACAATTCGCCCGAACAGAGATTCTGCCTGATACCGACTTGCCCAGCCCAAGTGGGCAGAGAGGAAGGAGAAATTTCTCGGGTAGAGGGGAGGGACAGTCCGCCTAACTTCCTTACGAACGGGCATTGCTTTAGGCAGGAA	2.59205	|AST2[360498]	<AST2[361790]	AST2	<	chr05_362400	>	RPS8B	RPS8B>[362729]	RPS8B|[363698]
sc_Rap1	chr12_522315	TTCATTCTCATCAAAACACGAAAGCAAACCATAGAGATGAACTTAAGAAAAAAGGGCCACGGGATTTTTTTTTCGCGTTTTGGCGTTTTCATATCAAAAAAAAAAAACCATATTAACATCTGTACATTATTATTAACTAAACATCCGTACACAAAAGGTTTTCCAAGACAAAACGTTGTCGAGACTATTCTCTTTCGAAGAAATTCTAAAACACACTTCGGCAGGCCGGCAACAAGAAGGCGGCCCCTTGGGGAAAGGGAAGTCAATCCGTCTGCCCGTTCTCTAGGCTGATGGTAGGCAG	2.582	<TOS4[522014]	YLR184W>[522108]	YLR184W		chr12_522315		YLR184W	YLR184W|[522455]	RPL37A>[522665]
sc_Rap1	chr02_605970	CATCTTGCATTCACTTTGGTATATATCTCTTGACCTCAATATATCTCGATAATATAAATCGCAATATTATACTTGTTAGTCTGACAGTTTTACACCTGTACATCTTCACCATCACCACACCCTTTTTTACTGGAGGCAAGGATGAGTTTGAATATCGCCTTTTTCCCAGCCGCTAGAACATGCTCAGAACCGAGGAAAAGCACCGCTGCCAAACCTCCTTTGATGTGTTGGCCCACCGCTACTAGTGGCCGTGCTGGAAGCCCAGGCAGCGGTGGGGGCCACAATACGAGAGCTGGAAAGG	2.58134	RPS9B|[605503]	YBR190W>[605961]	YBR190W		chr02_605970	>	RPL21A	RPL21A>[606265]	YBR190W|[606272]
sc_Rap1	chr06_224025	AGAGATTATGGCAAAGCCTAAAGGGAAAATGGTAGACTTCCTACATTGAGAATATCGCTGGTTTTCCCGAGCGCGGCTAGCGACCATTTTTCTTTGTCCTTACAGAACTAAAAAAAAAAAACCAAAAAAAAGTCGAAAACAAGAATACATGCGCTGTATGGGTCTAAGAGTATGTACGGATGTAAAAGAAAACAGTACTAGACAGAGCGCATAAAAAAAGCCTAATCCCTTTTCCGTCTGTATACTTGTGCTCCCTTATAAAAAAAATTAAAAATTAAAAAATAAAAATAAGAATAGTGTA	2.58054	<RPL29[223759]	<YFR032C-B[223961]	YFR032C-B	<	chr06_224025		QCR6	|QCR6[224314]	<QCR6[224757]
sc_Rap1	chr05_261642	CTCTGCCGGAAGTGAAGGCACAAAAATAGCTCTCTCTAAATGGGCGGTGGAAGGGTGTTCAAAAGTAAAGAAATATAGGCGCACTTCTGAAGTCATCGTAGGTGAATAAGCAAGTCTTTATCGGCATGTTCGGGGTTTTTTTTACCAATGACGATTTCTGTCACTTAACTTTTTAGGCCTTCCGTGGTCGTGTCATAGCAACCCCTAGTTTTCTCTTCACATTTTGTCGCGTTTCCGTCGCACAGTAAGAGCTGTATAGCGTTGAATGAATGTAAAAAATGCTCACTGAAGGACGGTAGCC	2.58012	|YER053C-A[260932]	<YER053C-A[261045]	YER053C-A	<	chr05_261642		GIP2	|GIP2[262051]	<GIP2[263697]
sc_Rap1	chr04_1301107	CCTCTTCATATTCGATTAATCCAGATGAAATAGAACTAGATATTTGATATAAGCTATGTAAAATCATGCATCATTTTCGAAACCATAAGTTCTTTTTTGGTGCGGCCTTCTGCAATTACTGATTAAGTAGCAATTTTCCTTCAAACATCCGTGCACTGTGGATGTTTGGGTTGTGTATTTTGCTTTCATAACATACAGATATTTTGTTTAAGGAAGTGAAATAAACAATATCATAAAACAGGTACTTCATAGACCATAAAGCATAACCCAGATTATCCTCTTAGATAGCAATGCTAATGTA	2.57995	SYF1>[1298424]	SYF1|[1301003]	SYF1		chr04_1301107		YDR417C	|YDR417C[1301547]	RPL12B>[1301608]
sc_Rap1	chr16_228133	CCCTACCTTCCTTGTTTTATTTTACTTTTTTTTCTAATTTTAATTTTCTTCGTTCCTTCAACTGTATGTACCCTTTTTCTACCGGAAATAAGACGGTCGTAGTGTCCGCGTTTTTGGTTCTTTAACGACAAGACATCAGTGCCTTCTCGCATTTTTGTTGAATTGTATTGTATTATGCTCGATGTTTCCAGAACGATATATACATCTGAGAGTTTATATATCAACGATCATTTTCTTGTTGCAGTAAGCTATAATAGACGCGTCAAATAGTCTAACCAGTCTAAATCTCATCAGCCACACA	2.57515	|OYE3[226168]	<OYE3[227370]	OYE3	<	chr16_228133	>	DAP1	DAP1>[228313]	DAP1|[228771]
sc_Rap1	chr15_1010956	AGATATCGCAGAGGCCCTGCAAAAGAGTGACATGTTTGACTTTCTCATCGATGTTGTGCCTAGAAGACCTCTTCCACAATGAGAGAGTTAATGGTTATACAGCTGCCATTTGACCGTGCACCACAGCAAATTATCTGTTGGAAAAAGAAAAAACGCAAATTTTTTTCATTATTTTTTTCCAGAATAAGTTTGGTAGCAAATTGGCGATGAGATATCTAACAACGACTACTACTACTACCATAGGATTGTCTCGAATACATTGTGTTTTGCAGTCACACTGGTACTTCGTCCCTTGGGCAAT	2.57483	HAP5>[1010159]	HAP5|[1010887]	HAP5		chr15_1010956	>	VTS1	VTS1>[1011187]	VTS1|[1012758]
sc_Rap1	chr12_1028421	TTTGTATACCAGTATCACAGCATTCAGCAAATTTGATTATCTCTCATGCTTCATGTCCTACCTTTTTTCCTTCTTTCTTCCTTGTCTTAATCTGAAAGTTACTAATAATAATAAAGACAAAATATCACCCATGCACCAAAATGTATGGGTCATAATTTTTTTTCTTGCCTTCAAAAATCGTTGTTAGCTGCAAAATGGCGGTGAAACACATAGTTGTGGTTATGCGTCCCCTCCGGGCGGCCGCAGATGGAGGATGCCCCCATGTGCTGATTCTCCCCGTAGGCGGCGAGTAATATCCTCG	2.57447	|VMA6[1026853]	<VMA6[1027890]	VMA6	<	chr12_1028421	>	RPL6B	RPL6B>[1028850]	RPL6B|[1029764]
sc_Rap1	chr16_135703	ATTCATATTATTCACTTATGTATTTTTAACGAAACTCTACTCCATTCTACTGGGATCGGGCATACTTTACGGGGTGCACGGATTTTAGCAGTCTTTTTCTTTCTTGGCTTTTGCGAGATGCCTTGAGAGGAAGATTTTTTTTTCACTCAAAACCTCTGTCTTGTACATATCTAGAACATGTTTCATTGATATTGGACGTTACTATTTCAATTTAACAGTCAACCAGTCGTCCAAAAATGTCCAAGATCACTTCTTCTCAAGTCAGAGAACACGTCAAGGAATTGTTGAAGTATTCCAACGA	2.5727	FLC1>[133042]	FLC1|[135423]	FLC1		chr16_135703	>	RPL1A	RPL1A>[135789]	RPL1A|[136442]
sc_Rap1	chr13_756456	ATGCAGCAACCACCTCATTCCTCACCTTCAAGGCCATCTGAAGAAGGAAAACAGAGGGAGGGACGTTATTTTTCGCAAACAAAAACGGCATTTTTTTTCTTTTGAAAAATGAGGTTTTCCGAGGGTGTGTGGGTCTATGCCAAGAAATCATATTAGAGTTTTTGTTTCTTTAAGGTTGACCAGCAAAAACAAAAAGGAGTCACCGTTTATGACTTCCGTTATATGACATATATATTTTCGGCGTAGGTAGGGAAAGACAAATGCACTCACTACGCTGCGTCATGAAGAGAAAGTAGCAAGA	2.57057	|ZRC1[754837]	<ZRC1[756165]	ZRC1	<	chr13_756456	>	YMR244W	YMR244W>[757249]	YMR244W|[758316]
sc_Rap1	chr05_13414	CATTGGAGGATTGTATGCTCAAATGACCCCTGTGGTGAAGATGAACACTTCTTGCACACTATGGTTGAATCTTGACGGTACCCTCACTCAGAGTTTTATAGTATCACACGACGCTACTCTCCCGCTTGTACATTCATTCTGGCTAGTTTATAATAACGTTAAGGAAATGACACCCATACCTCTCAGAAATCCAATTGGAAATAATATTTGTAAAAGCACGTGATATTGCCTTTTTCTTTTATCTGGTTACCAATATGGGATCAATAACTTTACTTTTGAAGATCTTGTTTTTCCTTCAGAT	2.56924	|YEL073C[7230]	<YEL073C[7553]	YEL073C	<	chr05_13414	>	RMD6	RMD6>[13720]	RMD6|[14415]
sc_Rap1	chr02_682044	ATAAATCTGATAACAAGTAAAGTACTCATCGATGAAAAAATGAATGTAGAGCCCTTTTTATATGTTTTCACCGAGTGGCCCATCGGAAACGGCAAAAAAAAAAAAAGAAAGAAAAAAGAAAAGAAACATAGAGCGTTGCTAGGTTTTTTTTGCCACCCACACCCATACACCCCATTACTTTGTCTGCAGCATCGTTATACACGTAGTGAAAGTGTGCAGGCCTCGGCGGTTAAAAAAATTTGAGCAGAAAAGCATGTTATTTAATACATGTAATATTTGTCTATGAAGCTTCGCTATCCTG	2.56743	YBR230W-A>[680357]	YBR230W-A|[680557]	YBR230W-A		chr02_682044		SWC5	|SWC5[682174]	<SWC5[683085]
sc_Rap1	chr12_424314	GGCCTTATCGATTATGAAAGCTGGAAACGCAGGTGGGTGGCCATCTACTCGCACAGCCGTATCGCGGAGATAAGACCCTTGCCCCGCCACGCGCTGCCGCTATCGCGCAGCGCGACGCAGACTTTGGAGCGCTGCGTAAGTCGCTACACACGTACATTGCTGTGGTGCACGGCCCTTGCGGGTATGGCTTCCCGCAGCGTCAGCGCCAGGGCGGCCGAATCTCGAGGACACAAGTCGCTACCGACGGTGGTAACTCGCCGGCAAGTTGAGCGTGCACTATGCACAGAAGCCCGATCACGTG	2.56734	RRN5>[423684]	YLR140W|[423801]	YLR140W		chr12_424314		RRN5	RRN5|[424775]	PUT1>[425187]
sc_Rap1	chr15_960351	TTTCTGATATTATTATATATAAGCAAAAAAACGAGGGAGTGTATAACGATAGTCCCTTCGGCTCTATTTTATTGTAAACCTCCACTACATTGTCATATTTGCGATGCCATTAGTATTTTATTGCAGAAAAATTTTTTTCAAACCACCCATACACCCTCATCGGAATCTTTTCATTTCAAAGCGACAGTAATATTTTCTGTCAAGAATACACAAAGGATACACTTGCAGCTGGAATAAGCAAGATTCCACCAAGTTTCTTCTACCTGAAATACATCTATTACGGGGCCTTGATTAAAAGTAA	2.56341	|RPA43[959199]	<RPA43[960179]	RPA43	<	chr15_960351	>	RPA190	RPA190>[960984]	RPA190|[965978]
sc_Rap1	chr03_78536	CACTGGGAGTGCCATCAACGGCAAAGTTGCAGCTTTTTGCAGCAGATCAGTGCCGCTTAGACGGCACCCTCAAGCGGCACTGAAGAACGGCGCGCTTTTTTTTTTCTTCTATTATGCCGGTCAAGGAAAAAAAGAAACCAAAAAAAAATGCCGTGGGAGGCACGGATGCAAGATTTCTCCAAAGTCCCTTTTTAGCCGCCGAGGAAATGAGGAAATAAGGGGTTAGCCGCCGAGTGAAGCCGCCGAGGTATAAAAGGGAGAATGCACACCTTCGTAAGAAGATTCTATTTGAAAGAGTGCT	2.56291	|AGP1[76018]	<AGP1[77919]	AGP1	<	chr03_78536		YCL023C	|YCL023C[78949]	KCC4>[79162]
sc_Rap1	chr13_675286	CATACGTACTGATCAAATTGATCAATTCAATATCTCTGTTTTCGTTTTTAACATTCAACTACCGTCATAGCGTTATACGTAGGAAAAAAAAACCGCAATCACGTAACCGTGGCTTCCACTAATCGGCTCTTGTGCCGTCAGATTCCGGATGTACGGGTGGACGCCATTTGGAACGAAAAAAAGAAATTGAAAAAAGTGGAAGCTAGAAATCACTGTCTTACCCTGGACGGTATCGTATATAATGACTCCGGTTTTTTTTTCTCTACCCCCTTGCCTCTTACCCCGGATTTTACCCAACTTT	2.56161	|PFK2[671886]	<PFK2[674765]	PFK2	<	chr13_675286	>	YMR206W	YMR206W>[675895]	YMR206W|[676836]
sc_Rap1	chr12_645927	TTTCTTCCTTTCCCTTTCCCTCTTCTTCTTATCTCAACAACCGCCCAGCGCATTAGCAAACCACAGTACGAGCTGTACGGCTGAGCCACTGCACCTGTCTGGCTTGCCCCTTTTTGTTGAGTAACCGGGTAATAATTCGGCTGTCTAAACGATACAATCCTCGTTCCACCCACACCCATTCACCCGTCGGGCGAAATCCACCCTCGCGGCCTCGTTTAGAATACCAGGCAACGGCACCAGCAACGGCCCCGGTAACTCGATCGCGTTCATATATATCGGATATACTCTTGAGGCACAATTT	2.56151	<NDL1[644975]	|YLR255C[645602]	YLR255C		chr12_645927		YLR255C	<YLR255C[645955]	HAP1>[646417]
sc_Rap1	chr16_406389	CGACTAGGAGGTGAGGCGACATATTTGTCACCATTCAAGTTACCGAGATGGTAGAGAGGTGGATGGCTCGGGTGAGCTTGATTGTACACTGCAGCAACGATGCTTTTTCTACCCATTTTATGAAGTTTAACATCCGTACCTTTCCACCTCCAAACATTTTTTGTAACTTCGTCCTTTGAAAAATCAAGAAGTAATAGGTGTGCAGTATAGGGCCGCTTGAGCGCGCAATATCGGTGAGTGAGGTAAGATCCATCCATACCTTAGCAAATATGGTAGTGAGGAGGCCAACTGTATTGCGTTA	2.5595	RPS9A|[406041]	|YPL080C[406169]	YPL080C		chr16_406389		YPL080C	<YPL080C[406495]	RPL21B>[406633]
sc_Rap1	chr11_118493	CCTCTCTTCTTTGACCATCACTAAAGCTTCTCTCTTACTATATTCCTCAAATAAAAAAAAGTTGCAATGATTACTTACCAATGTGCCATAAACTCCGTGCACCACACTAGCCTTCGATTTGACACATCTCTAAGCTGAAACTGAGAATACTGTTGTAAAACAGGTATTGGCTGCTTCATAGTACACCCAATTGCCCACAACCCAAGTTAATCATAAGCTCTTGTTGTCGATGAATTGCTCAAAATGTGGCCATTCTTTCAATTTTGCACCTCTAAAACTGCTCCGTGGGTTGTGACAACAA	2.55513	|LST4[115505]	<LST4[117991]	LST4	<	chr11_118493	>	ZRT3	ZRT3>[118798]	ZRT3|[120309]
sc_Rap1	chr14_169902	TGTACCGTTGTATAAAACAGTAACCGAGCATGGACAATTCATTTTTACACCCCAACGACGCCACTAACCATGTATAGGTGTCTTGCCTAACTTATCATTATTCATAGTAGAATTAAGAAAATTAAAAGCCTTGCACCACAGGTTACGTACATAAGATATTATGTTAAATATATATCTCTTCAGTATTTCTACGTACAAAGCTTCACTCATTGAGGTTTGATTGGTGTACAGCTACATACATAAAAAGGATCAAGTGAACTATTCGGCATGTCGACAATTGGAGCTGTTGATATTCTTAATC	2.54625	|YNL254C[168044]	<YNL254C[169249]	YNL254C	<	chr14_169902	>	TEX1	TEX1>[170019]	TEX1|[171287]
sc_Rap1	chr11_362045	TTTGGGAATTGCTTCCGAATCTTCAACCTTCATGTATACCTCTTTTCGGCTAGAGTGTGGTACTTTAATTACTGCTTAGTTGTTTTGCCCGATTTAGATATTGCACCCGTGCACGTCACACATAAGCTTGGTCTTTTAAATAGTGTGTGAAAAAACGAACTTGAAGAAAAAGATAGAGCAAGATATATATAGGAGTAGGAATAGGGAGAGTGGAAAAAAAAACTTAGCCTCAAACTAATAGTCAAGAGGATCAACTATTCTGTTCAGGTTTTGCAGGTTAAAAATTGAAATAGAATATTTT	2.54539	|NFU1[360701]	<NFU1[361471]	NFU1	<	chr11_362045	>	PTM1	PTM1>[362265]	PTM1|[363836]
sc_Rap1	chr04_1013824	TATAATCAATTGTATTATACTGGCGAAAAACAACAACCGATAGTAAATTTTCTTCTTTTTTTCCTTTCCCTCTTCCAAAACAAAAACACTCACTTCCTCTTTTGTATTTATAGAGGCGCCCATCGCAAAATAACCAGGACCCCCTTTTGAGGGCGTGGTTAAAGGGCACCCAGAGCCCACACCCATTGCATCTTCCGCTATTAGGGGACTGCGGAAGTGAGGGGAGCAGTAAATAGTGATCTTTGTAATTTTCTGCAAAATCCCTCTCGCTGTCTCGGGTTTTTCGATTCAGAGGACCTTC	2.54019	|PMP3[1013472]	<PMP3[1013639]	PMP3	<	chr04_1013824		MTH1	|MTH1[1014397]	<MTH1[1015698]
sc_Rap1	chr02_628594	TTATTATAATTTTACTAATATTATTCATCGCTTTTGCCAGCCACAGACCCCACACATTTCGGACTTAACATTATGACTGCGCATGTCCGTGCACCGCGGCCCAATTCTTGTTTTTTTTTTTTTGCGGAGAAAGGAAAATTATCTTCAAGCGGAATAGGGCCAGCTAGTATTGCTCAGATGTGCCTGTGGAGAGCCGTGCTACAGGGTACCGTCAGCCCCTGAGTATACCAGAGAGTACACCGTGCGGAGTTCTTCCAGAAAATGAAAAGATTGTTCTCAGAATAATTCGTAGCGCTTGATA	2.53884	MCM7>[625767]	MCM7|[628304]	MCM7		chr02_628594	>	COS111	COS111>[629163]	COS111|[631937]
sc_Rap1	chr15_909116	GGCACGAATACATCATATAATACGAATGACACAGGGGCACCCACCCATCGCATATCAGGAGAACTTCCCTGTGCATACGGGACAGCAGAGATAGGCTGTTCTCGCGCGTTTTTTTTTTTTTTTTGCTTTTTTTGGTTCCTTTCGCGGATATCGTATTATCGATATTACAACAAAAATGTTTGGAGATCTCCTTCGCTGTCTTTAAGTAAAAGGCTTTAACCGCTTATTTTTCTCTCTTTTTTTCCTTTTACCCCTCACTTGTCGTGAGACAATTGTAGTATATTTAGTAAGTATAGAAAGT	2.53319	|YOR316C-A[907723]	<YOR316C-A[907932]	YOR316C-A	<	chr15_909116	>	FAA1	FAA1>[909340]	FAA1|[911442]
sc_Rap1	chr12_1019194	TGGAATTTCCAGCGGATGGTGACGCGAGGCATCCGTAGTGCACAATAAAAAGTTAGTTTTTCATTAACCGAAAAAAAAAAAAAAATAAAATATATTAATGTTTGGGTTTCAACGTTTCCGTGGGTCTGGGTCCACAACAGAAAACTGTCCTGAAGTTTGATTAGGTTTTAGTAAGTAAACAGTTATGGTTACATTATTAAGGAATACAGAAGAGACTGCATGTGTACATAGGCATATCTATGGCGGAAGTGAAAATGAATGTTGGTGGTCAAATGCAGTCCATATTTTTGAATTCTTCATC	2.52877	|RPS1A[1018138]	<RPS1A[1018905]	RPS1A	<	chr12_1019194		SIR3	|SIR3[1019312]	<SIR3[1022248]
sc_Rap1	chr16_829262	TGTTTGTAAACGGGCTTGAGAGGTTCTATGCGGTTAATTCTGTCACTAGGGGTCCGAATCTCGGATTAAGTATAAAATATGTATTACCCTGATGATTGACCGGATGATGTAAGGATGCATGTCCCTACTGTTTTGGTATTTCCACATACGGACGGGGCCCCGAAACACCACCCCCATTTTAACGGCCGCATCTGAGCATCGGCCCATTTGGCACACGCCCGTTAGTGACGTTGGTAGGGGCATTTCCCTGAGGTAGGCCCAAGGTTGCTTTAAAAGGTCCATCGCAAACCCCTTGTCCGCG	2.52211	|YPR148C[826829]	<YPR148C[828136]	YPR148C	<	chr16_829262	>	NCE102	NCE102>[829914]	NCE102|[830435]
sc_Rap1	chr03_58837	GAGAAGTGAAAAGAAGATGAAACACGTTAGCAGGTCCAGAGTAATCCTGATGTTCTATTACCGATCTAGGATCCCAAAAGATCTTCATAAAACCGAAAAAGATGTTAAGAAATGTTTACACTTGTACTTTTCTTTCTTTGTTCTTGACCTACCAGAAGTGAAAAAAATTTTTCATTGCGTGGGTACATCCGTGCACCATTTCTGAAAAATTTGCGATGAGCATCCCTCAAAATCCGTATTATCCGCTAGTGTTTTGAGGTTCAACAAGACAACATATAAGAAGGGAAGAAGGAAAGGAGGC	2.51539	|SRO9[57374]	<SRO9[58678]	SRO9	<	chr03_58837	>	GFD2	GFD2>[59026]	GFD2|[60726]
sc_Rap1	chr07_368567	AACCTAAGGCAAAGGGTTTGTCATATACCCGTGAAGGCATTTACACAAGCGCACTTCTAGTCATATGCAGTTCATGCATATTAAGTGAGTGTTATAACGCAAGAGTTATATTTGAAATAGGGTTGTTAAAGAAGGGAGAACCCATTCACCACATTATCTTTGCGAGTGTAAAACTAGATAACTTAAATTTTTAGGAGAGATTTTGCCACTTGGCAGCAAATACCAAATAGCAGTACTGTTCCGGTAGATAAAGGCAAAGAGTTAGAGGTGTGCTTTACGAACAGCGCTGGAAGGGAAAGGA	2.50421	|MPS2[366928]	<MPS2[368091]	MPS2	<	chr07_368567		YGL074C	|YGL074C[368599]	HSF1>[368756]
sc_Rap1	chr01_795	TATAACTGCCCTTAATACATACGTTATACCACTTTTGCACCATATACTTACCACTCCATTTATATACACTTATGTCAATATTACAGAAAAATCCCCACAAAAATCACCTAAACATAAAAATATTCTACTTTTCAACAATAATACATAAACATATTGGCTTGTGGTAGCAACACTATCATGGTATCACTAACGTAAAAGTTCCTCAATATTGCAATTTGCTTGAACGGATGCTATTTCAGAATATTTCGTACTTACACAGGCCATACATTAGAATAATATGTCACATCACTGTCGTAACACT	2.50098	YAL069W|[649]	YAL068W-A|[792]	YAL068W-A		chr01_795		PAU8	|PAU8[1807]	<PAU8[2169]
sc_Rap1	chr02_589535	TCTTGCCAGATAAGGGATCACAAGGAATTATATACCGTGGATCACAACTATCCATATCACTCTTCCCAATTTCGCGGAGAAATACTTATGCAGGTTTCCAAATCATTTCCGTAGCCAAAGCTGCCTGTTGGCCACTGTTTTGGCATCTCTCTACATTTTTTTTTTTCATTGATACTTTCAACCCAGACATTCTGTCACCTGGTGAAAAACGACACAAACTCCTTTGTAACAACAATTGCAATTTTAAGATATATGAGAATATTGATAAGGCTAGAAGGATGGTAGTAAGAAAAGTTGTTGT	2.49697	|FZO1[586542]	<FZO1[589109]	FZO1	<	chr02_589535	>	DTR1	DTR1>[589736]	DTR1|[591454]
sc_Rap1	chr16_172927	CTTCAAACTGACTCATGGTTGCGTAAAAACATGGTTGCTTTTTGTCGTTTTCCTCGAAAGGCTTTACCTTTTCATTAAGCCGCTCCATTTTAAAATGTTTTAATAAATCCACTTTTTTCCGGCGCATAATGGATCCAGAAAGGAACTGGCAACTAAATCCGTACATTTCTGAAATTATTTCAGTTCGCAGATTATTTTCTCAGTTTTACCGTATATTCTTATGTATTACAGTTGAGGTACCCACACGCGCACTTGAAAAGTATATAAAAGTGAAATATTTCAGAGCTCTTCCTATTGCTTT	2.49366	|YPL199C[172032]	<YPL199C[172754]	YPL199C	<	chr16_172927	>	RPL7B	RPL7B>[173151]	|YPL197C[174342]
sc_Rap1	chr15_216413	TCACCAAGGTCGTCCCTTTTTTCCCATTTGCTAATTTAGAATTTAAAGAAACCAAAAGAATGAAGAAAGAAAACAAATACTAGCCCTAACCCTGACTTCGTTTCTATGATAATACCCTGCTTTAATGAACGGTATGCCCTAGGGTATATCTCACTCTGTACGTTACAAACTCCGGTTATTTTATCGGAACATCCGAGCACCCGCGCCTTCCTCAACCCAGGCACCGCCCCCAGGTAACCGTGCGCGATGAGCTAATCCTGAGCCATCACCCACCCCACCCGTTGATGACAGCAATTCGGGA	2.48124	|MAM3[214017]	<MAM3[216137]	MAM3	<	chr15_216413	>	GPD2	GPD2>[217126]	GPD2|[218448]
sc_Rap1	chr12_282694	TAAAAGCAAAATTAATTTGCTTTTTCCCCTGTCAGTATAAAAAAATTTTCCGCAGGATATAGAAAAAAAAGAAATGAAATTATAGTAGCGGTTATTTCCGTGGGGTGCTTTTTTACACCTGTACATCTTTTCCCTCCGTACATTTTTTTTATTTTTTTTTTTGGTTTTTTTTTTTCGATATTTTTCCCTCCGAAACTAGTTAGCACAATAATGCTGACTAAGGAAACTTTTCATCTCAGAATTGATGGTCAGTTTGGTTTCTCTAGAGAATAGTTTATAAAAAGATGTTGATGTGGAGCAA	2.47243	|BUD20[281957]	<BUD20[282457]	BUD20	<	chr12_282694	>	RPL10	RPL10>[282928]	|YLR076C[283186]
sc_Rap1	chr13_453705	AGTGCTGAGTTGCTTCCCCTTATAATTAAATAATGATCATTAATCAAAGATCTGACATATATGCCTTCGGTAGAAAAGGTGGCAGGTTACAGGGTGAAAACATCCGTACATCATATACAATTCATTGTTTCGAAAACAAACGAACGGGACACTAGAGACCAATAAAAACGTTTCAGAACGTCTTGGTAGCGTTCAGTTCTGATTATGAACGGAAAGCAATAGCTAGTATTGATACACCTCCAGTTTCTAGTCATTCACCCCAAGTAAGCATAATATTTAACGTTCTGTGACCTACATACCT	2.47191	|AIP1[451631]	<AIP1[453478]	AIP1	<	chr13_453705	>	UTP15	UTP15>[454014]	UTP15|[455555]
sc_Rap1	chr16_627525	TTACTTGTCCCAACCTCATTCCTCTTTCCATTATCAATTAATCGGTTTGTGTTGTTCGTAGCAGGACCACACTTCCGGAATTATATACATTTACATGTATATAGAGAAGAAAGCTTCGGCGGCTAAAGAATAGAACCATCTATTACCCGCTCGCCCGGTCGTTTGGATGCGTGGGTGGTATAGTTTCTTTTTTTTCATTTTAAGGGATACCGCTCCCCACGTACCCCACGACCAGCCCTAGTGGAATAAGAAATGCAAAATCCGGGGTTGGCGCAGCGATTCTGCACGGCCAAACCCTGGG	2.47012	|APL4[624466]	<APL4[626964]	APL4	<	chr16_627525	>	CSR2	CSR2>[627877]	CSR2|[631242]
sc_Rap1	chr16_575342	ATCATCGGCATTATGATTGCTTATACATTTTCATAATCAATATTACTGTTCACCATTTGAATCACTGCAGAAATATGCACTGCGCCTTCTTTTTCTTTGCCTGAAGCACCCACACACAAGAACAGGAATGTGAATGGCCTCCCCATCTCACTTTTACTTAATAGTATTCTGACAATATAAGGTATCAGAGAGTAAGACCATTATTAGGCAAACAATAATCTTCAGAATTTTTAGTAGCGCATTCTCAACCTTTCTAGGTGCGTTTTTCTAATGAAATAGTATCGTTTTCCTTCCGCATTCC	2.46722	HAA1>[573015]	HAA1|[575099]	HAA1		chr16_575342	>	SUT2	SUT2>[576549]	SUT2|[577355]
sc_Rap1	chr15_1071040	TTATTTCTGGACAATTTGGTTCTGTTGAATTCAGAAATGCTCAGGGTTCATCATGCCATAGTGCCACTTCAATGGAAGACAATACCTTTGAGAAAAAAAGGTACCTTGCATGAGGTATGATGCACGGGTGCACTGTTAAAAAAAAAAAAATTTCAGATGTATTTAAAGACTTTCTAGGCTGGGCGGCTAACAAAAAAGTGATGGAGAGTGAATCAACAGGTGCCAATATGCAGCAAGTGGAACTTTCTGGGGATTTTATTACTGTGATGTTCGACAAATAGTTCAAATAATTATAAGCTAG	2.44872	|YOR387C[1069619]	<YOR387C[1070239]	YOR387C	<	chr15_1071040		FDH1	|FDH1[1071791]	<FDH1[1072921]
sc_Rap1	chr13_523645	TAACGATTCTGTTATTCTTCATATTTACGCGCCTAACATATCATGATGATTGGGTGTTCCGAAAATTTTCATTGGCGATGAGCTGAGTATTGAAAGCTCATTATAGTATTAGTATATTATTGTTAATAGCAAGTGCTATATGCTATAAAAATGCAATTACAACCCAATACTAATAATAGAGTGTCTTAAGAAATATAAGTATGGGTACTTACAGAAAAAGGTTTAATGAAAAAGCCAGATCCGGCCATATGGCCAAATTAAAAGAACTGAAAAGAATTAGGAATAAGCAGTTCACTAGACA	2.44827	|SAS2[522328]	<SAS2[523344]	SAS2	<	chr13_523645	>	ECM16	ECM16>[523695]	ECM16|[527498]
sc_Rap1	chr11_99909	CCCGTATGGCCGCGCGAAGGCTTAGTTAAGATGTTTCAGCAAACGGCAGCATGTGAAAAAACCCGTAGAAGGTCCGCATCAGCCTTCCATGCCCGTGCACCCACGGCTCCTCGGAGGCCGGGTTATAGCAGCGTCTGCTCCGCATCACGATACACGAGGTGCAGGCACGGTTCACTACTCCCCTGGCCTCCAACAAACGACGGCCAAAAACTTCACATGCCGCCCAGCCAAGCATAATTACGCAACAGCGATCTTTCCGTCGCACAAGTTAAAAGAAATTGTTGAAAAATACAAATAATCG	2.44736	LOT5>[98726]	LOT5|[99646]	LOT5		chr11_99909	>	FAS1	FAS1>[100676]	FAS1|[106831]
sc_Rap1	chr05_491176	GAATCCTCGAGCTAGCCCTTCGTCCGCTTCCTTTGGCACTTGAAAGAAAAAATTAGCTTTTCTTTTTCCTCCTTTCTTTTTGTCTTTCTGGTGTAGGCACAGTTGGAAGGATGGGACACCTAAAAATCTTATTTAAGAAGTCACAGACGGTAACGCAGCGCCTCGTTTCTAAATCGTATAGCAGGCTGAGCGCCCGCACACCCACCTGCGGGAGTTACTCCGGGGATCGTATGGGGTGATGCATGCTCTTTCGTAAACCTTAAGAATAGCGTTAATTTTTTCCTAAATAGGAATACACATA	2.44573	|YER158C[488852]	<YER158C[490573]	YER158C	<	chr05_491176	>	YER158W-A	YER158W-A>[491482]	|BUR6[491525]
sc_Rap1	chr04_358252	CAGCATGGGATCCTGGGTTTCATATCGTCAAAGAAAGCCACCAACTGGCTTTACCATAAAAATACGAAAAGAAGTGCACACATTCTTCTTTTTGGCTCATCACAAGTTCTTCAATTTACTGTCATTACTTTTGTTTCCTTGTCAGATAATGTATGGGTGGTGTGTACACCAAGGTATTTTTTTTTTTACTTGGCAGATCTGCAATGCATAATAGAATGGTAAGGGAACGAGTAACAGACGGGAAGCGAATGCGAACACAAAGAATATAAATTTGAAATCTCCTGTTGCAAAGGATTCTCTA	2.43688	|PSA1[355674]	<PSA1[356759]	PSA1	<	chr04_358252		MCH1	|MCH1[359825]	<MCH1[361285]
sc_Rap1	chr13_283045	TAAGCGGACATGTTACTGTATGAGGTTATTTCCCTTTATAGATAAGGGCGTAAACCGCATATAATGAGGAAAGGCGAAGTTAGAAACGGACTTTTTAGGTCGCTTTGAAGAAGTCCGTGCAGGAAACCCATGCGTCCACTTATTTTAGCACTATGTGGCATGAGAAAGCTTTGGAAGGAATAAACGTTAGGACCCCACTGCGCCGCTTTTACGCAGGGCAATTTCGGGGACAAAGGGGGCTGAAGGAATACAATTCCGATCCAAGGCAACAAGTAGGTCAGAACCCTTTATTAACCTGCGC	2.43601	|PLB1[280590]	<PLB1[282584]	PLB1	<	chr13_283045	>	ADI1	ADI1>[284101]	ADI1|[284640]
sc_Rap1	chr08_104043	TAATACCCCACAATACGGTTATGATCTTGGATATTCAGTTGTTAGCCAACCACCACCTGGTTATGAACAATAGCCCTTCAACTTATATAGCACCTTTACATATCTTTAATTTTTACGAAGAGCATTTTATTCAACTTTTGTACCTTTAAAGACGGTTTTCAGCCCACACATTTTTTGTTATTTTACACCACACAGTAAAACTTTCTTGCTTTTTTTTCTTGAGACTCCCCGACCATTGTTCGATATTCCAATTTTCGCAATCTTCAGAAAAGGGTATCCTAACATTCTAAATTAATAATAA	2.4255	<YHL002C-A[103070]	HSE1|[103965]	HSE1		chr08_104043	>	RPL14B	RPL14B>[104272]	RPL14B|[105086]
sc_Rap1	chr11_642514	TTGATGATCCCAATTACTGTTTTATTGACTAACTTTCACTGAAATGTTTTCATTCTCTGATTTTATATTTAGTTGGCGAACTAGCTCATCCTAATTATAATTAAACTTATATATAGCATAAACCGACAATAATGCGTGGGTGGTCCTCCATGCCGAATTTGTGAACTGAATTATTATCTAAGCACTGGATCGATCACCTTAAGATGATATATTATTTATAACTAAAACGCAGCAGCATTACACTCCAGAGTAACTCCTGAATTTCGTCATGGCATGTACTTATACTATATAACCAACAAAG	2.4175	SIR1>[640106]	SIR1|[642142]	SIR1		chr11_642514	>	FLO10	FLO10>[645994]	FLO10|[649503]
sc_Rap1	chr13_298974	ATACGTATAAAGAGGTCAAGTGTACGGATAACCCAAAGGAAACATGCCTTCCGAATCATCCGTCTCTATCTACAAGCTTGATCAGTTGGAGTATCAGTACCATTATTTGACAAAATCATTACAGAAGTTTGAACCAAGATATCCAAAAACTGCCAAATTATACAATTGTATAGGTAAAAAGAACAAAAAGAAAATTGAAAAACTGTTAAACTCTTTAGAGTTGAAAACTTTGGACAAAGAACTAGATGAAAGTTACTCAAAGTTACTCAATAATAAGATTCACTATTACGAGACGCATTTA	2.41588	YMR013W-A|[298390]	BUD22>[298867]	BUD22		chr13_298974		BUD22	BUD22|[300426]	|ERG5[300868]
sc_Rap1	chr15_21674	CAGTTGACTCAGGACTAAGGGCAATTCTTGCCCAAACTACGGAACCCTGTTTCTGATCCGAAGGGCTTATAATCCATAGAAACCCTTACATTTGCTCACTGAAAACCCTGTGTCCTTATTTGGTATATATGATGCGAGGATTAAACGAAAACGGAAAATTTTAGGTTTGAGGGTCCCATTAGTTCAACTAAAAAAGAAAAACGAAAAAAAAAAAAAACAAAGTCAAACCATAAAAAGTTTTGAACTACAGAAAATGTAGGCTTGTCTATTCTCCTGAATTTGACTTTTTTTTTTTCTAACT	2.4153	|ENB1[19490]	<ENB1[21310]	ENB1	<	chr15_21674		YOL157C	|YOL157C[22524]	<YOL157C[24293]
sc_Rap1	chr02_799049	AAAGCCTTTCAATGACTCGGGCCAATTTTTAGCAATATTTCGACATTTAAGGGCCCACTAACAAATTAATGGCACAACGTGGGGATGACGAAAAAGCAGAAAAAGAAAAAAAAGGTCTATCGCACAGCCACACACCCTTGTGGTGAAGCCGTTTTGTGATCGGTGTGGCGCGATCTGTGAAATTTAAACTTTTTTGCGGGTGAAACCGAGATTTCTGAAACTAGATTTTCTGGCTTCGCCAAAGAAAGATGCATCGAATTAATGAAATTAAACGGATGTAAGGAATGAAATTATAACGATT	2.41332	|PHO89[796792]	<PHO89[798516]	PHO89	<	chr02_799049		YBR296C-A	|YBR296C-A[800117]	<YBR296C-A[800236]
sc_Rap1	chr16_425521	TTGTAGTTCCGGGTAGTTGACAAACCAGGCCACGTGACCCGAGCTTAGAAGTGGACGCAGTAGCGGCTGTGCCTGCAAAAATGCATTCATGCGAGCGCGGGCCGCTTCGCGCACGGCCTTATCTGGGGAATGTACTGGCAGGGCAACCTTGGACCAGAGAACAAGGTGTACAACACCAGGCTCGAAGTTATACGGGAAATCGTTGGCACGCACAGCATATAGAGTAGAAGAACTAAAAGCCTTCGCGGCAGCATTTTCGAGCTGCGGTTCGTCTAGCGACCAGCCTAGTTTTTGCAAAACG	2.41215	<YPL068C[425093]	|YPL067C[425248]	YPL067C		chr16_425521		YPL067C	<YPL067C[425844]	YPL066W>[426230]
sc_Rap1	chr13_798143	TATAGTAATGTAAGACCTGATCTACGGGTTCGTTTCTTCTATTTCCGTTACCCGCCGTGCACCACAGCATCGCTGCGGTTCCGTCTGCGTGAGTCGTTCTGCGCGAATCACTTCCCGCAGCTGACATCACAGGGGCGGCCTTTCCTGGCTACGATTTTTTAGCGGGAAAGGCACACCCTTTCTTCTCCTTTCGGGTATAAAGTTTCTTCTGTGTGGATTCTGTGGGCCAGCTTCGGTTTTGAAGTTGGAAAAAAATTCTTCATCTTTGTTTTTTTATCGTGGAAAAGGAAGAAAATACTTG	2.4121	|YMR265C[796539]	<YMR265C[797924]	YMR265C	<	chr13_798143	>	RSN1	RSN1>[798517]	RSN1|[801378]
sc_Rap1	chr04_721975	CGTAGCCCCTTTTCTCACTGGAAACCATCCGAACGCCGATGGAACACGCGTCTAAAAGTGAGCACGGACCGGACTCGCGGATTTAAAAGGGCTTCCCCACTGCAGCGTGTCCTGCAGCTCAAACCCAGCCATCAATTCGAAATAGGAAAACTCCTTCCTTTTTGAGCGATCGTGTTGTAGCAGCACTTCAAAACGGATGACTTTCTCCGCACTGAAACGCATGGGCAGTCCGGCAAGAGAAAACACCGCGTCGAAGCACGGTTATTCATGTTGGAGCAGTTCGCACCATGCTATTGTTTTG	2.40246	|YDR133C[720959]	<YDR133C[721294]	YDR133C	<	chr04_721975		YCF1	|YCF1[723001]	<YCF1[727548]
sc_Rap1	chr13_500989	AAAAAAATTGGTCTTACACATCCAAAAAAAAGTTGCGTGGATGAAATTTTTTTCAACAAACGTTCTGAGACTTTCGCTGGAGAAGCACGTCCTCGCTAAGAAATTTTCAGAACGGAGCGATAACGAAGACGGCCTAACATCCGTACATAGTCATAAGGCTACAGATGGCCAGGTTTGGGGGAATATAAGTATGGTGATGAGTATTACCAGTAACACAAACAAATATTTTGACAAACCAGTTACGTTGTGACAGTCCAGTATCTTTTAAACGTAGAATGGTGCATCTAGAGTAAATATTGTA	2.38081	|ASC1[499455]	<ASC1[500687]	ASC1	<	chr13_500989		SPC24	|SPC24[501249]	<SPC24[501890]
sc_Rap1	chr02_362700	AAGATATAGCAAATAAGATCAATGATCAATTATCAAATACAATTTCAGCTAATATATTCTACTTTGTCTTAATTTAAAGGTGGTTCCTATTTCTTTATAACTTTTACACATTGTGAAGAATAACAATTCTGCTTACTATTGTCATTTCCACCTCAATGATGCGGTGAGTGGGTGTTCTGAAAAATTTTCCCGATTTTGCTAGACTAGAAATTGGTACTAGCTGATCCATATCACATTTACGCGAATAAGTCGATATTTATGCATGGATATTTGGCCTTTTACGACACTTATTCTTATGATC	2.3731	|ORC2[360650]	<ORC2[362512]	ORC2	<	chr02_362700		TRM7	|TRM7[364785]	<TRM7[365717]
sc_Rap1	chr13_408557	ACTCGGGCCCGGCGACTATATGAGGCGCTTGGGTTCTACCGCGCTCCGGGATCACCCGCACCAGCATCACCCACAATTCGTCACACGCGACATGGTGGGGGACGTGTAGTCGTGCCCTGCGATCCGCTTTATTACGTATATTGCCTTCACATGCCGTGAAAGCCGACAGGGACAACGCGCGATAAAAAAAAAATTAAAAGTAAAACTACGTACGCGGCGGCGCGACTCGAATCCTTGACTCCGACTGAGGAGACCCGAACAACGCTCCCTGCTCTCCGCCTTCGGCGCCTTCCGATAACTG	2.3707	AVO2|[407583]	NAT4>[407708]	NAT4		chr13_408557		NAT4	NAT4|[408565]	MOT3>[409153]
sc_Rap1	chr02_107762	GGGAAAATATAACGATGACCTTTCTTAAAACATGCATGAAGACTCGTGAAAGTCATATGTACATATGTCGTATAGATTTGCAGATAGTTGCAACAAATAATTAGCGATTAGTTATGGCCTATACATGGCAGCTAAGTGCGATGGCATGTTCAAATGTATTATATTAAATCAAATGAACTTAAAATGCGATGTTTGGGTGCAAAATATCTATAGATGATAGAGACGGTTCATTGATCTTACGGATCAACTTTGAGATCAGTAAGGCTGACTAGATGGTACAATTTTGTGCAGTCAATGGACT	2.36145	YBL062W|[105690]	<SKT5[107408]	SKT5	<	chr02_107762	>	YEL1	YEL1>[107934]	YEL1|[109997]
sc_Rap1	chr07_726637	GGTCGCACTAGACTTTTCTTCTCACTGTCACTTACCTGTTTGAAATCATGTCCTTTTTTTTTTTGCCATTCTTATACATTTTCTTTCCTTCTGAAATTAACTGTACACCCATACCCTATATACACCCATACCCTATTTTTAAATATAAAAAGTAAACTTCATTTTGAAAGACCACTCTGCATCAGCACGCGGGCTCTGGAAGGAAGAAATGACGTTTCGGCGGAATACCCTTTCAGAAGGTCTGCTCTTGTGGCTGGTTCATGGGAGACACCCAGCGGAGCTCCTCCCGAGAAAGGCCCCT	2.35945	|YGR117C[725053]	<YGR117C[726483]	YGR117C	<	chr07_726637	>	RPS23A	RPS23A>[726978]	RPS23A|[727735]
sc_Rap1	chr06_32195	GACTTATACTTTTAACTTTTTTGGTTAACTTACACAAACCAAGCGCACAACGCCTGCGCTTTTTAGTATTAGATGGCATGATTTGAAAAGCATAAAAGTCTGGATATTGGAATTTAGGGAGGCGGCGGGATAGAGCGATAGTTTCTCCCCATATAAAGTCTACAAAATGTGTGGGTTTTTGATATCGATCGAAATTTCACAAGGTGTTCTATAATGACTAACATTTTTGTGAGCAGTTGACTCTCCTTAGTGCACATTGTGGAATATGTATGCCATGTCTCTTAAAGGGGTAAAAAGAGGT	2.34873	|YFL051C[30058]	<YFL051C[30540]	YFL051C	<	chr06_32195		ALR2	|ALR2[33272]	<ALR2[35848]
sc_Rap1	chr03_137286	TATTATCAGGGCCAGAAAAAGGAAGTGTTTCCCTCCTTCTTGAATTGATGTTACCCTCATAAAGCACGTGGCCTCTTATCGAGAAAGAAATTACCGTCGCTCGTGATTTGTTTGCAAAAAGAACAAAACTGAAAAAACCCAGACACGCTCGACTTCCTGTCTTCCTATTGATTGCAGCTTCCAATTTCGTCACACAACAAGGTCCTAGCGACGGCTCACAGGTTTTGTAACAAGCAATCGAAGGTTCTGGAATGGCGGGAAAGGGTTTAGTACCACATGCTATGATGCCCACTGTGATCTC	2.34681	|ADP1[133722]	<ADP1[136871]	ADP1	<	chr03_137286	>	PGK1	PGK1>[137744]	|YCR013C[138400]
sc_Rap1	chr07_856814	TTACAGTAAGCAAAGAGGATGGTGTTGCCACAACAACGCCCATCGGGAAGGCAAGAGACGCTGTGGTGAACAATAACTGCCAAAACGTGGTTCTCGCACGCTGAAAAGCGCGTTCTCGTGCGCCGCTTTCAGTGTGCTAGAACTTGCACTGTCCGGTTTCCGGTGCTTGGTGTTGGGTGGTCGTACCTGCTAGTTCCATTGGTGCGGTGTATGGGCGGGTACCCTCAAAAAGGGAAACGAAGGTAGGCGCACGGTGCTTATTAAGCTCAGAGGCGACCTCGCAGAAGGGGGCAGACCACAC	2.34583	|RNR4[855269]	<RNR4[856306]	RNR4	<	chr07_856814	>	TIM13	TIM13>[858292]	|YGR182C[858556]
sc_Rap1	chr16_455318	CTTGCCCCGCCCCTTAAAACGCCAAGGTGAAAGGGAGCTCTACTACAGGCCCGCCACAGTATGATGTGGGATAAAAAAGATGATAGGAAGAAAAGGTGCAGACAACATCCTGTATGGGGTGCACGGTGTGGCAGTGCTAGTAATAAAATGATGTGGAGATTAACATGTTGTGGTACGGTATTCTTATCTTCAAGGTACCACAGTATAATTCTGCCTTTATCATTTTTTATTTGTATTATGTATTTTCGTGCTTATCTTGTAATTTTTAAGTTTTGGATTTCGGTGCTTCGTGTAGTTCTTC	2.34397	|LGE1[453989]	<LGE1[454987]	LGE1	<	chr16_455318	>	LEE1	LEE1>[455756]	LEE1|[456661]
sc_Rap1	chr15_673857	CTTACATATCTTGGAACGCAGACTTCGAAATTAAGTATTTAGGAGTGAGAATGTGCGTTAGCATTTTGTCTCATATCTAAATATTCAAGTTTAACTTGTATTATTTGTCCTCAGTACAAGAGGTGTACGGCTTTTGAAAGTCCACTCCCCCATTTTTATCCGGATCTCTGCCGCTGGATTCTATTTTGTCACAAAGTTTGTGCCTTGGAGAGCGCCGTTTGCCAGCCCGTCATCAGTAGGACCCTTTTGTGCGGCTGCCAAATTTTCTAGAGATACCGCCGCGGCCGCCTCTTGTCTGGAA	2.34257	|SYC1[671846]	<SYC1[672412]	SYC1	<	chr15_673857		DCI1	|DCI1[674353]	<DCI1[675168]
sc_Rap1	chr08_353464	GGTGGATAGATTAATTAATGACGGAAACGATAATATACGTTATATATTTTATCCGTACTTCTATAATGTCAACTATTGTTTATAAAGAGATCCATTTGAGTCTACAGATTTTTCTATTTATCAAACTATAATATTCCACCACTCTCTTCTCAGTCGCAATGCTTGGGTGTACGGTGTTTGAATAATTGAATTAGATTTAAATGCGAATAAGTGATGACTAACAAGCAAAAAAATCGAGTATTTCAAGATCCAGTCGAATATAAAATCTTGCTACTGCATTATTCTACGATTTCCTGTTATC	2.34133	LSM12>[352759]	LSM12|[353322]	LSM12		chr08_353464	>	YHR122W	YHR122W>[353628]	YHR122W|[354323]
sc_Rap1	chr15_520744	AAGAAATCATGCATAATTACCTCGATGTGTACGTTATTGCGGGCACGATCCTGTCGCTACGGCCTGATAGTAGCGGCTATTCTGCTGGCGAAAATTTTCAGCAGTTTGAAATCTTACTGTGGCGTCCCGGTCCAGCCGAGATGACATCTAACTAAGAAATGTCCGCTGCGGCACACCCACGCCGTTGCAGCTAAAGTCGCGCACCAAGCACAGACCTGCTGGAGAATGAGGAACAAGGTTGCGTTAAATGCTTCGGGAAGAACTGCCGAACCGAACCGCTAGAAAAGTGCGCAGGTACCCC	2.33294	VAM3>[519122]	VAM3|[519973]	VAM3		chr15_520744	>	RGS2	RGS2>[521354]	RGS2|[522283]
sc_Rap1	chr09_131951	ATTTCTTTGCCTTTACTCCTTATCTCATTTCAATCATGAATAAACAGGATATTGATAATATATGCTGTCATTTTGGATTCAGTCTGCTTAACTGTCTTGTCCACCCCCGGTGTTCTTACCCGTCTGAGCGGTCGTAAGACGGAGGTAATAATTTTTCAGCATCCTGACCTCCCCCCCAAATCTGTGCCTTTCACCACATTTTTCTCGAGAAAATGTGTCTTGGCTCAGATGATGTCGTATGAGCTACTGGACTTTTTTTTGTTGGCCCTGATGAAAATAGTAATGGCGGTTACAGAACAGA	2.32843	POG1>[130607]	POG1|[131662]	POG1		chr09_131951	>	QDR2	QDR2>[132241]	QDR2|[133869]
sc_Rap1	chr13_553079	TTTTCATTTTCTTATAATTGTATACCATCAATAAACACAACAGCCTTTAATTTACGTAAAATTATATCATGGTTTCTATATAAATTACGCTATTACGCAATTAATACGATTGCCTAGCGGTGGAATGCGGGCCGTTATTCATGAGACCCATACATCTCATAGAAAGCTTGACACACGTCAAAATTGGCCATAAACGGGTAAATGTCAACAAACTAAATTTCTTGACGCGAAATCGAGTTGTTTATGATGCTAATAATATGTAGACAATAATATCGTGTACTGTGTTTAAATAAAATTTATA	2.32171	RPS16A>[551927]	RPS16A|[552902]	RPS16A		chr13_553079	>	YMR144W	YMR144W>[553361]	YMR144W|[554389]
sc_Rap1	chr12_1064426	AAGTCAATATGTTTTTGTATTATTGTTGAAGAATAGAATATTTTTATGTTTAGGTGATTTTAGTGGTGATTTTTCTGTAATATTGGCATAAGTGTATTTAAATTGAGTGGTTAGTATATGGTGCAAAAGTAATATAACGTATGTATTAAGAGCATTTTTACAATATTCGAGGCCACTGAATGAGATATAGATATTAAAATGTGGATAATCATGGGATTTATGGGTAAATGGCACAGAGTATAGACCGCTGAGGCAAGTGCCGTGCATAATGATGTGAGTGCATTTGGCACTGATTTAGTGA	2.31944	PAU4>[1062917]	PAU4|[1063279]	PAU4		chr12_1064426	>	YLR462W	YLR462W>[1065954]	|YLR463C[1066263]
sc_Rap1	chr04_507359	GTTAGTGAGAAGAGGATGGAGGGAATTAATACTTCGATGGAAGATGCAACTTGCAAATGTAGTCCGGTTACCAAGAGACCCAAACCTCTTCCACTTTACTATTTCTCCTTTGAGAAATATATCAGTTTGCGGTAATAGGTAATATGAAAAAGGCAATAAAAAAAAGAGATACTTGTCACCATCTCGTCTCCCTTTACCTTTTTTACTTAATCTTCTTCGTCGTCATCTGTTCCATCCCTTTCCTAGCTTAGTCTTCTCCGGCTAGTTCTTAGTGCGGTGAGCAAAAAAAATAGCGTTTTTT	2.31385	|PST2[504096]	<PST2[504692]	PST2	<	chr04_507359	>	MRH1	MRH1>[508144]	MRH1|[509106]
sc_Rap1	chr07_807952	TTAAGTACTTTTAATATTGGATTGAAAATTTTCGTTCTTGCGATGAGCTGCCCTTGCAAATTTTTCACCAAAAAAAAAAAAAAAAAAAGAAATGGAGTGAAAAAAGAAACGAAAAAAAAGGGCATGGGGACCCATACATCAGGCACTTACCCCCAGGAAGGATTACGTCTTTAAATCAGAGGATCAAAGGGTAATTAACAACCACCAGTCGAATTGCTGTCGTCTTTCTTCAATTGCTTTATCCAAAAATCTGAATGGATGTAAGTATTGCCCAGTAAGTTTTCTTGGCAAAATAACCTAT	2.31293	<NSR1[807661]	YGR160W|[807689]	YGR160W		chr07_807952		RTS3	|RTS3[808634]	<RTS3[809425]
sc_Rap1	chr14_22804	TTTCTTTTGGAGGGTATGCAAACACATATATGCTCTCCACTACTGTTCTTTGTTCTAATTCTAATGACTTGTTTGAAAGTCTCCGATGGCCGCACTTTCCCGGAAGTGTTGACGATTATCGCCGTATACTATGTGGTGTAAGGAAGTGTAGCAATTGGCTACATGATATATAAAGTTCTTTTATCTCTTTCTTAGTAAAACACTTCTTTCGAGAACTTCTTTCGCCTCATTTATCTTGGCCGCCATGTAGGGACTCCCTCCTCTGTCTGGGTGGTTACGAACCATAGCCTTCCTGTGCTTT	2.31221	|PEX6[19541]	<PEX6[22633]	PEX6	<	chr14_22804		MDJ2	|MDJ2[22834]	<MDJ2[23274]
sc_Rap1	chr10_669078	CTACAAAGACCAGAAACGGTGGAATCGATTATGTTCATGTATCATTTATCTCATGATCACAAATATCGTGAATGGGGGGCGGAAATCGCAACTAGCTTCTTTGAAAATACCTGTGTTGATTGTAATGACCCAAAATTAAGGCGGTTCACCAGTTTAAGTGATTGTATCACGTTACCTACAAAGAAATCTAACAATATGGAAAGTTTCTGGTTGGCAGAGACTTTAAAGTATTTATATATATTGTTTTTAGACGAGTTTGATTTGACCAAAGTTGTTTTCAACACAGAAGCTCATCCTTTTC	2.31176	<STR2[667131]	MNS1>[667638]	MNS1		chr10_669078		MNS1	MNS1|[669287]	NMD5>[669516]
sc_Rap1	chr11_407914	GTAGAAATATGTTTTACACCTACGCTAAGCAGCAAGTGGTAATTGGTGTATCTTTTACTTTTTTGGGGGCATCAAGACAAATATCCAATCAAATCGAAGAGAAAATAATTCTTGTAACCCGCTCATTAGTCACGTGGTCATCACGTGAGCATAATATATCACGTGATATACACCCATACCTCGTTTATGGGATTGAGTCATCGGATATGTCATTATAAACGATATTTCTCCGCGGCAATGAGGTGGCGAATATTGGAGTAAAAATGAAAACATCCACCAGGTGCTTGATGATATACTTGAC	2.3088	|ATP7[407108]	<ATP7[407632]	ATP7	<	chr11_407914	>	PUT3	PUT3>[408187]	PUT3|[411126]
sc_Rap1	chr14_613378	CAAAAGATTCCGTTTCCTCTCTTTCATAGTCCGCCTAAATAGCTTAAGAAATAAACCCAAACATCACACATTAGCGTTCTTTAGGAAATACGAAACAGGTTAATACAACAGTAGTAACTTTCCACATAATATCTAAGCATTACACGCTGAAAAAAACTCTTTATTGGATATCAACAACCCAACACATTGTACGACATATTCTTTTATCGTTCTACTATGGTACCCTGTTCAAATCTCTTTTTCTAAAATGAGCGAAATTTTCGAAAATTATCGCATAATTTTTCATCATCTTAAATTAAAA	2.30652	|YNL011C[611837]	<YNL011C[613171]	YNL011C	<	chr14_613378	>	YNL010W	YNL010W>[613636]	YNL010W|[614361]
sc_Rap1	chr15_558865	GTTTTTATGCAATGTTCTTCCAATGGCAAGCCGCTTGTTTTTTTCAAGCTATATGTACTATAGTTTTGCTCTAATTAACTGTTACTCTTGTTAAAGATCCAGTTTGTACTCACCCTTAGACTATGAACCCATACCCCATTTACATAATTATAGACAGTGTATCTATTCCTGTCATATTGGTCATATAGCGTTAAAATGCGTAAGGATGATACATAATTTTATACATGATAGTTTAATTAGGACATTTATCAAACCGTTTTCCTTTCAATTCTCCTTTTCTGGCATAACGCGACTGATGTAT	2.30493	|UBP2[554825]	<UBP2[558643]	UBP2	<	chr15_558865		CAT5	|CAT5[559031]	<CAT5[559732]
sc_Rap1	chr16_340644	CAAATGGGTTCCAGGCAACTTGAGCCCAAAAAAGATCGCGTATATTGGGTTGAGAGATGTTGATGCCGGAGAAAAGAAAATCTTGAAAGATCTGGGTATCGCCGCCTTTTCCATGTACCACGTTGACAAATACGGCATCAACGCTGTCATTGAAATGGCAATGAAAGCCGTGCACCCAGAAACAAACGGTGAAGGTCCCATTATGTGCTCCTATGACGTCGATGGTGTAGACCCATTATACATTCCTGCTACAGGTACTCCAGTGAGAGGTGGGTTGACCTTGAGAGAAGGTCTTTTCTTG	2.30459	<PEX25[338619]	CAR1>[339943]	CAR1		chr16_340644		CAR1	CAR1|[340944]	|GDE1[341067]
sc_Rap1	chr04_413438	AGGCTGTCGGCACAGTTGCTTCTAGCATCTGGCGTCCGTATGTATGGGTGTATTTTAAATAATAAACAAAGTGCCACACCTTCACCAATTATGTCTTTAAGAAATGGACAAGTTCCAAAGAGCTTGCCCAAGGCTCGACAAGGATGTACTTTGGAATATCTATATTCAAGTACGTGGCGCGCATATGTTTGAGTGTGCACACAATAAAGGTTTTTAGATATTTTGCGGCGTCCTAAGAAAATAAGGGGTTTCTTAAAAAATAACAATAGCAAACAAAGTTCCTTACGATGATTTCAGATGT	2.30353	<YDL023C[412078]	GPD1|[412997]	GPD1		chr04_413438	>	GPM2	GPM2>[413950]	GPM2|[414885]
sc_Rap1	chr01_45519	GGTCATCTCGACATCCGGCGAAATGGAGCAGTCACACGTGAACATTTTTAGGGGATGGAGAGTGCTACGCCGTTCGTCCGAGATGATTATCATATTTACACAGCCGTACATACACGTGCCATTTATCTTGATATCATTCTGGACGTATGTGCACATGTGATTTGCTTTTGTTTTTTTAAGAATGTCGGGTAATAAACAGATTGTTTTTCTGGGAGGATAATCTTTTCTTTTTTCCTGTTGGTATTCTAAAATTAACCTTGCTGTTTCTTTTTTTTTTTTTTTTCGCGCGACTACTCAGCCA	2.30164	|ACS1[42882]	<ACS1[45023]	ACS1	<	chr01_45519	>	FLC2	FLC2>[45900]	FLC2|[48251]
sc_Rap1	chr11_551106	TTCTTTCCACAAACGCACCACGTTGAGAGTGTGTGTATAATGAAGAGAATCTAATTGCACATATAAAATATCTATCACTATGTATATCTTTCTAGAGTAAATGTCTTCCTGTACTTTTAAATCCGTACATTTTGAAAATTGAAAATGTATCTCAGATTCATTTTTCAATTCGAAATGAACGAAAATTACACTAAAAAGGTAACGTGTAGAGTGATATTATGCACAACGATTTTTTGAAAATTTCATATACGTTATTCTAATGTTTAGTAGAGAGTTTAGCGGAAGATATAAGGTGATCAGG	2.29331	TRM2>[549090]	TRM2|[551009]	TRM2		chr11_551106	>	RPS21A	RPS21A>[551299]	RPS21A|[551884]
sc_Rap1	chr15_514526	ATATCGGCTATTTCTACAGTACAAGCGTCTGCCTATATATGCGCTTGAAATATATCTATTTCGACTAAAGGAATTATACCATCATGCATCTTTACTCTTAAATCTCCATTTGTCCACCGACTTATTGCGGCAAGTGGAGATCCAGTCACGCCGGATGACTGGGTGTAGATAAATAGCCGCCCAACTGATCCCTGCATAAAGCTTATATGCGGATATTAGGAGCAGTAACCCGATGACATTAAGCGTGTAGCCACAAGGAACTTCACCATTACTCATAGCAGAAAAAGCAGTGACCAAAAAA	2.29331	|CRC1[513296]	<CRC1[514279]	CRC1	<	chr15_514526	>	RAS1	RAS1>[515245]	RAS1|[516174]
sc_Rap1	chr13_720825	GCAGGTACAACTTGCGTCAATTGTCTGCATTCTCTTAATGTTGTTTCCACATTGTCTTCCTTACAAGCGTAAAGAGTAATTTAATATGGCTATAATGTTTGGGTTCTATTCGATTGGCCATACTATTTAAACCTTAAGTCAGTTTGGTTGGGTATATCTATCTATACGTTTGTGTAATTGCATATATATTATTTACAGGCTTGCTTGTGAACTCTGACTTTGTTTTTGTTAGAATATTAGAAACGTGCATGCCTACAATGAGATTTGTAGATGCCTTTATTTTCTCAATGCATTTCCAACA	2.291	|MRE11[718574]	<MRE11[720652]	MRE11	<	chr13_720825		MRPL44	|MRPL44[720959]	<MRPL44[721402]
sc_Rap1	chr12_39681	CTGGTTCGATGACCTTGTATCTTTTCTTGATCTACATGGCCAGTATTTCCGTTCTGAATTTAGAATTACAAATATGGGTGCAAAAACAATGCCCACTAGCCGGGGTGTACGGGACCTTAAATCTAAGTATTGTGTTTTAGATAGAGTTGCGAAGAGAAAATTATAATTATAATAATTCTATACATGTATTCTGTATATATATGACGATTTTATATATAGATATACATTTTCATTTTTCTTGAAGATTGTTGTCATTTGTGAAATCATTTACCTTAATGAGAACCAGCGCCTCTGCTGACTC	2.28737	|FRE6[37332]	<FRE6[39470]	FRE6	<	chr12_39681		COF1	|COF1[39803]	<COF1[40413]
sc_Rap1	chr10_246016	TTGCCAAACACAAGTGGTGTTCAATCAGTTGTTTACATATCATTATTACTGGCATGGTCTATAACTGAGATCGTCAGATACTTGTATTATTTTTTCATGTTGGTATTCAAGAATGGCGCACCAAAGATCTTAATTCTATTAAGATATAATTTGTTCTGGATTTTGTACCCCACTGGTGTTGCCAGCGAACTACGCATTATTTACTGTGCTTTAAATGCAGCTGAATCTCAGTATTCTTTACTTTACAAAAGAATTTTAATAGCGGCCATGCTCGCTTATATCCCAGGCTTCCCAATGCTCT	2.27574	SAP185|[245254]	PHS1>[245587]	PHS1		chr10_246016		PHS1	PHS1|[246240]	MRPL49>[246486]
sc_Rap1	chr15_956723	GATCTTATCAGAGAACTGTTTGGGGTGGGCACACCTCAAAAACTCTGACGATCTTTATATTTGTCACCTTTTCCGTATCGGCGGCTAAAAGGCGATGCGGTGCACAGGCGCGGGGTCCCTGGGAAAAAGAAATGTTCAAATTAACATTTCTTTTTCTTGTTTTGTGGCTCTTCTAGAAGGATTTTTAATCAGCATAGCCTGCGTTAAAATTTTTTACCGGATCTTATATATCTAAGACATCTACTCTGTTTAAATACTTAACGAACATCATAGAGAATCAACTAATAATATAGATTAGAAA	2.27004	TEA1>[954341]	TEA1|[956620]	TEA1		chr15_956723	>	YOR338W	YOR338W>[956895]	YOR338W|[957986]
sc_Rap1	chr12_157905	TGTTTAGAAGTTAGTAGCGGGGATCAAATTTCGACTTTCATTGCCTCATCCATGGTCATCTCAAAAATTTTCTCTTCAATTTTTTGGTAAATACCAAGTGCAATGAATGTTTGGGTGTCTTTGAATATTGAATATTACAGACTAAAAATATTATATATTGTAAATTAAAAGTTGATTATTAGTAAATGTACCTGAAATTTCTGTTTTCGATATCAGTCAAGTCCAAAAATTGGTACTTCTTCCTTTCTTGACCTTCTTGTTCCTTATCACGCTTTTCGTTCTCCTTCTTGCAAATGTAGCC	2.26891	|YLR003C[156854]	<YLR003C[157729]	YLR003C	<	chr12_157905		THI73	|THI73[157933]	<THI73[159504]
sc_Rap1	chr16_412043	TAGCCAAAGTATCTAAAGAAGAATTTTCGTCTCTCTTGTGCCTTCTCATAATGTTCAATTAAGATGCAGACGGCTTTGACATGTCATTAATTTACTGAATTTCTGACACTTCCCCACGATATTTATCATTTTTTACGTAATTAAGATTTAAACTCCGTACACCCGGCTTCCACAAATGTAGAATTTTCCGGAGCTTCGAACTTCTTGTTTCACGAATTAAAAGCATCCAACGTAGAACCACCCAACTCATCTTCCTAATGCTGAAGCTTCATCGGTAAACAAACCACAGTTAATAGCGAGA	2.26851	GPI2>[410440]	GPI2|[411282]	GPI2		chr16_412043	>	GCR1	GCR1>[412251]	GCR1|[415359]
sc_Rap1	chr12_346401	TTATTTATGCTTTTGGTTGGTTTTCCTTTGATAAATGCGGCCCTTGCTTTGTTTGTGGTTGCAACGAGTTCGTCAAATGATAAATTGACGCTTAACACAGACGCATGGGAACCACGTAATTGAATTAATGTTTTCTTCTCGAAACAATTGCAATGTGACTTTCTTGTTAGGCAATGTGAGATGAAAGATGGCCTTTACCTTTGCAGATGTTTGGGTGTGGCTCTGAGCTGTCCTTTATAATTATAGAGATAATTTTGATGAAAGCTCAGAAGACCTTTAATGACGAAAAATAGGCATGGTT	2.2602	|CDC45[343990]	<CDC45[345942]	CDC45	<	chr12_346401	>	YLR104W	YLR104W>[346586]	YLR104W|[346981]
sc_Rap1	chr04_1289271	AGAACTACCATTTTAGAGCGAGCAGAAGGTTCCTCTTTTCTTAAACAAGTATAATTTTCCTTTTTGGATTGTACTTTATATTCTTACACTAAACGGCCCCTAGATGTCACCTGAGCTGTAGTCAATGTATACACCCATTCACCGCACCAGATAGTAAGTTGAAAAGTGTATCATCTTTAATATGAATATGAAAGAATGAAGTGGAGTTCATCCATATTTCACAAGAAAAGAAGACTCCAACTCAAACAGTTGAGTGTTCCATATACATTCTGTTTCAATGATAAATTTAGAGGATTACTGG	2.25468	|ADE8[1288207]	<ADE8[1288851]	ADE8	<	chr04_1289271	>	SIZ1	SIZ1>[1289398]	SIZ1|[1292112]
sc_Rap1	chr14_302477	TTCTCTTGTTTTTTTTTCTTGATTTCACTTCTTTTCATGTTCCTTTGGAATAATCTAATTCCTCATGATTAAATGAGACTGTTTTTTGTTTCCGTAACATCCATACCTTTCCTGTATAATATTCTTGCTGTAAAGTTTGTTTTTTTTATGAAAAAAACATTTTCTTTTCTTGAGATGAGGCGCCGCGAGCCTTTCTCCCATGGGCAGTGGTAAATTTTCCAAATCAATGCAGCTCTTTGAAATACAACAGCATTTTTCATACATTTTAAGCAATTTCTAGTTTGTAGATATTGTTAGATTA	2.21823	|YNL179C[300668]	<YNL179C[301105]	YNL179C	<	chr14_302477	>	RPS3	RPS3>[302682]	RPS3|[303404]
sc_Rap1	chr14_434665	TGTGTGATCTCATGAATATTCTATATAGTAAGAAAAGAATACAACTGTACATACGCATCCTACTAGATACCTAATGTACAGACATCGGAAGGAGCGCTAGGAAGCTTTTATTATTGAAGGTTTTCAGCGATATTCTGAGAATGTTTTTTCGGCTCTGGTGATCAGTTCTCACATGCATCATCCTTTAATAAACCCATGCATTAAGATTCGCCTTATCAGCAAGATCAGATAAGCGAACAGCTTCATCAATGAAATAGAATGCTTAAATCTTGTGAAGCACTGTCATAAGCCAGTTTGATAA	2.2168	POL1>[430089]	POL1|[434495]	POL1		chr14_434665	>	AVT4	AVT4>[435001]	AVT4|[437142]
sc_Rap1	chr16_641515	CACGTGCGGCCGGAACAATGGCGCTTTTGGCTCGTCCGGATGATGCGAAAGGGAAAATAAAATCTCGCAATCGGAAAAACACTCGCGAGAACCAAAACAAGGATCCCCTAAACCCAGTACCCGCATACGGTTCTCCCGGGGAAAAGGGGGCGGAGGCCGGACGATGAGTGTTACCCGGATAGGACTACGGATCGCTTCGCACGTTTGTTTACAATTGATGACTGCGCTCCCCTAATAGATAAGATAAGCTCGCGAAGGCAGAAAAAAAAAAGTCTTCTACAGCAGTTGGTCCGCACAGACG	2.21453	ARP7>[639522]	ARP7|[640955]	ARP7		chr16_641515	>	GLN1	GLN1>[642205]	GLN1|[643317]
sc_Rap1	chr14_587057	CTGTCTTTATCCTTGAGTTGTCGTTGCTCACTCTATTGAAGATCAAAATTTCGCTCAAGAAGAGCAGTCCCACCATGCGTACACCACACTACAAAAATGAATGTTATATCGTTTTTTCATGAATTACAAATGTCTATCGAAAAGTTCATTACTAAATATAATAAGATCAGGATCATTAAGAGATAAATTCACTGTGTCAGGTTACTTCCTGATAAGCTGAAACAAGTGGGTTCTTTCCTTAAGATAATGTTCAAATTTACTAAAATCTGTAATTTCAAGAACGTCAAAATTTCTTTTAATC	2.21219	|YNL024C-A[586603]	<YNL024C-A[586821]	YNL024C-A	<	chr14_587057		YNL024C	|YNL024C[587108]	<YNL024C[587848]
sc_Rap1	chr15_1025917	TAAAAATTAAAAATGCATCAATACCATGCTACAGTAATAACAAAATACAGCATGGATTACCACTACATATTCATCATGTCATGCATTATAGTTGTAACATATGCTGAACACCCATTCATCACGTGTAATTGGACATCCGTGGAGTTCCAAAAGGAGTATAAACGCAAATAGTAAAGCTAAGATATAAGTAGTGTCTAAGTAAATGACTTCTTTGTAAGCGTACAGCTAAAGTTTACCGATGAGTTACGATAAGAAGGCAGATGTCACATCCTTAGATGAAGATTTGAGACAACTAAGAGAA	2.21065	<YOR365C[1025570]	YOR366W|[1025607]	YOR366W		chr15_1025917	>	SCP1	SCP1>[1026005]	SCP1|[1026607]
sc_Rap1	chr05_46953	CCATTTCCATGCTCCTGTAGGCTCAGGAGCAGAGCGAGGAAAAAACTTCCCTACAGAAAGCTTTCATGTTTTTAACCGGTTTCCTTTCAGCTTTTTCTTTTGGAGTAATCTAGAAAGATTAGGTCATTTGTTCAGTCTATTTGATACTTGATGAGTAGCTCGTCTGTTCTGTTCAAAATAACAATTTGTGAGGTGTACGGATGTTTTCACTGGCATTCGTCGACATGACAAAGACAAACCTTGAAAATAATAATGGAGAATAACTAGAAAGACGTTACTATGCCTCTAATACTTCTGCCTC	2.20387	|YEL057C[45020]	<YEL057C[45721]	YEL057C	<	chr05_46953	>	HAT2	HAT2>[47168]	HAT2|[48373]
sc_Rap1	chr10_294177	AGCAATTATAATTTTATGCCGATATTGGTTTGGCAACTACCGAAAAGCAAGAAGCTAAAAACTTTGAAGTATAGAATATGTTTTAGAGAATTCTTCGACCGAGTTGAAACATGAGAACTGTTTCATCGGCCCTATATAGCAATTACATCCTTCCGTTGCTGGGTCCCTGCCTAGATACCATATTTGTTGTTGAATTAACCGCGGGAACCCGCAATATACGAAAGACGAACACAAGAGAGCAAGCACACACAGCTAGTGCGTAGCGTTGCTAGCTATATTGCCATGGTACCTACCTTTCACC	2.189	YJL077W-B>[294042]	YJL077W-B|[294140]	YJL077W-B		chr10_294177		ICS3	|ICS3[294661]	YJL077W-A>[294794]
sc_Rap1	chr10_220117	GAAAATCTGACACAGGAGTGGTTGGTTTTTCATTTCTACCGTCCATTGTATAGCCTATCGGTTATTCGATCTTTTTTCTTTTGTTATTCTATATCTAAAAGATAAAAGTCGCACACCGCTAAGTAAGTAAGTAAGTGTTATATAAGATTTATTTAGCTACGTTCTCAGATATAGTAGGCTTAAAACAAACGTAAAACATAGTTATATATTAATATGCAATTCGGTTTATTTCTTTTTCAAGATTCTTCCGAATTTCGTCATATTGGGTTCGCAATTTTTGGCGATGGCTTTGCTTCGATAT	2.18578	<PRM10[218852]	<YJL107C[220012]	YJL107C	<	chr10_220117	>	IME2	IME2>[221386]	IME2|[223323]
sc_Rap1	chr12_5843	CCCACACCCACACACACCACACACCCACACACTCTCTTACATCTACCTTTACTCTCGCTGTCACACCTTACCCGGCTTTCTGACCGAAATTAAAAAAAATGAAAATGAAACCCTCTTCTTTAGCCCTACAACACTTTTACATAGCCCTAAGTAGCCCTCATGTACGTCTCCTCCAAGCCCTGTTGTCTCTTACCCGGATGTTCAACCAAAAGCTACTTACTACCTTTATTTTATGTTTACTTTTTATAGATTGTCTTTTTATCCTACTCTTTCCCACTTGTCTCTCGCTACTGCCGTGCAA	2.18508	YLL066W-B>[5605]	YLL066W-B|[5775]	YLL066W-B		chr12_5843		YLL066C	|YLL066C[6120]	YLL066W-A>[6486]
sc_Rap1	chr11_260245	CCCATACATAACATTGGAATCTCATTAATTTTTGCAAAGATATGGTGAACAAGTTTCAAAATAAGAATGTATGTGTACCGAATCGTAGCTCGAGGTAATAATGAAAAAAAAAATCGGACATCTGGAAAGTTACGAATATAGAAGCAGATACCCCTCTTGACGGCAAACATTGTGTGCTCGACCTTCTATCCCGTTAAAATATCATAATAAACAAACCCCTCCCGCGAAAACAAAAAAAGAGAGCTAAAAAAAGTACTTCTTCGCGTTATAGATGGTGCCGCACCGTACGTCATAACTAAAA	2.18198	CWP2>[258897]	CWP2|[259175]	CWP2		chr11_260245	>	CWP1	CWP1>[260776]	CWP1|[261495]
sc_Rap1	chr14_90046	GAATGCATAAGAGAGAGAAGAAAACCCTATTACGCCCACTTGTCTATATTAGATTACTGTCCCTATTTATATCATCATTGCAAAACGTGAGCACCTCATTAGACGTAGATTCTTGCATAAGTATTACTAGCAGGAGAGGAAAAACTCCACCCACACACCTCAACATGCTGAGAATTTTGCTGCGAGCAGCAAGAGGCAAAATCCAAATTTAAAGTAATTTACGCATAGAAGACATTGTAAAGGGATTGCAAAGACGTAGAGTACGCAAGTTAGAAACCGTTCATCTTTTAAAACTCCCAAG	2.17125	PCL1>[87897]	PCL1|[88736]	PCL1		chr14_90046	>	CAF40	CAF40>[90303]	CAF40|[91424]
sc_Rap1	chr13_733374	TTTATGCATCAAATAAGTTTTTATCACTTTATTTCCTTTTACAATGTGTATTATTGTAAAATACTCACAATGTAATCTATTTTTTCAGGATGTGTTACGATGCAGACATGTTTTGTGCATGCTCTTTAGCATTGTTGTGCATTTTAGATTGTCGTCGTTTGTTTCTGTATGTGGTGTACGGATTATGTGTAACTGTATTAATTGTTCAAGATTCATTCATAATATTAACTAATGATCCCTTCAAGAACGCGCCATATATAAAATATTCAAAGTTAAACCTTCCAAAAATCATAGCGTTTCA	2.17014	RPS10B|[733140]	YMR230W-A>[733267]	YMR230W-A		chr13_733374		YMR230W-A	YMR230W-A|[733455]	PEP5>[733544]
sc_Rap1	chr15_988161	ACCAAAACTCGGATTCGCCGTACACTTTGACCGCGGAAAAGTTTAGTATAACAACCACGCATAGAAAGATCGTGATCCAAACGCCCTTGGGAACCGCGGTGGTCCAGTATTCGACCACACCGGATGCCGCCGTACACTCGGCGGCCACTAAAATGACGTAGCAGTAGAAGTAATTCCACCCAGTGGCGAAGCCCAACGAAGGGTCAACGTACCTAGTGACCAGATTGGCCGTCGACCCGGCACTGTCAGAACCATCACCGGGCAAAAAGCACACCATTTCGCCCAGCGCGCACATGATCGG	2.15663	<PYK2[986459]	|PUT4[986896]	PUT4		chr15_988161		PUT4	<PUT4[988779]	CIN1>[989786]
sc_Rap1	chr15_69259	ATTCAGATGCCCAGAGAAGAAAAAGAAAAAAAAGGAAAACAATTTCCGTTGCAGACTCATCTGTGCGCGATTTCTGTGAAAAGGTGGGGCACTTGTGCCTGGAATCTCGGAAATACGTCAATTAATTTTTGGTATATATTCCGATAAGCTATAGTTCGTATTTTTCCGTTCCGAGGGAGGTGTACGGGTGGACTACCACGTGCCTACTATACGCTATACGGTAGTTGAAAATGTATATAGTTACACAAATGATTTATAATAGTGTGGTCATTGGGACGACGATGGAGGAGATTGTGATCCG	2.15047	|PFK27[67561]	<PFK27[68754]	PFK27	<	chr15_69259		MED7	|MED7[69376]	<MED7[70044]
sc_Rap1	chr16_653942	CCATTCAGCAGTATATGCACCATCGCTTGCTCTTTCGAGGGGTGGTTTCATACTATTTCACAATTTTTTTACTTAGTTCTTTTTTGGAACAACAGCCGGGTTACCAAAAGATCTCAAACGAAACTAAGACTGTTCAAATTTTCAAAGAATCCGTACATTTAGAAATTTTTTTTTTTTCCGCAAGAAATATCCTTGCTTTTTTTCACTTTTGTTAACTTTTTCTAACGCAACGCACGAGGCGGCTCACTCAGTGTTATGTGAGATATTGGGCTATATGGGATGTTAGAGTTAGGTATCATAT	2.14635	|PUF2[650432]	<PUF2[653659]	PUF2	<	chr16_653942	>	RPL43A	RPL43A>[654163]	|OPI11[654521]
sc_Rap1	chr10_345602	ATTCTAAAATTGAAGTTGTAGAAAAGGACTACGTTGAAAGCTTCAGACATGAACTAATGGAAGTTGTTTACGAATGGTGTAGAGGAGCTACTTTTACGCAAATCTGTAAAATGACCGACGTTTACGAAGGTTCGTTGATCAGAATGTTCAAGAGATTAGAGGAATTGGTGAAGGAGCTGGTAGACGTCGCCAATACCATTGGTAACTCTTCACTTAAGGAGAAGATGGAAGCTGTCTTGAAATTAATTCATAGAGATATCGTATCTGCTGGTTCTTTGTATTTATAGTTAATCACACACAA	2.13555	IRC8|[342250]	MTR4>[342517]	MTR4		chr10_345602		MTR4	MTR4|[345738]	YJL049W>[345968]
sc_Rap1	chr15_989536	GTCGTCACGCACCATGGGTACCATCTTGTGCCGTGCCGTGCTACCTCAGATTTAGGACCCTGGAGATTTGGCAGACATGACAAGCAATTTTGACAAACTTGTGACAAGATTTGAACCGCGCGGGAATTCACATTGCAGTATGGACGGACATCCGGCCATCGCGCGCGGGCCCGGTATTTGATCTCCGTTTTAGAAGCACAGAAAAAAATAATATGATGTTATGATGTTTAATAGATGGATTCATATCGTCCGGGTAAAAACGCTTTTGGAGAAATCAAGGAAAATCGCCGAGATCACTAGG	2.12483	|PUT4[986896]	<PUT4[988779]	PUT4	<	chr15_989536	>	CIN1	CIN1>[989786]	CIN1|[992830]
sc_Rap1	chr04_976580	AAATCAGCCCATATAAACACCGCCTATCCCCCGCCGAAAAACTAGCCGGATCTATCTAAAGCGCCAAAAATCATTTCGCCGGAAACAAACCGAGAAAAAAATGCCTTTCTCGAAAGTAAACAAAGCAGTACAACTGTTTTGGGTGTTATTTTGTTCCGTGGATTTTACGCCACTGTTTTGCTTTAAAAAAATTTCTCACACAATAGTCTAGTCTCAACGGCTGTGCATAGTACCCATACACCACAATTTCTGACTAATGATCAGCATATACGTCACGTTCTGCTCATCGTGACTGTGGGAG	2.12277	|YAP6[974627]	<YAP6[975778]	YAP6	<	chr04_976580		SWM1	|SWM1[976713]	<SWM1[977225]
sc_Rap1	chr10_675683	GTGTCGTCGAAGCAATCAGTCCTATTGTGATCGGGATGCACCACGTCATCGACAGCGATTGAATCTGCCTTACCTGTATCGCCTTCCACAGTGCTTTCTGATCGTACCGCAGGATCATCTATGTTTTCAGCATTGTCAATTGACACCACACCGGCAGCCGCATCATCAATGGATGTACGAGCACTTTCTTGTTCATTGTTTGACAGCACCACAGGCGATGGAGACGACAAATTTGACGTTGACCTTTTATTTTTCTTTCTTCCTTTCTTAGTTGCCAAGGAGAGTCTCTCTTCCAACGATA	2.11132	XPT1|[673614]	|SGM1[673723]	SGM1		chr10_675683		SGM1	<SGM1[675846]	|MCM22[676053]
sc_Rap1	chr02_8401	CTCATGTGTATTCGTATGCGCAGAATGTGGGAATGCCTATTATAGGGGTGCCGGGGGGTGCCTTGAAAAACCCTTTTGCGCGCCTGTTAAGTTTCCGTTTTCAGTCAAAAAGAATATCCGAATTTTAGATTTGGACCCTCGTTCAGAAGCTTACTGTCTAAGCCATCATTTGGTGTGTCCTAAACGGTTTCCATGCAAAGCAACATCTTTGTTACTCATTCCTGAAGGTTGAATAAAAAATAGCAACCATGTGCAGGGAGTCGTATATTGTTAGATTCTAGAGACTTGTACGCATCATCAA	2.11048	<PAU9[7733]	YBL108W>[8177]	YBL108W		chr02_8401		YBL108W	YBL108W|[8482]	YBL107W-A>[9268]
sc_Rap1	chr14_345637	GTACTTAGGAATATATGCGGATTACAAAGGTATACAAAAAAAACTCTATCTCATACACAATAACTTAAACTTGCTTTTTATTATCATGTTCTTTACTTTTCTTTAATTTCCCTCCTGAAAAAATTAAAAATTTTTCATTACTCATTTTGTGGAGACACCCACAGCCCACACTTTAATGAGTGTTCTAACGTTCAAGGTTGATATTATCACCAAATTTAGCATACAGGATCGCCTTCAGAGCATCAAGACGGGAATCAATGTCTCTTTGCTTGTCCTCTAAAGTCTCTATTTTGTTGTCGAG	2.11019	|YCK2[343638]	<YCK2[345278]	YCK2	<	chr14_345637		GIM3	|GIM3[345671]	<GIM3[346060]
sc_Rap1	chr14_664051	TGTCAGAGCCGTCCCGGCCCACCGATTCGCCCGGCAAGACCTGCTTGGAAGCAGCACAAAGCCCTGCGGCCTCTGTACACCTCACGCTAAATAGCTGCTAACGATCAACACCTGACCGAGATAACAGCAGCAAAGAACCCGCAAAAAACTGCGCCGTCTAGGCCTCAACCCTTGCTTCCTACAACCAAACAATGGTAAAATATACAAAAAAAAGAAAAGAATGCTCTTTCTTATTTCCCTTTTAACCTAACCATCTTTTGTTTTTTGTCGTTTAACCTGGAAAGAATGTTCTATTATATAA	2.09974	TIM23>[662915]	TIM23|[663583]	TIM23		chr14_664051	>	AIM38	AIM38>[664272]	AIM38|[664946]
sc_Rap1	chr14_241519	AGATATGAATATTATTATGTAACTCATAATACTGAATCTTAAATTTCAATGAAACTTTCGCTGGAGCTACAAGTATTCTTGCCCAATGGCCGCTACCCGCCTCTTCTTCGTTGTTGAAGTTTTAAAATTTAGCGAGAAAAGAAAACAAAACCGAAAACAGACAACCGCAATCATTTCTTCAACACCCAACATCCAGCACCTAAACACCATCAATACACGTTTTAAACAAAACAAACCCATAGCCCAAAAGGTAGTAAACACAAACCGTTGTATACGCAACCGCCCTACATAAGACACTATT	2.09682	YNL217W>[240332]	YNL217W|[241312]	YNL217W		chr14_241519	>	RAP1	RAP1>[241690]	RAP1|[244173]
sc_Rap1	chr06_4927	CACACCACACCCACCACACCCACACCCACACACCACACCCACACCCTAATTCTACCTCAACCCTACCCTAATCCAACCCTTCCATCCTGTCTCTCAACTTACCCTCCATTACCCTGCCTCCCCACTCGTTACCCTGCCTCCCCACCACCAACCCACAAATCCACCATAACAGTTACCCTCCAATTACCCATATCCAACCTCACTGCCACTTACCCTGCCATTACCCTACCATCCACCATGTCCTACTCACTGTACTGTTGTTCTACCCTCCATATTGAAACGTTAACAAATGATCGTAAAC	2.09614	<YFL065C[3338]	<YFL064C[3846]	YFL064C	<	chr06_4927	>	YFL063W	YFL063W>[5066]	YFL063W|[5521]
sc_Rap1	chr05_322030	CCTCATTCAACTGTATAGAACGTTATAACAAAATAATCAAGTTAAAACCCTTTTTTGTACACAATGGAATCTCTTCCATTTACTAATCAACTTAACAATGCTGGATTGGATATATTGATAACGTTTTAAAAAGCGTTGCGTGATGTTTGGGTGCAATTGGCGGAAAAGCGGAACTTTCAAATTTACGATAGGTGGAGATACATCTCCACCTTTCTCCCCATTATCTTTGAATTTTCCTCAAATATATAAAGAGAACAACAAATCCATAGAAATGCCATTGTTTAATCCTGATTATCTACAT	2.09305	<YER079C-A[320236]	AIM9|[321842]	AIM9		chr05_322030	>	SER3	SER3>[322682]	SER3|[324091]
sc_Rap1	chr11_355655	TAAAAAAGCAGCCACAATAACGTTACATGCAAAATCAGCCCACTCGAAGTTAGATACTGCGTAGACGGATTTGCACGATGCGATGATAAATATTAGGGACAGTGCGTGCCCACCCATAAGTTGCTGTAGAGCTTACAAATTGTAAAGACTAATTCCAATCGCACGCCCACCCCTCACGGGAATAAGTTAGAATGTTGCGGAATGAACGATAACTTCATATTAGGTAAAAGGGAAGAATGCAACGCTGCGGTCTACGGGCTTTTTTCTGCGAGACCAATTTTCTTCTTTTGTTTTTTTATTT	2.08826	PRI2>[353137]	PRI2|[354723]	PRI2		chr11_355655	>	YKL044W	YKL044W>[355966]	YKL044W|[356286]
sc_Rap1	chr04_392623	TATTGAGACATGATTCAAGGGAAAAGACCTTCATATATACAGATTACTTTTCGAAATGGTCAGCCGCTTCATGAGCTCTTCTTGGCTGTATCGTACCACCGTGGTTCAATTAGGCAAGTATGTTGCTAAGATTAATTGCTGCAGCGCATCGTATAAGGTGATATACTAAATTCATTATCATCACTATGCATGGGTGTCATTATTATTAACATGGGAAATGGGCCCACTCCCAAGGACTCTATCGTCGATATATAGACAGCACGATTGCCCAGGAGTTATGGCACGTTGTTTTGAGGCTAAG	2.08274	<GPR1[392054]	YDL034W|[392124]	YDL034W		chr04_392623		SLM3	|SLM3[392656]	YDL032W>[393687]
sc_Rap1	chr13_859153	TTCTTTTCTATTAATAAATAAACAAATAAATAATACAGGTTGCTTTGCCTCGATGGTAAAAGGAAAGAAAATTTCGGATCCGAAAATTTTTAGCGCATTCTCTGGGCGCCGTGCACCACGTCAATTTGACAGAGATGATGTTACGATTATTTGTATTATTGTATAAATATTTATATATATATGTGCGTGTGCATATACTGGCTTTCTATTTTTATTTATTAGATTCTTGGCAACAGGCAAGGATGGACTGCTTGACACTTTCGCAAGCATTTTTGAGTTCCTCTGGGGACATGGCGGCGTT	2.05778	YMR294W-A|[858567]	<YMR295C[858889]	YMR295C	<	chr13_859153		LCB1	|LCB1[859214]	<LCB1[860890]
sc_Rap1	chr13_91700	TGGCATCTTGCGTAAAGCCTGCTAGGTTCCTTGCCACGTATAATTGCGCCGCGAATTCTGTGATAAATATATTGTAAGATTTTCTGTTGTCTTGGAATTGCTCTCTCTTTAAATAATACTTTATATGTTTACCCCAATTCTTTGCCGCCGAAAGGTCAGCGTTGCATTACGTGGTGTCCGGTCGCTATTTCCTGGGTTTTCTGCGGCAGATTCGCACTGCGCGCCACAGCTGCAACAACTGCAGTGTTATTTCGGGTGCCAATTTAGCGTGCTTCGATCTAACTATTCTGTAAATTCTGTA	2.0559	YML090W|[91130]	<YML089C[91409]	YML089C	<	chr13_91700	>	UFO1	UFO1>[92235]	UFO1|[94241]
sc_Rap1	chr07_10456	ACTTTGAAGTTTTTTTAAACAGTGCACCCGTGCATCATACCTCATGCAAGGTACCTTTTTTTCTCAAAGGTATTGTCTTCTATTGAAGTGGCACTATGGCATGATGAACCCTGAGCATTTCCGAATTCAACAGAACCAAATTGTCCAGAATTAAATCTGTCCGTCATGAAATAAGCAACTTTTTTTCAATCAAGTGAAGTGAGTTTTGCAGTATCTTACCATTATTTTGACCTATTGGCCGCATGTTTGTGCTTTGACTTCGAGAACCATGTTAAAGCTTACTTGTACGACAACCAATGAA	2.05559	YGL258W-A>[9162]	YGL258W-A|[9395]	YGL258W-A		chr07_10456	>	VEL1	VEL1>[11110]	VEL1|[11730]
sc_Rap1	chr07_592599	CCGCTAAATTTTCTTTTGATTTTACTTTGGCTTAATCTAATGCATGTATATCGGAAGAAGCAACCGATCTGGCCCAGTTGAGTCGTGCTACCTTAGTCATGCCCAGGAAAACCGGATTCCTTCTTTTCATTATGACATCCGTTTAGGTCAATAGGCTTTTTTTTCTCTCGCCCGTGCCTCTCCGTGTTCGATGAATGTGCAGCTTGCCTCCGAGCGGGCGAGCCACCTCGAGCGGGTGACGAAATAGTGGAAAAGAAACGGGGAAGCAAAACTGTGCTGTTCTGGCCCGCAGCGGACGAAC	2.05281	|YGR050C[592090]	<YGR050C[592446]	YGR050C	<	chr07_592599		YGR051C	|YGR051C[592910]	<YGR051C[593233]
sc_Rap1	chr05_214890	TGCTCATTGTTGAAATCCCCAGACGCCGTCAGAATCCCTTTGCTGGCCTAAACAAAGTGCCTTGTAATAAAGGTCAAATTGTTATTCGTTTCTTTCTTGAAAAGTTTTGAGTTTCCCTCTTTCTCTAATTTAGCACCCGCACACCGCAGCGGCCTGTGATATTCCGCATTGGAAAATGGTAAACAAACAACAAACGAGCCCAAACATAACAACAGTAGAATTGACGCCTAGGAACAACAATACAACATACTTACAGCAAGACTACTACCTAATTAGTGCAATTAGATTGCGCTGGGATAGA	2.03748	|YPT31[214075]	<YPT31[214746]	YPT31	<	chr05_214890	>	FIR1	FIR1>[215062]	FIR1|[217692]
sc_Rap1	chr11_231019	GGCCCCGGAGGTTGATCGCACGGCAAATACATAAGAACCTTCTCCGCAATACGGGCTTTCCTCAATTTTCTTGGCCAAAAAGCGAGTCGGCCCCGAGCTACAAATCGGGAACAACGGAGGAATAGAGCGACAAGTTGATTCGGTCGTGCAGCCCGGAAAAAAAAGGCTGTCCTGCGGGCTTTATTCACTCCAATGCCGCTGAGAGGAACACGCGTTTCGTGGGCTTTGGACCACTACCCCGGCGTTCAGAGAAACCCCCCGGGGCAGGGGTCCGAAGTCTAAAAGTTTAATCCGGAAGTAG	2.03458	|KTI12[228583]	<KTI12[229524]	KTI12	<	chr11_231019	>	HAP4	HAP4>[231871]	HAP4|[233535]
sc_Rap1	chr02_373268	GGAAAAGAGTCGGAAAATCGGAAAAGGGACCTCCCGAAGACATTAGTCTCATAATTAAGGTTATAGTCAAGAAAAACCATAACCAGATCGTCTGATGCTCTTTTTGGGAATATTGATTACCCAATAAGGTCATTACTCCAATTTGTTGGGCTCCATTGTGTTGAGTATCGGTTGCTTGGGTTTTGAAAATCTTGCTGCCGTCCGGCTGCATGTGTGCGCCGCAAGTGCCGAGAAAGTAATTATCAATGTGGATCGCAAGCCAAGACAATAAATTTGTTGTTTCTGTGACTATTTCATGATG	2.03378	|TIP1[372100]	<TIP1[372732]	TIP1	<	chr02_373268		BAP2	|BAP2[373858]	<BAP2[375687]
sc_Rap1	chr10_139993	GCAACATCTTTTCAAAATCATTCGCATTAAGAGAACGAGATAAAATCCCTTGTCGTCATGGTCGAATCGGACGAGGAAAGAAGAGACACCATTATCATCAGGGCCAATCAATTCTTCTTTTCTGTTTAAAAAAGTGTCATGAAATTTCTCTTGAGATTATTCAAACTTGAATGTATCAAATGGGAAGGAGTGCAATGCTGAAGTCGAAAGAGGAGGATTACTCTCATTCTTACTACATTACAGTCACTGCTGTTTGTTCTTATGTAGGGGAATTCTTATTAACCGAATGTCGAGATTATTA	2.03352	YJL150W|[137422]	DAS1|[139367]	DAS1		chr10_139993	>	RPA34	RPA34>[140434]	RPA34|[141135]
sc_Rap1	chr14_64848	AATTTTATCATAGTTGTCGTAAAATAACGAGGTCGGGTAACGTGTTTGGTGTACTGAGGTCTTTTTTAAAAGAAGCTCCAGCAAGAAAGAGTTTTGTGTGATGGCTAATGAAGTGTCAATTGCATTTGGAAAGCAGCCTGATTTCTTGGGCGTGAATATGAAATTCTTCTTTTGTTATTTTATAATATGAAGTATGAATGAAAACATAAAGCGCGCTGAGACAACGACTGTTCAATGTAAAATAAAGAAAATCTATCGTTCTCAAGACGTGGTCCCATTTTTTTTTACTTTGAATTTCGTC	2.02171	|RPL18B[63570]	<RPL18B[64562]	RPL18B	<	chr14_64848	>	YNL300W	YNL300W>[65744]	YNL300W|[66052]
sc_Rap1	chr02_595756	ATGCTGACGTTAAACGAAGGCGAAAAAAAATACTTGGCAACACCATCGTTTATATTTTTTTCAAATGGAAGTGTCGGCCGACGTAGCATAGCAGGAAAGATTCAAAGGCAAGGGTTTCACATAACGTTACCCTTCTGACCACGCCCCTTCTTTCGATCCCACTAGTGCGGACGGATTATCACGCAAGTTTTTTAACGCGAGACATCGGAAAATATTTATGCCGATTAGATCCGGCCCCTGAAACTTTTTGTTTGATACTTTCAAACGCACTACTCTACCCCATGACATAAAAAATATCTGT	2.00845	|YBR182C-A[595356]	<YBR182C-A[595550]	YBR182C-A	<	chr02_595756	>	YPC1	YPC1>[596110]	YPC1|[597060]
sc_Rap1	chr08_25831	CTTTGTTTTATCATTTTCTATTCCACCTTTAGTTCCCCAACTTCACCTCTTATCGAACTATCAACACATTTGACTATCATTTTGGCAAATTCACTCACGTGAGGGCGTGTGCTAACCATGCAAGGGTTATGGGCATGCGCATCCATGTGGCGTTTCCTACTTTTATTTTTACATAATATATAAGATAATTGCACATGCAAACAGTCAATCTTTTTCCTGCAATTGATGTGGAGACCAAAAGGTTTGCATCTCCTAGTACCACGATTTTTTGGTGCAAAAGTGTTGATAATGTAATTCAGGT	2.00745	<CBP2[25506]	|YHL037C[25698]	YHL037C		chr08_25831		YHL037C	<YHL037C[26177]	MUP3>[26239]
sc_Rap1	chr08_236305	ACCATCCAAATGCCATGGGTGCACGTGCACTGTTTTGAGAAGTACCCGCCTGGCGACCAAGTCACTGAGGACGAGTTGCATGCACGCGTTCATGCCCGTATTATTGCCGCGCTCAAGGTCACTGCAGACGATCTTCCGTTGAATGCCGTTTCGTTGCATTTGGTGCGCAAAGTTGCACCCACCAAACCGATGTATTGCGCGAGTTTCCAACTTCCAGCTAACGTATGAAGCGATCTGCTCTTGCAGTTTGCCGTGGGAGGAAAAAGGCAAAAAGGCGACCATTAGAAAAAGAAACGAGATG	1.99811	<YHR069C-A[235238]	|YHR070C-A[236104]	YHR070C-A		chr08_236305		TRM5	TRM5|[236382]	<YHR070C-A[236514]
sc_Rap1	chr04_43842	TTTCCGTGAACCAATAGACAGCTATATAAAAGTTCCTAATTGTGCATTTTTTCAATAACAATACTTATTCATCCTTATAATTATATTCTAGCTTCGTTGTCATGGGAACATAGCCCATACACCGCAGTTATTTATGATCATTTCGAACGGGAAGTATGGATGAATCTTTTTTTTTTTTTTTTTATAGCACGCAACTGAAAAAAAAAAAAAGAAAAATTTTTCATCTTCGCTCGACGTTTCTTTTGTAGTACTCATCTCTTTTTATATAAAGATTAATTAGTTATTGTCGCTTTGCTTTTCC	1.99784	PTP1>[42701]	PTP1|[43708]	PTP1		chr04_43842	>	SSB1	SSB1>[44066]	|YDL228C[45278]
sc_Rap1	chr07_366273	TACAGATGGCAATGATTCTCAGAAGTCGCGTCCGGCAGCGACAAACCTGCAGAAAGAATTTCAGACAAAATTTGAAAAAATATATATATATATATAGGAAAGGTACGGATTTATAGATATGTGTGGGTGTTTATATGATCAGTAGCTATTCTCTACTCAACTGATGTGAACTGGAGTACAAATTATGCAAGATATTTTTTTGGCCAAGCTACAAACGTAATACGTAGAAGAATGGATAAAATAGATGTATTAAATATCAGCCCCGAAAGATGGTGTAATTTAAGTTGACAACATCGCAATT	1.99748	|RPL7A[364338]	<RPL7A[365999]	RPL7A	<	chr07_366273		MPS2	|MPS2[366928]	<MPS2[368091]
sc_Rap1	chr07_1011373	CTGTGTTCCAATGGTATCTGCGCCTTGAAAATCAATCACAAACGCTCTTGCTATGGCCTGCCTTGGACACGATACGTCGCTGCTTATGCCGCCAGGTGTCAGTAAATGCTCTGACGCACCCATTCACCCCGCGCACTAATTTGCAAAATTTGGGGGCAGTTTGGGAATACTCCATAGAAAAAATCGACTTCAAATCAATTCCGCACAACGTCGCCGTGTTGGCTAAAGTGAACGGAAAATGGACGACATGGTAAAAGAACAGATATGTACATATACAGAAGCCGCGATTTCACATGCCGGC	1.99256	|RAD2[1007677]	<RAD2[1010772]	RAD2	<	chr07_1011373		YGR259C	|YGR259C[1012487]	TNA1>[1012491]
sc_Rap1	chr04_1429260	TTTTTTATCAATTCTCGCTAAGAAATTACTCATCAGGCAATAACCTATGCTCACCCGCCTCGAAGCGGCGTTAGGAGATAACAGTGGCCGTGTAGAGGGACGTCTTAGCATCGAAAGCCCAATTTACAACAACGAGGCGACCATCTGCACACCACACTTGACACCGTAGAGTGCGACTATTTTCCCCTCCATTGTTTTTTTCGAGCCAGCGTGCACGTAGTACGGGCCCCCCTAACAACAATGGCGCCCCTATGATAGCTTTCCCTGCTCGCGCGTCCCACAGCCGCACCGTCCAGTCCGT	1.98598	<RIB3[1428972]	|PAC11[1429180]	PAC11		chr04_1429260		PAC11	<PAC11[1430781]	SLD5>[1431004]
sc_Rap1	chr15_431911	TCTTCTTAGCAGGTAAAAATTTGCCAATGCAAAACAAAGCTCATCGAAAAATTTTGATCTTGCATTATGGAATGTCCGGGTTTTTCTATTGAGACATTCAAATTTTGAATTCTTCTTCAATAGAACCAGGCTCAGCACAGATACAAGAGAAATGATAGTAGATAATACCGCCATAGTGCTTATGCATCATCTGCTAATTCTTTTAAGAATGATCTTCTCAGTCTTACACTGACGAGCACTATATTGATGACTTTGATCACTATAAACGAAGCCAATATAAGCACTTTAGGGTGTAAGGTCT	1.98055	|NOB1[430249]	<NOB1[431628]	NOB1	<	chr15_431911	>	SGT1	SGT1>[432188]	SGT1|[433375]
sc_Rap1	chr11_327567	ATTAACCATCCAATACTTTTTTGGAGCAACGCTAAGCTCATGCTTTTCCATTGGTTACGTGCTCAGTTGTTAGATATGGAAAGAGAGGATGCTCACGGCAGCGTGACTCCAATTGAGCCCGAAAGAGAGGATGCCACGTTTTCCCGACGGCTGCTAGAATGGAAAAAGGAAAAATAGAAGAATCCCATTCCTATCATTATTTACGTAATGACCCACACATTTTTGAGATTTTCAACTATTACGTATTACGATAATCCTGCTGTCATTATCATTATTATCTATATCGACGTATGCAACGTAT	1.98031	|FBA1[326052]	<FBA1[327131]	FBA1	<	chr11_327567		MPE1	|MPE1[327762]	<MPE1[329087]
sc_Rap1	chr04_1011667	ATAAAAACAGGACTAACGGAAGAAAATAATGTGGGCCTTTTTGAGCAACGCTGACGGTAAGTAGTTTCCTACGATCGTACAATCCCGGAAAATTGTAGTGGTGCAAGAAGGGAAAAGAATGATGGCGAAAAATGCACGCGCGTAAATAATGATTTGTCGAGTCCTATTGACCACAAAACCCGCGGAAACCTAGTTAGCCCAAAAGGAAATGGATAGCATATGAAAAACGAAACGAAACGTCCTTTTGCACGGCAGAAAGAGCTTAGTAGGACCCGGGACAAATGCAAGTTAGATTCCTTGA	1.97981	DON1|[1011269]	|YDR274C[1011585]	YDR274C		chr04_1011667		YDR274C	<YDR274C[1011956]	BSC2>[1012248]
sc_Rap1	chr16_502823	GAAGCAAAAAAAAAAAAAAAAAGAAAAAAAGAGTCTGTCCGAGAAATGTCCCGGAAAACGTGGGTGTGCGGTGAGGAGATTGTACTTCCATCCCACATTCCTCGTGTTTGATTGGCTGCAAGCCACTTGATGCCTAGAAAAGAAACACCGCGTGGTGCATCTATGTCCATATCACGCGCGCTAAAACAGCATGTAGAGAGCGCGAGGGCGGCGTACTGCACCATTCTAATAGGAAATCCGGGATGAATGCCCTCTCCGGAAATACCTCCACTAAGCCTCAATGGAAAGTTGTTCCGCTCAC	1.97935	<SKS1[502181]	|YPL025C[502471]	YPL025C		chr16_502823		YPL025C	<YPL025C[503028]	RMI1>[503515]
sc_Rap1	chr07_958627	CTAGTAGTGGTTCTATACCTGTCTCGAGCCATCGCCAAATAGTTGATAAATTTGATTAATTTCTGCCCTTATTCGCACGTGCCATAACACCTGTACCTCTCACGCTAAAGACCTTTATAATCAAGGAAACTTGTTGCTGCAGAGGAAATAGGAGGTAATGAATTGTGATAAGGCACATCACATCAATTTTTCTTGCATTCTTGCATAGAAAGATAGGCTGATGCAATTAGCGCGTTTCAATCGCGTGCCAAAGACGTATATACTAAGCAATATAACCGAATTGATTAAGTAGTTGGTTAAT	1.97429	|PHO81[954677]	<PHO81[958213]	PHO81	<	chr07_958627	>	YHB1	YHB1>[959908]	YHB1|[961107]
sc_Rap1	chr16_921366	AACATACTTTCTCCCGTCCTAACAACGCCGGTTGTCGACGATAAATACCCCAAGAAATGCCCGCACAGAATCTCCTCCGTTAGGTGGTCATGCCCCGAGGGTGCGAGGTTGTTTCCTGCACGGTAAATCGGGATGCCATGAAAGCCGGCCCTCCCCACGCGTCCCCTAATTTTTTTCCAAGTGAATATCTGCATCGGCCACCGTTTTATATTACTTCGATAAGCTTGCCTTAAACTCATTATTGCCGTCGTTTATCCCTCAAAGCTTAATCTTACAAGAATTAGAAAGAAGAAAAGTTTAT	1.96615	QCR2>[919377]	QCR2|[920483]	QCR2		chr16_921366	>	AQY1	AQY1>[921856]	AQY1|[922773]
sc_Rap1	chr12_187496	TGTACACCCACGCTGTGTCACCTTATGACTATATACCTTATCCATCAAACACTTTCTCCATTTCCTGCAGGGTAAAAAAGAAAAGTGAAGTCACCCTGCACTATACGAGCTTCAGCCCATACCCCACACTAAAACATTTCTTTTTCTGCGGCATTTCTTTTTTTTTCGGTCCGTCCCTGTCCCTTCCCACGAGAAAGCGTAATGATCCTCGACCCTACCCCACTTCCCCACGCCAATTAAAACAGATAAAATTTCTTTTGATTTTTCGGATACGCTAATTTCGTAGCAATTTTGAATGACT	1.96376	|IZH3[185497]	<IZH3[187128]	IZH3	<	chr12_187496		UBR2	|UBR2[187664]	<UBR2[193282]
sc_Rap1	chr16_369661	AGGCAACCAGATGCAGAACCCTTCTTATATAATCGATTCCTGTAAGCAAGTGTCAGCAAATAGCTTCTATATAGAGACCTTTCGGTGAAAGTATATTAAAGCCGGCCGGAAATTGAGTAATAATAACCGCTAATTATGCGGTGTGTGGATTCAGATTTTTGCCAGGAGCGATAACCTTCAAATCTAAAACTACTCACTATAAGCGATGAAGCAACCAGATGGTAGCGCTTTGGTGCCGGTTCTCTTGAAGGTTTGTACATGTGCGAGTTCATGAGGTTACAATATAGAAGGTTTATACAGT	1.95416	|EEB1[368068]	<EEB1[369438]	EEB1	<	chr16_369661		SEC62	|SEC62[369836]	<SEC62[370660]
sc_Rap1	chr16_453640	AGATTGGTTTTTATCCCGGGGGAGTTGTTGTGGCCGGGAGCAAGAGAAGAGACGCAGCAAGCGTGGGTCAATGATAATGACGCAGCGCGACGCGACGCGACGCGAATTCAAAAGTGTGAGTTTGCTCGGGGATAGTAATAATGCGGGGGGGAAGACGAAACAGACCGTGTGTGGTGTGGGTGGGATTTCGTGGGAGCACGTGGCGAGCAGAGGAAGAGCCTCACACAATGCTGCGTTCTTCATAAAGGGGATCAAAGCAAATAGATAATCGATTCCAAAGACAGATGGCTGACACGCACTT	1.95027	<SUR1[453054]	|YPL056C[453427]	YPL056C		chr16_453640		YPL056C	<YPL056C[453732]	|LGE1[453989]
sc_Rap1	chr09_438678	TTTAAGCGTAGATTGCCTGTGAGAAAACTGTGTAAACATATAGTAGAAAATAGACGTAGCTGTCACAAATATTTACACGGGAAAGAGTCTGGCCTACGAGTATCTTACATGAAGATTCATAGAACCAATTTATTTCCCTATATTGATAACCTTTCGATACCATTTTAATGCCTTCTCCTTATGTTTGTTGTCACTGTAAAACGGATCAAAGCAAAAACTTAGAGGTATGGTGGTACTCAGATCATGCATGACCTCTGGGTAATTACCACTTCTCCCGCTTGTTTTGAGATTCTGTATATAA	1.94997	|YIR042C[435270]	<YIR042C[435980]	YIR042C	<	chr09_438678
sc_Rap1	chr03_238780	GGGAATCCTCATCGAGGCTCATTACCAAGACTAAAAGCCACGCTGCACCAACCACGACGACTCGCACCACTGCTACTACTACCTCTTCATCTACCTGTGTAGGCCGCAATTGGCTTGGCTTCTGCACCAAATACGAGTTGTAAGACCCATACATCTATTATGACCCTAGTGTTGTTTTAGGGCCTATGCGCCCTTTTTTTCTTCCATTGTCTGATAAATAATGTATCATTTTGACAACTTAAAGGTTCAGCTAAACGACACGAGAAGATATATTAATACTGCTTTAAAGTGAAAGGCGTCA	1.94771	ATG15>[237210]	ATG15|[238772]	ATG15		chr03_238780	>	CPR4	CPR4>[239051]	CPR4|[240007]
sc_Rap1	chr08_450944	TTCCCAAAGATGAACGCGGCGTTATGTCACTAACGACGTGCACCAACTTGCGGAAAGTGGAATCCCGTTCCAAAACTGGCATCCACTAATTGATACATCTACACACCGCACGCCTTTTTTCTGAAGCCCACTTTCGTGGACTTTGCCATATGCAAAATTCATGAAGTGTGATACCAAGTCAGCATACACCTCACTAGGGTAGTTTCTTTGGTTGTATTGATCATTTGGTTCATCGTGGTTCATTAATTTTTTTTCTCCATTGCTTTCTGGCTTTGATCTTACTATCATTTGGATTTTTGTC	1.94268	SPC97|[450806]	|YHR173C[450815]	YHR173C		chr08_450944		YHR173C	<YHR173C[451153]	ENO2>[451327]
sc_Rap1	chr07_667987	CTACATACTTGATAATATTTAAAAAGATATTATATAGTAGTGACCGGCGAGAGCGTTTTCGCTCATAAATTTCGTAAAAAGCCAAACACCACACGCTGCAACCCAGATGCCCTTTTTAGGAAATGTAATTATTCAAAAAGTAAACAATGACATGTTTCATTCCTCAATCTAAATCATTCGAAGCTACCTTGATGTTGAAGCCCTCCGCTTGTTGTTTATTTAAAAATAAATACAAGGAGGCAATTCGTCCAAGTAAATTATTGTAAGATAGAAACCTTGCTAAAGATAGAAACTAATATAC	1.93285	PRP31>[666345]	PRP31|[667829]	PRP31		chr07_667987	>	DBF2	DBF2>[668193]	DBF2|[669911]
sc_Rap1	chr03_294769	ATGTGTTTATACAATTGCTATTGTTTATATAATGTAGTGACATTTTCTCTTAATCTTATACTAATTTCTATGACATTTATATAAGAAGAGACTTATGATCAACATAATTTTGCAAACTTTGAGAGAAATATGTCTTTCTACTGCGATAAAGTTATTATTTAGATTACATGTCACCAACATTTTCGTATATGGCGATATAATTTATCATGTTTTGGTATGATAATTTAATTTTTAAAAAAACAAATTTAATTGACCTCATTAATTAATATTTATTAATACCTTTAAATGTTGAGGTAAATAG	1.92605	YCR097W-A>[294436]	YCR097W-A|[294702]	YCR097W-A		chr03_294769		HMR	HMR|[295031]	|GIT1[297046]
sc_Rap1	chr04_654902	TAAGTTCCTTCCATTGTATACGCACCTCTTTCTTCTGTTTTCCTTTGAATCTTGATCTACCTTACCTATTGAAGGTGAAGGCATCTTTTCTCATTTGATGAAACAGCGCTCCCTGGGTGTAGGGGGGCGGGGGTATAGTAGCGTAAATCCGCAACGGAAAAATACTTCGAGTGGAAAACTATGACCATTAATATGTATGTCTTACAAGAGAGGACAATAAACAAAGTCAAATAACCACAAGGGATCACAAACGAAAGGATGTCAGTTATTCCTCCAAAATTCTTCAAGATTGCAAATATAT	1.92207	BMH2>[652778]	BMH2|[654425]	BMH2		chr04_654902	>	TVP15	TVP15>[655010]	TVP15|[655441]
sc_Rap1	chr07_547595	TCGATTTTGTGGAGCGGCACGAGGATTAAAGGCAAGCGCCCCGGAGCAAGGTGCCAGTAGCACCAGTCGGTGGCTGTGCGCTTGCCGTAGCACATGACATACGGACTATTGTGTGAGTGGTGATGGGGTGTAGGCAGTGCCACACCAGTTTAAAGGCCTAGTAACGGCAAATCGCCAAAAGAGATGATGCTGATGCATACGATAAGATCGTCAGTTTCACGTTCGCGGTTCGAACATGGAATTGTGGCTAAAGAAATTTGGGCGGTATGATGCAAATGAGGTGTACGTATGTATATATAGC	1.91542	<NAG1[547304]	YGR031W|[547473]	YGR031W		chr07_547595	>	GSC2	GSC2>[548268]	GSC2|[553955]
sc_Rap1	chr07_987442	AAGCAAAATAAGGAATATTAGCCACGCCGGTAATTCCCCTCCTTTGGTCTGCCCCTGGTCTGCCCCTTTCGTTTTTTATTTTTTTTTGGGTGAACGGAATACTCCGTGGGCGGCACAAGGAGAGCCTGCGTAGGAATCTGTGCGTCTCAGTCGGGCGGGCCGATTTAGCACCGATGGTTCGCTTTGGCTTGGGCTTACGGTGACTGCGAGATTTGCAGATTAGTGCATATCCGCGCCTTTGTATGACGTGAAGCGATCCGCCCTGAACAACTTGTTACGTATATGATGTTGACTCTGCGCC	1.91528	SOL4>[985977]	SOL4|[986744]	SOL4		chr07_987442	>	MGA1	MGA1>[988054]	MGA1|[989424]
sc_Rap1	chr04_998586	GTGTCTGTACATTACTTCGTTTTATAGATCGTTCAATATGAGGGTGTAATAAGAAAGTACGAAACAATGGGCTGGCTTTATCACCCGGAGTGTAGGGTACGGATGTTTGTGATCAGAGTAACCCAATGCTAAAAGTCGTTCGGAGGAATAAGCAGCAAAACGTGAATTGATAATATTATAGGAGCCAAAGTTCTAACAATGATAACGTCTCAACAGCTACATGAGCTGTCCATATGTGCATCTTCTTGCAAGTAATCAGCCGGTTTTATCACAATTTTTACCCACCGTGATAATCTGAGAG	1.91474	|AKR1[996025]	<AKR1[998319]	AKR1	<	chr04_998586	>	PEX10	PEX10>[998860]	PEX10|[999873]
sc_Rap1	chr13_306709	TATGCCGCGTTGCTTGTGCAGGTACGGAGTCCCTGCACGATTTTTCAACAAGGTCTAGATTTGCTAAGACGATGAGGCGGAGCCCGAAACAAACAAGCCAAAAACCGGAATTTCGCGCTTGGTGTGCTTTCGCATCTTTTCGTGTGGTGAATGCACCTGGTGCACGCTGCGAAGGTGACGTAGCAATCCAAAAAAGGGAAGTCTAGGCGCTTTCAACCGCCCCCCACCGTGCATGCGGATTGGTTGTCACAATTCGCAGACATATTGGCAATGTTTCCTCCCCTCCTGTTGATGCGGGTAA	1.90922	|SOK2[303235]	<SOK2[305592]	SOK2	<	chr13_306709	>	SPO20	SPO20>[307488]	SPO20|[308681]
sc_Rap1	chr07_766306	TTCTCTATTCTTTTGAGATGAATTTAACGGCTATGGAATCATCTCGAGAAATCGGTTCTAGTAAGGCACCAAGACATTATGTCCCTCGGGAGGAGAAGGGCGCACGCGTCAGGCTTCCACGACGTCCGCCGTGCATGCGCTCTCGCATTTTTAAGGTTTAGTGCGGCAGGCGACTGCGCTGCGGCCAGCCCGTGAGACCACCCGAGGGAATTTGAGTAAGCGCGCCCATTGCGGGGTTTTTGCGGTTTGCGCTGTTTTCCGCACGAGGTTTCTCCGGACACAGTTAAGCAGTATATTTCAC	1.90495	YGR139W>[765731]	YGR139W|[766069]	YGR139W		chr07_766306	>	CBF2	CBF2>[767434]	CBF2|[770304]
sc_Rap1	chr04_727808	ATCGCACCTTTTATAGCAGCTGCTAACTTTTTTCATCAATTTCGTAATTACTAAGCCGTAACCTTCCACCGCCCAAGCATCACACCAGGAGTTACATATTTTTGTATTATCATAAAGAAACACACGCCAAGATATCTACAGAAACCAGATGTTAGCATTAGATATATATATTCGTATTGATGCAGCATAACAAGCGTACTATGGATTGCAAAGTAATGTAGATTCCTGACCAGTAGATCTGCTCGCGCAAGAGAAACATTCATGAACTCTAACGACAATAACAGTAAATCCACCTCACGGA	1.89841	<YCF1[727548]	|VPS61[727708]	VPS61		chr04_727808	>	RGP1	RGP1>[728256]	<VPS61[728280]
sc_Rap1	chr16_942556	TCTTCTCATTAATGAATGGTTAATTTTTATGTTTAGGTGATTTTGGTGGTGATTTTGTGGTTATATTGACATAAGTGTGTATAAATTGAGTGGTTAGTATATGGTGCAGTTATACAATATTTGGAACCGCAAAATGAGATGTAGATATTAAAATGTGGATAATCATGGGCTTTATGGGTGAATGGCACAGGGTATAGACCGCTGAGGCAAGTGCCGTGCATAATGATGTGAGTGCATCTAGTACTGATTTAGTGAGAATGGGGCCATGGTGTGGAATATGAAAGTAGGGTAAGTTTGAGAT	1.89369	ARR3>[939918]	ARR3|[941132]	ARR3		chr16_942556	>	YPR202W	YPR202W>[943028]	YPR203W>[943876]
sc_Rap1	chr16_114724	GGGGTAATTAGGCTTTTACGATATCGGCTGGCCCAGCACCGGTTTTTATTCCTCCCGTGGTTGTTGTCTCTACCGTGAGGAGGGGAAAGGGTCAGGGACGGCCGGTAGTTATGTTGTCTCAACGATTACTGCCATCTATTGTTTACACCAATCGCGTGGGGCAAGGGGCTGGAAGGCTGTGGTGTACAGAATAGGGTCTAATACCCGATGCGCGACGCTCCTGCGACTGGTTGTGTGAGCCACCCCTTGATCGCCTCTGCCAAATACTCAGGGAAGAGAAAAATCGCGAAGGTGGACGAGT	1.88638	FAS2>[108652]	FAS2|[114315]	FAS2		chr16_114724	>	USV1	USV1>[115219]	USV1|[116487]
sc_Rap1	chr16_672395	TCCACAGAAAAAAAAAAGCTTTTGATGTGATTAGCTTAAGACGTTGTGTCATCTTTGAACTGTTTTGACTTCAATCATATCGAATTTGATAATATAACTATCTATGTACTGTCTGGGTGCATCGCTGTTGTTGCTTCGGTAGATTTATTAGTTCGCTTTGGATAATGTATCATACAATAACATTGCCAACATCCATCATAACAGAAACATTAGGTGATAAACAATGAAAAGAGGAGAAAGCCAGGCGCCTGATGCCATCTTTGGTCAATCTCGTGCATTTGCACTATCTGATTCTTCAGTG	1.88339	TFB4>[671123]	TFB4|[672139]	TFB4		chr16_672395	>	BRR1	BRR1>[672468]	BRR1|[673493]
sc_Rap1	chr13_442410	ACTGCAATCAATGGCGATATAATCGGATGAACAATAAATATTCGTGTTCCTATTCGTGTTCCTATACGTGTTCCTAGCAGCAAACAATAACAGAAGAGAAGCATTTGATTTTCGTAAAAACTTCAGGTGTGGGTGTTTCTTATTAACGGTTAAACTTTACGAATTGAATCCCCTATGTATAATGGTCCATAATACATCTTAAACCACCAAGCCATCTTCGTAATTTTGAACTGGGAAAATTGGGAAAACTGCAGACATTCATAATCATGACAGGATCTTTAAACAGACACTCACTTTTGAA	1.87506	YMR086W|[442089]	<YMR086C-A[442363]	YMR086C-A	<	chr13_442410	>	YMR087W	YMR087W>[442526]	YMR087W|[443380]
sc_Rap1	chr11_518646	GCACCCGGACAAACATCGTTATCATAAGTCCAAAGTCACAAAACTGTTTCAGGCCATTAACGGCCTGTGGGAGCAAGAAAAGACCGAGAAAAGGTAATGAAAAAGTGGAACTAGACCCCACGTCAGCGGGCCTAGGCCCTTCAATGTGTTAGAATACACAGCGTGCCTAGTTCCTGGTGCCTGGATCTCGAGGCCGCGGCACTGGAAAAGCCCTTTCTTTTCCAGATCGGGAAACCTAATGAGTCCATAAAAAGAAATGTAGAGGTGGTGTTGACGTTTTGCCGCTTTTGGGCAAGTAGGT	1.87502	<YKR040C[518208]	YKR041W|[518592]	YKR041W		chr11_518646	>	UTH1	UTH1>[519169]	UTH1|[520266]
sc_Rap1	chr13_557124	GGAGAAGATCCCTGTCGCTTTCTTTTTTTACCTCAAAACCAAATGCGATCGACGGGATCGCGGCAACTTTTTATCGGTCGGAATGGTTGAGCTAGGGCGTTTTCGTAAGGGGCGGGGTAGAGTTAGAATTGTAGTTTTTTTTCCGTAGTGCCGTGCCCCCATTACCGAATCTCGGCATTGGGTACCAGAGGGTTAGTGCGATAGTTCTTTAGCAAGATGTTAAACCCGCCTATGCCCGGGAACTGCATACAGGGAAGATCTCACCGGAAGATTACCTCGAAGGGGAGGGGTATGTGTTTTT	1.87481	|NDE1[554792]	<NDE1[556474]	NDE1	<	chr13_557124		TIF34	|TIF34[557480]	<TIF34[558523]
sc_Rap1	chr08_36378	AAAAAAAAAATCTGATGGCCTAGATATGTTTGGGTGTTTTCTTCATAATACTAGTGTTACAGTCATTTGAATAGTACATGATGCAATAGAAGGTGGAGAGGAATATAAAATTATGGAAATTACATTGTTAATAGAAATTATTTATGTTGTTATTGGAAGTTTTCTAGAACCTGTTCGTGTTCACCTTCTATGTCCTTCAGCCAACCTTTGGATCTTTCCACGGCAACTTCCCAATACTTCCAATGCTTTCTCCTTTCAGCATCGTCGGATTCACTTCTGAATATCTTAAGGTTTGGATGAG	1.87258	<RPL8A[36023]	|GUT1[36377]	GUT1		chr08_36378		GUT1	<GUT1[38506]	|GOS1[38813]
sc_Rap1	chr07_774566	GGACTCGTCCAAATTTTTTTACTTTTAATGAGGTATACTGGAATATTACGGCTCTTTTTTTTTAGAAACATATTCCTCAAATGGGTAAACGGACCCTGGTGCAAGGTGTGGGTGCTGAGACAAATACGATCTGAGTTGTTTTAAAAAGGAAAACAAATGAATGCGTGCCCAAAGCGGAAAATTGGTCAACATCGATGCGTAATTAGTAGGCCCAGGTGAGCCTGTGCCGAACATGTATCTCTGCGCAGATTACTATATATTCCCGAGCATAACAGCATATAGTTTTCTTTCACATAGGCCT	1.86163	BTN2>[772459]	BTN2|[773691]	BTN2		chr07_774566	>	SKN1	SKN1>[775198]	SKN1|[777513]
sc_Rap1	chr09_332834	GAAAGCTTGTTTCCAAACCAGGAGATCCGCAGACAGGAAAAGTTCGAGGCCAAACAAAAACCGCAGCACAATGGAGTAAAAGTCGAAGGCACGGGCCCCAAACGATAGAGTGGAAGTTGTAGGAAACAAAAGTGGCCGTCTATGTGGCGCTTCTCTGCGGTGAATTCTGTGCGAAGTGCCTAAACGAAAACGGACGGAGAAGGCTGCGGGGGGATATCCCTTGCATAAAGGATGCCCGGCACTGTCCTAGACGGTGCCTTCCCTTAGAGACTAGGAGAGACTTGAGTAGGAGAAACTGAGC	1.85917	|PDR11[328205]	<PDR11[332440]	PDR11	<	chr09_332834	>	YIL012W	YIL012W>[333009]	YIL012W|[333401]
sc_Rap1	chr05_222416	CTGAGCCCGAATCATTAGTCGTTCCCATTCACGTACAAGGTGATCATGATCGTGCGGGCAAGAAGATCAGTGCCCCTTCGACCGATCTACCGGAAGAACTAGAGACCGATCAGGATTTCCTTGATGGACTGCTCTAATCGCGCGGTACGACAGTTACTGCGTGAAAAGATTATCAGCGCCCCTTTTTTTCTTCTTTGTTCTTAACGTTTCTTTTTCTTGCGGCTTATGCCCGTACTTATAAAACAACGGCCTCCCGTGCCCTATTACCTTCCTGATAGACCGGACAATAACGTCACTACAT	1.85077	YER034W>[221845]	YER034W|[222402]	YER034W		chr05_222416	>	EDC2	EDC2>[222638]	EDC2|[223075]
sc_Rap1	chr11_282234	TCCTCTTTTCTTTACCGGAGATGAGAATAAAAAGAATTCATTTTAAAAAATTTTCAATTTGGTGTCTGGGTGAAACTTTTTAATCGTGTAATCCCAATTAAACCACTCTACTTTACTTTAATTGGTACACGAACTCATTACACACCTTTGCCTCTATTGCTTGTGTCAATCGTGTTGAGAGAGGAAGCCCAAAACAAGGGAAATTAACCTCTGTAGGCAAGCCATCACATTTGGCAATAGCAGCCCTCATTTAATTTAATTCGGCATGTGGCCGGCAGGGTAATGCGCTCTGCTGCTGACA	1.84526	YKL083W|[281179]	<RRP14[281973]	RRP14	<	chr11_282234	>	TEF4	TEF4>[282535]	TEF4|[284099]
sc_Rap1	chr06_90888	CCGACGGAGAAAATTTTTTTCCTCTATCCCTTTGTTTCTCGCTTACTCCTGCGGTATGGGGTGCTAACTATGGTGAGCGAGTATGGGAAGAAGTAGCGATATACGGGTAACCCTAATGTTTGGGTGTTTTGAAATTTATCCTTGGAGGATAGGCGATGAGCTGCTCTTAAAGGTTTTAACAGAGAGTGTTGTATGAATATTCTGTAGAATTTTATAGTAAACAGGTATCCTCAGACTGTAATAGCCATGGATTTGTTAGCGGCCAGCGTAGAAAGTACGTTGAAAAATCTGCAAGATAAGA	1.84297	|EPL1[87845]	<EPL1[90343]	EPL1	<	chr06_90888	>	BUD27	BUD27>[90984]	BUD27|[93374]
sc_Rap1	chr15_987319	GCCTATAACAATGAGAGAGAACCACACGGTGTAAGGCTGTCCCCACGTCTTGAAAGGCAATCTGTCGTAGAGGCCATTGTAGAAAATAGCCTTGCGGAATCTCAGGTACGCGATGCAGCCGCACATCCAGCCCAGAAACCCGGAAATGGTGCTGATATTGGAAAACCAATTAAACACGTCTGCCGTGGATGAAGACACGTTCAGATATGCCAAACAAGAACACAAGAAGGAAACACCCACAGCCACGTATGGAACACCCCATTTGTTGATTCTGCCCAAACATTTGGGTGCCTGTCCCGTT	1.84069	<PYK2[986459]	|PUT4[986896]	PUT4		chr15_987319		PUT4	<PUT4[988779]	CIN1>[989786]
sc_Rap1	chr04_1468891	GTCCGTCTGCCATCGCATCATCGCCTTCATCTCTAAGAGTTGCCGTGCCTTTCCATCCGCTTTCTTTTCATGCGGCGTTATTCTTTTTTCCTATTTTTGATGGTCCCTGTGCCGTTTCTTTTTCATGTTCACCGGTTTTTGGCGCCGCATACCGTACGGCGGGGCACTTTTGAAACGTTTTTGTGCATCCTGATGCCGTTTTCAAGGATCGCAAGCACGTCGCATAATACGGTAATGCCGAATTAAGGCTACGTCGTCATAGTAGGTTAGTCATGCGCGTTGGAAAAAGAAATGACCAACG	1.83662	<GNP1[1468436]	YDR509W|[1468565]	YDR509W		chr04_1468891	>	SMT3	SMT3>[1469392]	|YDR510C-A[1469687]
sc_Rap1	chr04_556834	GCATTAGCATGCGTAACAAACCACCTGTCAGTTTCAACCGAGGTGGTATCCGAGAGAATTGTGTGATTGCTTTAATTAATTTCGGAGAATCTCACATGCCACTGAAGATTAAAAACTGGATGCCAGAAAAGGGGTGTCCAGGTGTAACATCAATAGAGGAAGCTGAAAAGTCTTAGAACGGGTAATCTTCCACCAACCTGATGGGTTCCTAGATATAATCTCGAAGGGAATAAGTAGGGTGATACCGCAGAAGTGTCTGAATGTATTAAGGTCCTCACAGTTTAAATCCCGCTCACACTAA	1.83319	|TPI1[555724]	<TPI1[556470]	TPI1	<	chr04_556834		YDR051C	|YDR051C[557054]	<YDR051C[558058]
sc_Rap1	chr02_304315	CTCAGGACAGTGAAGAAGAATTAATGTCGCCAACACAAAGTATTACGTCAAATCTTGCCAGTGAAGAAAATACACGTTGCACAACCAAAGACTTGATGGGAACTGTTTCTATTTTCATGCTGCCAATGGTGGAAGAATGCTATAATATCATTAGTTTGATAGGACCCATACCTACCACATTAATAAGTTTATACATCCGTAATGGAAATATGGCCAAGGGAATAAATGACAGAATTATGACGTTGTCAACTGCGCTGAACGAATTGGTGCAAATAACCGCACTATTTAATACCCTAGAACC	1.83301	YBR032W|[301821]	EDS1>[301944]	EDS1		chr02_304315		EDS1	EDS1|[304703]	|HMT1[304930]
sc_Rap1	chr07_905664	GTTATCGCAGCAGCGCGGACCGTCTGCAGCGATGCTGCTGCTTCGGTCGCTTGACACGGCGGAACTTTCTCGCTGTCGTCTATGGGTGTTGCGTGGGGGGTTCTCGCGCTGGCAATCCGTATACGGTGACGACGAGAGCGTTACGGCGGGTTACCTACCCGATCTGTGGCGTTGACAGGTTTACACAATCGCACGTGATCATATATTTGCCATGACTCCTCCCAGTGACAATTTTGTTCTTTTTTCCTCTTTATCGCTTTCGTACTATGGTCAGTCATTCATTCATTATATACGCGCTCTC	1.83265	<PCT1[904753]	YGR203W>[905242]	YGR203W		chr07_905664		YGR203W	YGR203W|[905688]	ADE3>[905939]
sc_Rap1	chr15_533920	AGACTCCTGGGATACGAATTGGTGATCCCAAGACTTATATAGCCCTACGTATTGTAGAAGGATATATTCAGTGTTAATCGTTATTTAGAAACATTACGCCCGTGCCCCGCGATTTCGCTTCTTTGAGAAGTGGAGGAAAAGAAGGGTCCCTTTAATTCCAGTAGAAATGAAGCATAAGCAAGAAGAGTCATCAGAAAAGGGAACCTTGTAGTACTATAGATGGTCCCACAGAGAAATTAATTGGGACAAAAACAGCTACACAAGCGATATACTTCAAAAGATTCAGATATTGAAAAATTAC	1.82756	CEX1>[531509]	CEX1|[533794]	CEX1		chr15_533920	>	AZF1	AZF1>[534076]	AZF1|[536820]
sc_Rap1	chr02_466355	GTAGCGCAGAGAAAAGAAAGAAAATAGAGAGATAAAATAATTAGAGCCGATACGGCACCCGTGCGATACGAGACAGGACGGAACAGTCCGGTACGTGTGGTAAGTTTTACGAAACGAGAGGACACGGCATGACATGGCCCACGTTATAAGGCAATTTCCATTTTAGCATTGGCAAACGCACAAGCACAAAAAAGATGTGGAACAACCACTAAGAACGGAGTGTGCACGAAAAAAATAAGCTTTTCTCGTGCCCTGAGTGGTGCACAAAAGAAGAAAAGGGAAAAAAAAAGCGAACGAGGAG	1.8214	<CYC8[465764]	YBR113W|[466042]	YBR113W		chr02_466355	>	RAD16	RAD16>[467242]	RAD16|[469614]
sc_Rap1	chr12_759243	TCGCGCAAAGGGGTTACCGCAAAATGGATAGATGGACCGGGGGCACACCGGGGTAGGGGGTCCGGAGGGTTAACTGTCAACTCCACCCATACAAGACCGCGCAGAAATCGTCGCAGGACCCCGCCGAACGGCGAAAGCAAATATGCAGCCGTAAAGACCTAACAATAAACCTAATGTAGTCATAGGGCTAATTGATTTTAAATATATGACCTAGCTGACTATTCAAGTTTGCCCTAATTGATGAGTTTTTGAAAAAAAAAACAACTTAGGTTTCGCTATCCAAGCTTATGCTATGGGAAGC	1.82063	|QNQ1[757639]	<QNQ1[758835]	QNQ1	<	chr12_759243	>	MRPL15	MRPL15>[759482]	MRPL15|[760243]
sc_Rap1	chr01_141901	ACAGCTTCTAAACGTTCCGTGTGCTTTCTTTCTAGAATGTTCTGGAAAGTTTACAACAATCCACAAGAACGAAAATGCCGTTGACAATGATGAAACCATCATCCACACACCGCGCACACGTGCTTTATTTCTTTTTCTGAATTTTTTTTTTCCGCCATTTTCAACCAAGGAAATTTTTTTTCTTAGGGCTCAGAACCTGCAGGTGAAGAAGCGCTTTAGAAATCAAAGCACAACGTAACAATTTGTCGACAACCGAGCCTTTGAAGAAAAAATTTTTCACATTGTCGCCTCTAAATAAATA	1.81484	YAL004W|[141409]	<SSA1[141433]	SSA1	<	chr01_141901	>	EFB1	EFB1>[142176]	EFB1|[143162]
sc_Rap1	chr09_177737	TAGCAATGGATGTGGTAGAATACAGGGAAGGCCAAGCTGTTGTTCAATGGATGCGGTTCGAGGCCCAGCGCAAGGGGGGCGCTTCGAAGCATAGAACATTATCCGCGGAAACGGGTATTAGGGGTGAGGGTGAATAAGGAAAGTCAGGGAAATCGGGCCAGAGTAACACCCATTCATAGCACTCGTACAAGGTGCTTTTAACTTGCCTGCATGTGTGGAGTCACAAATTAGGGGACTCAGGCACAGAAGCAAGGGTCCTTTTTTGGTTCCCTGTTTCCTCCTGCGCATTTCGTATTTTTTC	1.80988	<YIL100C-A[177678]	YIL100W|[177723]	YIL100W		chr09_177737	>	SGA1	SGA1>[178001]	SGA1|[179650]
sc_Rap1	chr04_636335	ATGTGATGATGTGTATCACCCGGCACGGCTCTACCCCGCCCTGTGGGGTGTGGAGAAAACGCCGCGCAGAGCCTTGAGTAGGAAGGGGCTGGGTTCTCCCCTTCCTGCCGGGGTCCGCCCGGCGCCAAGAGTAAGAGAGCGAAGCCGGAGACGTAATATGAAAAAAATTTTGAGGGGAAAGGGCGTCCGCAAGGGCAAGGGCAAGGGGAAGGGGTGGCGTTTTGTGCTTCAAGGAATTATATTTCGTTGTTTTCCGCACTATGGCGGCATTGTGGCAAGTAACTACTTTACGGAGAAAGAC	1.80799	DNF2|[636117]	YDR094W|[636172]	YDR094W		chr04_636335		YDR095C	<YDR095C[636524]	GIS1>[637136]
sc_Rap1	chr04_680398	ACATCAGCCCGCAGCACATTAGTAGAAACAATAGTATCGTGATGTGATCCCTCTTGGACCCTTTGCCAATCAAGGGTGAAGCGAAGCCATTTAAAACGTACGAACAATGGCGGTAGTTGAGGTATGGGTGAGGCCGCAGATTAAATCCCGGCGGCAGGAGCAACCGCTTTTAACCAGAATTGTATGTTATAAAGTATCTGTATATACGTGTATATATGTTGTGTGTATGTGAATGAGCAGTGGATCTAAGTAACTAAGTCCTCTAGTTCTTCAGGATCGAGGCCTTCTTCGCTGTACACTA	1.80718	<ALT2[679761]	IRC2|[679849]	IRC2		chr04_680398		PDS1	|PDS1[680493]	<PDS1[681614]
sc_Rap1	chr16_450987	AAAAAAATCGAGAAATTCCGGCGAATCGGCTCTTAACGGATGCAGGGTGTCAGTCTGATGAGCCATAAAAAGAAAGATGCACCATTGCCAAGCTGCCCTGAGGAAGGGTTTTGGTTACCCTGTGAGATGGATGCGGTAAAATGACCAAGGGACCGGTTGGTAAGGGACCAGGTTAGGAACCGTGAGCGGCGAAAAAAGCGCGCATTTGCACAATTATATTATTAACAGGTGCCTGAATTTTAAGAACCGTCCACCATCACAGGTGAAACAAATCAACAGAGTCCTGCCGGCTGGTAAACAA	1.80368	|PDR12[445839]	<PDR12[450374]	PDR12	<	chr16_450987		SUR1	|SUR1[451906]	<SUR1[453054]
sc_Rap1	chr04_675835	TGCAGATGTTTGTTCCTTCGTCTCTTTACATCTTTTCATTGTACTCAGCGGTCTGGGTGTGCAGCTTTCCACATTTACTAATACTGGTCTGTAGCATTTAGTCAAACGGGTGTTATAAAGGTTCAATTTCTTCATCATACCTAACATTGTGATCGAGGTTTCCAGGAAGAGCTTATATATATCAAAACAAGAAACCCAGAGTATCTTTACCCCCACATTCAATATGAGGTGTCAGCCATAATTATTTACATGATAATACTGATATTTTTTCTTTTTCGCGATATATTGAAAAGAAAAAAAA	1.79987	|YDR109C[673517]	<YDR109C[675664]	YDR109C	<	chr04_675835	>	FOB1	FOB1>[676099]	FOB1|[677799]
sc_Rap1	chr06_5905	TGTTTGAAACATTTATATACAGAATCTCAAAGCAAGCGGGAGAAGTAGTAATTACCCAGAGGTCATGCATGATCTTAGCACCACCGTACCTCTAAGTTTTGCTTTGAGCCTTTTTACAGTGACATCAAACATAAGGAGAAAAAATGGTATTGAAAGGTTATCAATATAGGGAAATAAATTGGTTCTATGAATCTTCATGTAAGATACTCGTAGGACAGACTCTTTCCTGTGTAAATATTTGTGACAGCTACGTCTATTTTCTATTAGATATTTACACATTTTTGTCACAGGCAATCTACGC	1.79879	YFL063W>[5066]	YFL063W|[5521]	YFL063W		chr06_5905	>	COS4	COS4>[6426]	COS4|[7565]
sc_Rap1	chr05_335738	ACATCCGCGCTGTCTACCTTAGGAGGACCTCATGGGACGGGCGCTGGGGACTCGTGCCCATCCGGGACTGGGGGTGAGATTTCACAACGGGGCCGCTGCTGGTCTCACCCTCTGGCCGGGCCGGTCCGTTTTTGTGGCGTCGCTGCAGGTAAACGCGCAGTTTCTGCGCGTTTACCCCTGAGGTGAATACCATCTTCAAGCGTCAAACTGCATCCGGATATCCTGCTGTTGGTAGCGATGGTGGTGGTAGTGGTGTATGCTCTTGGTTCTGGTGGTGTCTTGCGTCTTCTCTTCTCTTTCT	1.78597	<DOT6[335184]	|YER088C-A[335692]	YER088C-A		chr05_335738	>	YER088W-B	YER088W-B>[335923]	|PTC2[335942]
sc_Rap1	chr16_244160	CCATTAGAAACATACATATTCTTTTCGATTAATTGGCAGTTCTGCTGAACTTGTGTGACTGTTGGGCCTCCTGCTAATATGTATTAGAACTTTTTCTGCTTAGTACATTCAAGTACTTTTGTGCAGATGTTCGCATCTGCAATAAACTTTTAATCTCCCTTCCACTCTCATCGTCTACAAACCCATACACCATTTGTCAAGCACATGCTTAATCCAACAATATTCAAGATTTAATATTTATATATATATATATATATATACATGCAGAGGGAACGTTTTCTCCCCTCGTAGGTAAGGCGAT	1.78333	|YPL162C[243205]	<YPL162C[244026]	YPL162C	<	chr16_244160		BEM4	|BEM4[244318]	<BEM4[246219]
sc_Rap1	chr04_1087193	TATTTACTGCATGTTACATATTACATAAAACTTAATTGTGTGTATTCTTCCTTTTTGGTCTTTAGTCTCTATGTAAACAATAGAAAAACGCGGGACTCGATTAACGCTGTGCTGCACTGATGCAGCCGTGCGTGTAAATAAAACATTTAACGTGAAAACGCGCGCGAATGGCTTGTGAAACAAACAAGAAACAAACGGGAAATATTTCAGCATGTGATGTGGCTGAAAATTAGCAAACGATTCGTCAAAATAAATCAGTAATGGTGCTTTAGTTCTATTACAGCTTGCTAATGGTTCAGTA	1.7764	TFB1>[1085062]	TFB1|[1086990]	TFB1		chr04_1087193	>	SSF2	SSF2>[1087578]	SSF2|[1088939]
sc_Rap1	chr01_229938	CATTAGATTTGTTTACATTTCAATATATCAATGGAGGGTATGTAGCATTATGGTAAGTAGCACGTGGTAGATGGGGATTGTAGGTGGATGGTAGGATGAGTGGTAGTGAGAGTTGGATAAGATATATTGGGCAGGGGATAGATGGTTGTTGGGGTGTGGTGATGGATAGTGAGTGGATAGTGAGTGGATGGATGGTGGAGTGGGGGAATGAGACAGGGCATGGGGTGGTGAGGTAAGTGCCGTGGATTGTGATGATGGAGAGGGAGGGTAGTTGACATGGAGTTAGAATTGGGTCAGTGTT	1.77566	IMD1|[228944]	YAR075W|[229308]	YAR075W		chr01_229938
sc_Rap1	chr04_1016266	AAATGTGTGGGGCAGTCATCCTAACAAAACTCGCACGGACTCCATTTCCCCGGACCTTTTTCCCGCTTGTTCTAGGGAATAATTTCGGAATAATTTTAGGGACTTCATAGTATGACTGGGTTTCAAGGAACGGAAAAACTGGTTAGTACCGCGTTATTCTGCCATTTGCTGATCGTTTTAGTGGAGGAGCGGAGGAGGGGGCGGGGTGATAACTTTTTTTCCGCTTTACAATAGAGAAAAGTCCAAGTAAGTCTCGGCGTGAGATGGCCTTGATGTTATTAGTACCGGCGGCTCCCTAATA	1.77395	|MTH1[1014397]	<MTH1[1015698]	MTH1	<	chr04_1016266		YDR278C	|YDR278C[1016997]	<YDR278C[1017314]
sc_Rap1	chr04_1161995	AAGAGATCGGGTGGTGAGGCTAGGTAGCGTAGCCCCTTGGAGAAGCATATGAAACATTTGTCTTGGCGCCGCACACAGGAACTGCGCACTTCTTTTTGTCCTAGGTTGCTTATCACACCATATGGTGCACCCGTGCTCGTTGTCACTGCCTTTTTTTAACAATTCTTCCTTTGTTCCTCTGAAAGCACGGGCCGGCGCACTCCAATTACCCCTACATTAATTTCCAAGTAGTAGCAGGGGGATGAACATGTGAACATGTTGCAACAACTGCGGTGTCTTCTTAGGCTTGTGTTCGGAATTT	1.77214	|HXT6[1159602]	<HXT6[1161314]	HXT6	<	chr04_1161995		YDR344C	|YDR344C[1162000]	<YDR344C[1162443]
[truncated: 848 more rows]
